# Supplementary material for: Ageing-Related Changes to H3K4me3, H3K27ac, and H3K27me3 in Purified Mouse Neurons
Source: Cells. 2024 Aug 21;13(16):1393. doi: 10.3390/cells13161393 (PMC11353134; doi:10.3390/cells13161393)
Supplement: Supplementary file 1 [file cells-13-01393-s001.zip]

Archive with 5 entries (4 files):
- Supplementary_data/
- Supplementary_data/Supplementary_Tables.xlsx
- __MACOSX/Supplementary_data/._Supplementary_Tables.xlsx
- Supplementary_data/Supplementary_Figures.pdf
- __MACOSX/Supplementary_data/._Supplementary_Figures.pdf
