# Supplementary material for: Ageing-Related Changes to H3K4me3, H3K27ac, and H3K27me3 in Purified Mouse Neurons
Source: Cells. 2024 Aug 21;13(16):1393. doi: 10.3390/cells13161393 (PMC11353134; doi:10.3390/cells13161393)
Supplement: Supplementary file 1 [file cells-13-01393-s001.zip › Supplementary_data/Supplementary_Tables.xlsx]

## Sheet: Table S1
Table S1: ChIP sequencing quality control metrics
Sample name	Orginal sample id number	ChIP	age	Reads	number of peaks	fragment length	mNEUR promoters with coverage	promoter:intergenic coverage ratio	enhancer:intergenic ratio	median pairwise peak overlap (top 25% overlap only)	sample passed QC? (1=yes, 0=no)
3 Month 01	363	H3K4me3	3m	689813	22968	296	0.959459	2.00218		0.684474	1
3 Month 02	512	H3K4me3	3m	570060	23035	273	0.959459	2.58651		0.689104	1
3 Month 03	513	H3K4me3	3m	405688	23901	298	0.959459	2.72071		0.656688	1
3 Month 04	517	H3K4me3	3m	395854	20153	286	0.959459	2.72759		0.757455	1
3 Month 05	368	H3K4me3	3m	1405776	4166	300	0.0405405	1.0049		0.297948	0
12 Month 01	155668	H3K4me3	12m	995486	20831	274	0.959459	2.0679		0.744359	1
12 Month 02	156508	H3K4me3	12m	640500	21432	293	0.952703	1.85389		0.7205	1
12 Month 03	155688	H3K4me3	12m	788167	11435	285	0.858108	1.12527		0.359969	0
12 Month 04	156509	H3K4me3	12m	930999	11207	254	0.905405	1.23657		0.758678	0
12 Month 05	157306	H3K4me3	12m	1035135	16652	300	0.114865	1.00094		0.135434	0
24 Month 01	154468	H3K4me3	24m	723051	24878	282	0.945946	1.75194		0.613524	0
24 Month 02	154469	H3K4me3	24m	873924	23081	287	0.952703	1.80347		0.682791	1
24 Month 03	158027	H3K4me3	24m	753214	21715	264	0.952703	1.98405		0.720896	1
24 Month 04	158028	H3K4me3	24m	751182	21490	293	0.959459	1.91259		0.724267	1
24 Month 05	158029	H3K4me3	24m	852175	21558	300	0.533784	1.01051		0.161611	0
3 Month 01	363	H3K27ac	3m	745080	10373	300	0.777027		1.62775	0.443073	1
3 Month 02	512	H3K27ac	3m	883403	34757	289	0.817568		1.9113	0.269787	1
3 Month 03	513	H3K27ac	3m	778031	33680	297	0.898649		2.24831	0.287188	1
3 Month 04	517	H3K27ac	3m	1036790	36049	300	0.837838		2.15351	0.275881	1
3 Month 05	368	H3K27ac	3m	968915	17577	282	0		0.826203	0.0224868	0
12 Month 01	155668	H3K27ac	12m	1018086	6660	241	0.75		1.64397	0.522954	1
12 Month 02	156508	H3K27ac	12m	1081193	9734	207	0.817568		1.79363	0.473469	1
12 Month 03	155688	H3K27ac	12m	1916176	4766	263	0.0135135		1.08964	0.0495961	0
12 Month 04	156509	H3K27ac	12m	906976	7895	299	0.22973		1.07197	0.197783	0
12 Month 05	157306	H3K27ac	12m	1221506	18206	300	0		0.984378	0.0179542	0
24 Month 01	154468	H3K27ac	24m	1250314	16908	213	0.837838		2.0274	0.340748	1
24 Month 02	154469	H3K27ac	24m	173294	3851	99	0.905405		1.85709	0.306933	0
24 Month 03	158027	H3K27ac	24m	86025	8686	212	0.851351		2.58989	0.192925	0
24 Month 04	158028	H3K27ac	24m	395941	2376	291	0.810811		1.98827	0.522149	1
24 Month 05	158029	H3K27ac	24m	631234	332	238	0.277027		1.22315	0.457831	0
3 Month 01	363	H3K27me3	3m	1470294	1964	223	NA			0.303462	1
3 Month 02	512	H3K27me3	3m	164210	1567	230	NA			0.297543	0
3 Month 03	513	H3K27me3	3m	1382973	12882	199	NA			0.14039	1
3 Month 04	517	H3K27me3	3m	1918094	11317	170	NA			0.160069	1
3 Month 05	368	H3K27me3	3m	2702569	451	226	NA			0.097561	0
12 Month 01	155668	H3K27me3	12m	1546092	501	278	NA			0.217565	1
12 Month 02	156508	H3K27me3	12m	1375488	847	100	NA			0.109504	1
12 Month 03	155688	H3K27me3	12m	2322368	539	107	NA			0.0923006	0
12 Month 04	156509	H3K27me3	12m	2390242	629	101	NA			0.0965819	0
12 Month 05	157306	H3K27me3	12m	2466462	842	285	NA			0.064133	0
24 Month 01	154468	H3K27me3	24m	2991851	2391	171	NA			0.132267	1
24 Month 02	154469	H3K27me3	24m	1572284	2051	101	NA			0.0676499	0
24 Month 03	158027	H3K27me3	24m	191364	1601	99	NA			0.0441911	0
24 Month 04	158028	H3K27me3	24m	1951432	656	100	NA			0.129192	1
24 Month 05	158029	H3K27me3	24m	1283870	525	99	NA			0.0642857	0

## Sheet: Table S2
Table S2: ENCODE data identifiers used within the manuscript
Analysis	ENCODE ID	Description
ChromHMM	ENCFF955TQG	ChromHMM 18 state model for midbrain (postnatal 0 days)
ChromHMM	ENCFF758EGD	ChromHMM 18 state model for forebrain (postnatal 0 days)
ChromHMM	ENCFF014LBF	ChromHMM 18 state model for hindbrain (postnatal 0 days)
ENCODE H3K27ac	ENCFF002XJG	Mus musculus strain B6NCrl hindbrain tissue embryo (10.5 days)
ENCODE H3K27ac	ENCFF004ZKP	Mus musculus strain B6NCrl midbrain tissue embryo (11.5 days)
ENCODE H3K27ac	ENCFF006OWV	Mus musculus strain B6NCrl olfactory bulb tissue male adult (2 months)
ENCODE H3K27ac	ENCFF007JWR	Mus musculus strain B6NCrl hindbrain tissue embryo (13.5 days)
ENCODE H3K27ac	ENCFF014HMN	Mus musculus strain B6NCrl forebrain tissue embryo (10.5 days)
ENCODE H3K27ac	ENCFF019GFP	Mus musculus strain B6NCrl midbrain tissue embryo (16.5 days)
ENCODE H3K27ac	ENCFF019NVU	Mus musculus strain B6NCrl midbrain tissue embryo (12.5 days)
ENCODE H3K27ac	ENCFF021KRV	Mus musculus strain B6NTac;B6NCrl/Lap hindbrain tissue postnatal (0 days)
ENCODE H3K27ac	ENCFF023SIE	Mus musculus strain B6NTac;B6NCrl/Lap forebrain tissue postnatal (0 days)
ENCODE H3K27ac	ENCFF024EWT	Mus musculus strain B6NCrl hindbrain tissue embryo (15.5 days)
ENCODE H3K27ac	ENCFF024VSM	Mus musculus strain B6NCrl forebrain tissue embryo (12.5 days)
ENCODE H3K27ac	ENCFF026LQK	Mus musculus strain B6NCrl hindbrain tissue embryo (11.5 days)
ENCODE H3K27ac	ENCFF026QRB	Mus musculus strain B6NCrl forebrain tissue embryo (13.5 days)
ENCODE H3K27ac	ENCFF030NXW	Mus musculus strain B6NCrl olfactory bulb tissue male adult (2 months)
ENCODE H3K27ac	ENCFF034VUR	Mus musculus strain B6NCrl forebrain tissue embryo (13.5 days)
ENCODE H3K27ac	ENCFF035AGS	Mus musculus strain B6NCrl hindbrain tissue embryo (12.5 days)
ENCODE H3K27ac	ENCFF035TKW	Mus musculus strain B6NTac;B6NCrl/Lap hindbrain tissue embryo (14.5 days)
ENCODE H3K27ac	ENCFF044YBD	Mus musculus strain B6NTac;B6NCrl/Lap forebrain tissue postnatal (0 days)
ENCODE H3K27ac	ENCFF046VEY	Mus musculus strain B6NCrl midbrain tissue embryo (15.5 days)
ENCODE H3K27ac	ENCFF047AGT	Mus musculus strain B6NCrl forebrain tissue embryo (12.5 days)
ENCODE H3K27ac	ENCFF049FXY	Mus musculus strain B6NCrl forebrain tissue embryo (11.5 days)
ENCODE H3K27ac	ENCFF050ONE	Mus musculus strain B6NTac;B6NCrl/Lap hindbrain tissue embryo (14.5 days)
ENCODE H3K27ac	ENCFF051NIF	Mus musculus strain B6NCrl forebrain tissue embryo (15.5 days)
ENCODE H3K27ac	ENCFF052BYL	Mus musculus strain B6NCrl forebrain tissue embryo (11.5 days)
ENCODE H3K27ac	ENCFF053ITU	Mus musculus strain B6NCrl forebrain tissue embryo (13.5 days)
ENCODE H3K27ac	ENCFF056NDV	Mus musculus strain B6NTac;B6NCrl/Lap hindbrain tissue embryo (14.5 days)
ENCODE H3K27ac	ENCFF058DPX	Mus musculus strain B6NCrl midbrain tissue embryo (16.5 days)
ENCODE H3K27ac	ENCFF058VIL	Mus musculus strain B6NTac;B6NCrl/Lap midbrain tissue embryo (14.5 days)
ENCODE H3K27ac	ENCFF059WEV	Mus musculus strain B6NCrl hindbrain tissue embryo (11.5 days)
ENCODE H3K27ac	ENCFF059YQS	Mus musculus strain B6NTac;B6NCrl/Lap forebrain tissue postnatal (0 days)
ENCODE H3K27ac	ENCFF066NUM	Mus musculus strain B6NCrl midbrain tissue embryo (15.5 days)
ENCODE H3K27ac	ENCFF071ZHK	Mus musculus strain B6NCrl midbrain tissue embryo (13.5 days)
ENCODE H3K27ac	ENCFF080VOT	Mus musculus strain B6NCrl midbrain tissue embryo (11.5 days)
ENCODE H3K27ac	ENCFF082ROM	Mus musculus strain B6NCrl cerebellum tissue male adult (2 months)
ENCODE H3K27ac	ENCFF083MLY	Mus musculus strain B6NCrl hindbrain tissue embryo (11.5 days)
ENCODE H3K27ac	ENCFF083TKP	Mus musculus strain B6NCrl hindbrain tissue embryo (10.5 days)
ENCODE H3K27ac	ENCFF084IYL	Mus musculus strain B6NTac;B6NCrl/Lap forebrain tissue embryo (14.5 days)
ENCODE H3K27ac	ENCFF090KCN	Mus musculus strain B6NTac;B6NCrl/Lap hindbrain tissue postnatal (0 days)
ENCODE H3K27ac	ENCFF092LAM	Mus musculus strain B6NCrl cerebellum tissue male adult (2 months)
ENCODE H3K27ac	ENCFF093RKN	Mus musculus strain B6NCrl forebrain tissue embryo (15.5 days)
ENCODE H3K27ac	ENCFF099XCX	Mus musculus strain B6NCrl forebrain tissue embryo (12.5 days)
ENCODE H3K27ac	ENCFF100HSM	Mus musculus strain B6NCrl hindbrain tissue embryo (16.5 days)
ENCODE H3K27ac	ENCFF109VVL	Mus musculus strain B6NCrl forebrain tissue embryo (15.5 days)
ENCODE H3K27ac	ENCFF115WZX	Mus musculus strain B6NCrl olfactory bulb tissue male adult (2 months)
ENCODE H3K27ac	ENCFF116JKN	Mus musculus strain B6NCrl hindbrain tissue embryo (11.5 days)
ENCODE H3K27ac	ENCFF118WFQ	Mus musculus strain B6NCrl forebrain tissue embryo (11.5 days)
ENCODE H3K27ac	ENCFF125ENQ	Mus musculus strain B6NCrl forebrain tissue embryo (13.5 days)
ENCODE H3K27ac	ENCFF128KNG	Mus musculus strain B6NCrl midbrain tissue embryo (10.5 days)
ENCODE H3K27ac	ENCFF130XPA	Mus musculus strain B6NTac;B6NCrl/Lap midbrain tissue postnatal (0 days)
ENCODE H3K27ac	ENCFF143CRQ	Mus musculus strain B6NCrl hindbrain tissue embryo (11.5 days)
ENCODE H3K27ac	ENCFF157AZQ	Mus musculus strain B6NTac;B6NCrl/Lap hindbrain tissue embryo (14.5 days)
ENCODE H3K27ac	ENCFF169TFA	Mus musculus strain B6NCrl midbrain tissue embryo (10.5 days)
ENCODE H3K27ac	ENCFF175VPZ	Mus musculus strain B6NTac;B6NCrl/Lap midbrain tissue postnatal (0 days)
ENCODE H3K27ac	ENCFF176XMK	Mus musculus strain B6NCrl hindbrain tissue embryo (15.5 days)
ENCODE H3K27ac	ENCFF184QMR	Mus musculus strain B6NCrl midbrain tissue embryo (16.5 days)
ENCODE H3K27ac	ENCFF186SQH	Mus musculus strain B6NCrl forebrain tissue embryo (15.5 days)
ENCODE H3K27ac	ENCFF193RZZ	Mus musculus strain B6NCrl forebrain tissue embryo (13.5 days)
ENCODE H3K27ac	ENCFF194SXZ	Mus musculus strain B6NCrl hindbrain tissue embryo (11.5 days)
ENCODE H3K27ac	ENCFF197FMQ	Mus musculus strain B6NCrl hindbrain tissue embryo (13.5 days)
ENCODE H3K27ac	ENCFF199XZU	Mus musculus strain B6NCrl cortical plate tissue male adult (2 months)
ENCODE H3K27ac	ENCFF202KRL	Mus musculus strain B6NCrl hindbrain tissue embryo (16.5 days)
ENCODE H3K27ac	ENCFF203QTV	Mus musculus strain B6NCrl hindbrain tissue embryo (11.5 days)
ENCODE H3K27ac	ENCFF203VJG	Mus musculus strain B6NCrl midbrain tissue embryo (12.5 days)
ENCODE H3K27ac	ENCFF209OES	Mus musculus strain B6NCrl forebrain tissue embryo (10.5 days)
ENCODE H3K27ac	ENCFF209RWO	Mus musculus strain B6NTac;B6NCrl/Lap hindbrain tissue postnatal (0 days)
ENCODE H3K27ac	ENCFF213XYX	Mus musculus strain B6NCrl midbrain tissue embryo (12.5 days)
ENCODE H3K27ac	ENCFF216YQP	Mus musculus strain B6NCrl midbrain tissue embryo (16.5 days)
ENCODE H3K27ac	ENCFF221AUX	Mus musculus strain B6NCrl hindbrain tissue embryo (16.5 days)
ENCODE H3K27ac	ENCFF223CPZ	Mus musculus strain B6NTac;B6NCrl/Lap midbrain tissue embryo (14.5 days)
ENCODE H3K27ac	ENCFF226MPJ	Mus musculus strain B6NCrl forebrain tissue embryo (12.5 days)
ENCODE H3K27ac	ENCFF230GSB	Mus musculus strain B6NCrl midbrain tissue embryo (13.5 days)
ENCODE H3K27ac	ENCFF233NCV	Mus musculus strain B6NCrl midbrain tissue embryo (12.5 days)
ENCODE H3K27ac	ENCFF236AZD	Mus musculus strain B6NCrl forebrain tissue embryo (13.5 days)
ENCODE H3K27ac	ENCFF239GWO	Mus musculus strain B6NCrl cortical plate tissue male adult (2 months)
ENCODE H3K27ac	ENCFF239ZAX	Mus musculus strain B6NCrl hindbrain tissue embryo (16.5 days)
ENCODE H3K27ac	ENCFF246XPE	Mus musculus strain B6NCrl forebrain tissue embryo (10.5 days)
ENCODE H3K27ac	ENCFF250RIZ	Mus musculus strain B6NCrl forebrain tissue embryo (15.5 days)
ENCODE H3K27ac	ENCFF251TJP	Mus musculus strain B6NTac;B6NCrl/Lap midbrain tissue embryo (14.5 days)
ENCODE H3K27ac	ENCFF252DNV	Mus musculus strain B6NCrl forebrain tissue embryo (13.5 days)
ENCODE H3K27ac	ENCFF255IHY	Mus musculus strain B6NCrl hindbrain tissue embryo (11.5 days)
ENCODE H3K27ac	ENCFF263HZJ	Mus musculus strain B6NCrl forebrain tissue embryo (13.5 days)
ENCODE H3K27ac	ENCFF264EXG	Mus musculus strain B6NCrl forebrain tissue embryo (16.5 days)
ENCODE H3K27ac	ENCFF267BVS	Mus musculus strain B6NCrl hindbrain tissue embryo (12.5 days)
ENCODE H3K27ac	ENCFF269WDY	Mus musculus strain B6NCrl midbrain tissue embryo (11.5 days)
ENCODE H3K27ac	ENCFF273YFB	Mus musculus strain B6NCrl forebrain tissue embryo (16.5 days)
ENCODE H3K27ac	ENCFF275FYA	Mus musculus strain B6NTac;B6NCrl/Lap hindbrain tissue embryo (14.5 days)
ENCODE H3K27ac	ENCFF278BMJ	Mus musculus strain B6NTac;B6NCrl/Lap forebrain tissue postnatal (0 days)
ENCODE H3K27ac	ENCFF281MKX	Mus musculus strain B6NCrl midbrain tissue embryo (10.5 days)
ENCODE H3K27ac	ENCFF286PMX	Mus musculus strain B6NCrl hindbrain tissue embryo (13.5 days)
ENCODE H3K27ac	ENCFF289MFX	Mus musculus strain B6NCrl midbrain tissue embryo (15.5 days)
ENCODE H3K27ac	ENCFF291VFI	Mus musculus strain B6NTac;B6NCrl/Lap midbrain tissue embryo (14.5 days)
ENCODE H3K27ac	ENCFF297EQZ	Mus musculus strain B6NCrl hindbrain tissue embryo (11.5 days)
ENCODE H3K27ac	ENCFF298USA	Mus musculus strain B6NTac;B6NCrl/Lap forebrain tissue postnatal (0 days)
ENCODE H3K27ac	ENCFF301MDV	Mus musculus strain B6NCrl forebrain tissue embryo (11.5 days)
ENCODE H3K27ac	ENCFF301RTM	Mus musculus strain B6NCrl hindbrain tissue embryo (12.5 days)
ENCODE H3K27ac	ENCFF305VDZ	Mus musculus strain B6NCrl forebrain tissue embryo (12.5 days)
ENCODE H3K27ac	ENCFF311APP	Mus musculus strain B6NCrl forebrain tissue embryo (13.5 days)
ENCODE H3K27ac	ENCFF315TFW	Mus musculus strain B6NCrl forebrain tissue embryo (11.5 days)
ENCODE H3K27ac	ENCFF317RRT	Mus musculus strain B6NCrl forebrain tissue embryo (12.5 days)
ENCODE H3K27ac	ENCFF321BCC	Mus musculus strain B6NTac;B6NCrl/Lap forebrain tissue embryo (14.5 days)
ENCODE H3K27ac	ENCFF322DWU	Mus musculus strain B6NTac;B6NCrl/Lap forebrain tissue postnatal (0 days)
ENCODE H3K27ac	ENCFF322RZW	Mus musculus strain B6NCrl olfactory bulb tissue male adult (2 months)
ENCODE H3K27ac	ENCFF322VIV	Mus musculus strain B6NCrl hindbrain tissue embryo (16.5 days)
ENCODE H3K27ac	ENCFF328MHE	Mus musculus strain B6NTac;B6NCrl/Lap midbrain tissue postnatal (0 days)
ENCODE H3K27ac	ENCFF328RQT	Mus musculus strain B6NCrl midbrain tissue embryo (12.5 days)
ENCODE H3K27ac	ENCFF328VSM	Mus musculus strain B6NTac;B6NCrl/Lap hindbrain tissue embryo (14.5 days)
ENCODE H3K27ac	ENCFF338MVQ	Mus musculus strain B6NCrl forebrain tissue embryo (10.5 days)
ENCODE H3K27ac	ENCFF339GZR	Mus musculus strain B6NCrl forebrain tissue embryo (16.5 days)
ENCODE H3K27ac	ENCFF343WHM	Mus musculus strain B6NTac;B6NCrl/Lap hindbrain tissue embryo (14.5 days)
ENCODE H3K27ac	ENCFF345DEG	Mus musculus strain B6NCrl hindbrain tissue embryo (10.5 days)
ENCODE H3K27ac	ENCFF349OJI	Mus musculus strain B6NCrl cortical plate tissue male adult (2 months)
ENCODE H3K27ac	ENCFF352OKL	Mus musculus strain B6NCrl hindbrain tissue embryo (13.5 days)
ENCODE H3K27ac	ENCFF357OSH	Mus musculus strain B6NTac;B6NCrl/Lap midbrain tissue embryo (14.5 days)
ENCODE H3K27ac	ENCFF357UTG	Mus musculus strain B6NTac;B6NCrl/Lap hindbrain tissue postnatal (0 days)
ENCODE H3K27ac	ENCFF363VYD	Mus musculus strain B6NCrl hindbrain tissue embryo (16.5 days)
ENCODE H3K27ac	ENCFF366XXD	Mus musculus strain B6NCrl forebrain tissue embryo (15.5 days)
ENCODE H3K27ac	ENCFF370JZW	Mus musculus strain B6NCrl hindbrain tissue embryo (12.5 days)
ENCODE H3K27ac	ENCFF371CSO	Mus musculus strain B6NCrl hindbrain tissue embryo (15.5 days)
ENCODE H3K27ac	ENCFF375XTQ	Mus musculus strain B6NCrl midbrain tissue embryo (16.5 days)
ENCODE H3K27ac	ENCFF377TBK	Mus musculus strain B6NCrl midbrain tissue embryo (10.5 days)
ENCODE H3K27ac	ENCFF378OWA	Mus musculus strain B6NCrl forebrain tissue embryo (16.5 days)
ENCODE H3K27ac	ENCFF385CXA	Mus musculus strain B6NCrl midbrain tissue embryo (13.5 days)
ENCODE H3K27ac	ENCFF388QJG	Mus musculus strain B6NCrl hindbrain tissue embryo (12.5 days)
ENCODE H3K27ac	ENCFF389FIK	Mus musculus strain B6NCrl midbrain tissue embryo (12.5 days)
ENCODE H3K27ac	ENCFF390OEM	Mus musculus strain B6NCrl midbrain tissue embryo (12.5 days)
ENCODE H3K27ac	ENCFF391AXB	Mus musculus strain B6NTac;B6NCrl/Lap midbrain tissue embryo (14.5 days)
ENCODE H3K27ac	ENCFF398FGP	Mus musculus strain B6NTac;B6NCrl/Lap forebrain tissue postnatal (0 days)
ENCODE H3K27ac	ENCFF409CQX	Mus musculus strain B6NCrl hindbrain tissue embryo (12.5 days)
ENCODE H3K27ac	ENCFF419BCB	Mus musculus strain B6NCrl forebrain tissue embryo (10.5 days)
ENCODE H3K27ac	ENCFF423YPO	Mus musculus strain B6NCrl hindbrain tissue embryo (15.5 days)
ENCODE H3K27ac	ENCFF425XOO	Mus musculus strain B6NCrl cerebellum tissue male adult (2 months)
ENCODE H3K27ac	ENCFF428YYK	Mus musculus strain B6NTac;B6NCrl/Lap forebrain tissue embryo (14.5 days)
ENCODE H3K27ac	ENCFF433OHF	Mus musculus strain B6NCrl forebrain tissue embryo (15.5 days)
ENCODE H3K27ac	ENCFF435PKC	Mus musculus strain B6NCrl midbrain tissue embryo (11.5 days)
ENCODE H3K27ac	ENCFF439JBX	Mus musculus strain B6NCrl forebrain tissue embryo (15.5 days)
ENCODE H3K27ac	ENCFF442GIT	Mus musculus strain B6NTac;B6NCrl/Lap forebrain tissue postnatal (0 days)
ENCODE H3K27ac	ENCFF445NWA	Mus musculus strain B6NCrl hindbrain tissue embryo (13.5 days)
ENCODE H3K27ac	ENCFF447XAK	Mus musculus strain B6NCrl midbrain tissue embryo (15.5 days)
ENCODE H3K27ac	ENCFF449PRK	Mus musculus strain B6NCrl hindbrain tissue embryo (15.5 days)
ENCODE H3K27ac	ENCFF452SNO	Mus musculus strain B6NTac;B6NCrl/Lap hindbrain tissue embryo (14.5 days)
ENCODE H3K27ac	ENCFF454NAE	Mus musculus strain B6NCrl midbrain tissue embryo (11.5 days)
ENCODE H3K27ac	ENCFF462UZP	Mus musculus strain B6NCrl midbrain tissue embryo (10.5 days)
ENCODE H3K27ac	ENCFF468ZXG	Mus musculus strain B6NCrl midbrain tissue embryo (16.5 days)
ENCODE H3K27ac	ENCFF473BCV	Mus musculus strain B6NCrl forebrain tissue embryo (10.5 days)
ENCODE H3K27ac	ENCFF473RPJ	Mus musculus strain B6NTac;B6NCrl/Lap hindbrain tissue embryo (14.5 days)
ENCODE H3K27ac	ENCFF478ROC	Mus musculus strain B6NCrl midbrain tissue embryo (15.5 days)
ENCODE H3K27ac	ENCFF480BTF	Mus musculus strain B6NCrl midbrain tissue embryo (12.5 days)
ENCODE H3K27ac	ENCFF482BTM	Mus musculus strain B6NTac;B6NCrl/Lap hindbrain tissue postnatal (0 days)
ENCODE H3K27ac	ENCFF482NAT	Mus musculus strain B6NTac;B6NCrl/Lap midbrain tissue postnatal (0 days)
ENCODE H3K27ac	ENCFF482OQU	Mus musculus strain B6NCrl hindbrain tissue embryo (11.5 days)
ENCODE H3K27ac	ENCFF489RLJ	Mus musculus strain B6NCrl midbrain tissue embryo (13.5 days)
ENCODE H3K27ac	ENCFF493FBI	Mus musculus strain B6NCrl cerebellum tissue male adult (2 months)
ENCODE H3K27ac	ENCFF497GWV	Mus musculus strain B6NTac;B6NCrl/Lap hindbrain tissue embryo (14.5 days)
ENCODE H3K27ac	ENCFF500BXT	Mus musculus strain B6NTac;B6NCrl/Lap midbrain tissue embryo (14.5 days)
ENCODE H3K27ac	ENCFF503LUA	Mus musculus strain B6NCrl forebrain tissue embryo (11.5 days)
ENCODE H3K27ac	ENCFF504GZC	Mus musculus strain B6NCrl hindbrain tissue embryo (15.5 days)
ENCODE H3K27ac	ENCFF508EKJ	Mus musculus strain B6NCrl olfactory bulb tissue male adult (2 months)
ENCODE H3K27ac	ENCFF515XTW	Mus musculus strain B6NCrl hindbrain tissue embryo (12.5 days)
ENCODE H3K27ac	ENCFF526BQA	Mus musculus strain B6NCrl hindbrain tissue embryo (13.5 days)
ENCODE H3K27ac	ENCFF529ZYU	Mus musculus strain B6NCrl hindbrain tissue embryo (13.5 days)
ENCODE H3K27ac	ENCFF532BDW	Mus musculus strain B6NCrl hindbrain tissue embryo (15.5 days)
ENCODE H3K27ac	ENCFF538WNJ	Mus musculus strain B6NTac;B6NCrl/Lap midbrain tissue embryo (14.5 days)
ENCODE H3K27ac	ENCFF539NCX	Mus musculus strain B6NCrl midbrain tissue embryo (16.5 days)
ENCODE H3K27ac	ENCFF541HRM	Mus musculus strain B6NCrl midbrain tissue embryo (16.5 days)
ENCODE H3K27ac	ENCFF546IUI	Mus musculus strain B6NCrl hindbrain tissue embryo (13.5 days)
ENCODE H3K27ac	ENCFF546LYA	Mus musculus strain B6NCrl midbrain tissue embryo (12.5 days)
ENCODE H3K27ac	ENCFF558KWI	Mus musculus strain B6NTac;B6NCrl/Lap forebrain tissue embryo (14.5 days)
ENCODE H3K27ac	ENCFF561QFL	Mus musculus strain B6NCrl forebrain tissue embryo (16.5 days)
ENCODE H3K27ac	ENCFF564OIR	Mus musculus strain B6NCrl hindbrain tissue embryo (12.5 days)
ENCODE H3K27ac	ENCFF565NSZ	Mus musculus strain B6NTac;B6NCrl/Lap midbrain tissue postnatal (0 days)
ENCODE H3K27ac	ENCFF566DFK	Mus musculus strain B6NCrl midbrain tissue embryo (11.5 days)
ENCODE H3K27ac	ENCFF566DIZ	Mus musculus strain B6NCrl midbrain tissue embryo (11.5 days)
ENCODE H3K27ac	ENCFF567PMM	Mus musculus strain B6NCrl hindbrain tissue embryo (10.5 days)
ENCODE H3K27ac	ENCFF568PIB	Mus musculus strain B6NTac;B6NCrl/Lap midbrain tissue embryo (14.5 days)
ENCODE H3K27ac	ENCFF571RBV	Mus musculus strain B6NTac;B6NCrl/Lap forebrain tissue embryo (14.5 days)
ENCODE H3K27ac	ENCFF579HGD	Mus musculus strain B6NCrl midbrain tissue embryo (13.5 days)
ENCODE H3K27ac	ENCFF585YWL	Mus musculus strain B6NCrl hindbrain tissue embryo (16.5 days)
ENCODE H3K27ac	ENCFF588ZYJ	Mus musculus strain B6NCrl hindbrain tissue embryo (10.5 days)
ENCODE H3K27ac	ENCFF589WOT	Mus musculus strain B6NCrl midbrain tissue embryo (16.5 days)
ENCODE H3K27ac	ENCFF606UFM	Mus musculus strain B6NTac;B6NCrl/Lap forebrain tissue embryo (14.5 days)
ENCODE H3K27ac	ENCFF612NVM	Mus musculus strain B6NCrl hindbrain tissue embryo (16.5 days)
ENCODE H3K27ac	ENCFF616AGX	Mus musculus strain B6NTac;B6NCrl/Lap forebrain tissue embryo (14.5 days)
ENCODE H3K27ac	ENCFF620EEO	Mus musculus strain B6NTac;B6NCrl/Lap midbrain tissue postnatal (0 days)
ENCODE H3K27ac	ENCFF620YTY	Mus musculus strain B6NCrl midbrain tissue embryo (11.5 days)
ENCODE H3K27ac	ENCFF627DHT	Mus musculus strain B6NCrl forebrain tissue embryo (12.5 days)
ENCODE H3K27ac	ENCFF633XOG	Mus musculus strain B6NCrl midbrain tissue embryo (10.5 days)
ENCODE H3K27ac	ENCFF640GKJ	Mus musculus strain B6NCrl forebrain tissue embryo (15.5 days)
ENCODE H3K27ac	ENCFF641CPU	Mus musculus strain B6NCrl forebrain tissue embryo (13.5 days)
ENCODE H3K27ac	ENCFF644YBB	Mus musculus strain B6NCrl midbrain tissue embryo (13.5 days)
ENCODE H3K27ac	ENCFF645CIC	Mus musculus strain B6NTac;B6NCrl/Lap midbrain tissue postnatal (0 days)
ENCODE H3K27ac	ENCFF647HJY	Mus musculus strain B6NCrl hindbrain tissue embryo (10.5 days)
ENCODE H3K27ac	ENCFF650JMG	Mus musculus strain B6NCrl cerebellum tissue male adult (2 months)
ENCODE H3K27ac	ENCFF650WFB	Mus musculus strain B6NCrl midbrain tissue embryo (11.5 days)
ENCODE H3K27ac	ENCFF651RQN	Mus musculus strain B6NTac;B6NCrl/Lap forebrain tissue postnatal (0 days)
ENCODE H3K27ac	ENCFF652QNV	Mus musculus strain B6NCrl hindbrain tissue embryo (13.5 days)
ENCODE H3K27ac	ENCFF656BYZ	Mus musculus strain B6NCrl hindbrain tissue embryo (11.5 days)
ENCODE H3K27ac	ENCFF656RYT	Mus musculus strain B6NCrl midbrain tissue embryo (10.5 days)
ENCODE H3K27ac	ENCFF658QPE	Mus musculus strain B6NCrl olfactory bulb tissue male adult (2 months)
ENCODE H3K27ac	ENCFF675VPZ	Mus musculus strain B6NCrl cortical plate tissue male adult (2 months)
ENCODE H3K27ac	ENCFF676TSV	Mus musculus strain B6NTac;B6NCrl/Lap forebrain tissue postnatal (0 days)
ENCODE H3K27ac	ENCFF676WNJ	Mus musculus strain B6NCrl hindbrain tissue embryo (16.5 days)
ENCODE H3K27ac	ENCFF685JBF	Mus musculus strain B6NCrl midbrain tissue embryo (13.5 days)
ENCODE H3K27ac	ENCFF686JWX	Mus musculus strain B6NCrl forebrain tissue embryo (11.5 days)
ENCODE H3K27ac	ENCFF687QHV	Mus musculus strain B6NTac;B6NCrl/Lap midbrain tissue postnatal (0 days)
ENCODE H3K27ac	ENCFF688XAQ	Mus musculus strain B6NCrl forebrain tissue embryo (11.5 days)
ENCODE H3K27ac	ENCFF692WUH	Mus musculus strain B6NCrl forebrain tissue embryo (15.5 days)
ENCODE H3K27ac	ENCFF698NTA	Mus musculus strain B6NTac;B6NCrl/Lap midbrain tissue embryo (14.5 days)
ENCODE H3K27ac	ENCFF700EKB	Mus musculus strain B6NCrl forebrain tissue embryo (10.5 days)
ENCODE H3K27ac	ENCFF704TED	Mus musculus strain B6NCrl hindbrain tissue embryo (16.5 days)
ENCODE H3K27ac	ENCFF710PTH	Mus musculus strain B6NCrl hindbrain tissue embryo (10.5 days)
ENCODE H3K27ac	ENCFF712MGG	Mus musculus strain B6NCrl midbrain tissue embryo (13.5 days)
ENCODE H3K27ac	ENCFF721OGK	Mus musculus strain B6NTac;B6NCrl/Lap midbrain tissue embryo (14.5 days)
ENCODE H3K27ac	ENCFF725CFF	Mus musculus strain B6NCrl cortical plate tissue male adult (2 months)
ENCODE H3K27ac	ENCFF738DBM	Mus musculus strain B6NCrl midbrain tissue embryo (15.5 days)
ENCODE H3K27ac	ENCFF738KWD	Mus musculus strain B6NCrl cortical plate tissue male adult (2 months)
ENCODE H3K27ac	ENCFF748LIS	Mus musculus strain B6NTac;B6NCrl/Lap midbrain tissue postnatal (0 days)
ENCODE H3K27ac	ENCFF748QCC	Mus musculus strain B6NTac;B6NCrl/Lap forebrain tissue embryo (14.5 days)
ENCODE H3K27ac	ENCFF751ZHP	Mus musculus strain B6NCrl hindbrain tissue embryo (10.5 days)
ENCODE H3K27ac	ENCFF753YKJ	Mus musculus strain B6NCrl hindbrain tissue embryo (13.5 days)
ENCODE H3K27ac	ENCFF759KHX	Mus musculus strain B6NCrl forebrain tissue embryo (11.5 days)
ENCODE H3K27ac	ENCFF763RNO	Mus musculus strain B6NCrl cerebellum tissue male adult (2 months)
ENCODE H3K27ac	ENCFF764WNW	Mus musculus strain B6NTac;B6NCrl/Lap hindbrain tissue postnatal (0 days)
ENCODE H3K27ac	ENCFF779YIW	Mus musculus strain B6NTac;B6NCrl/Lap midbrain tissue embryo (14.5 days)
ENCODE H3K27ac	ENCFF782LNE	Mus musculus strain B6NCrl forebrain tissue embryo (16.5 days)
ENCODE H3K27ac	ENCFF784IEZ	Mus musculus strain B6NCrl cortical plate tissue male adult (2 months)
ENCODE H3K27ac	ENCFF787INH	Mus musculus strain B6NCrl midbrain tissue embryo (16.5 days)
ENCODE H3K27ac	ENCFF790AUZ	Mus musculus strain B6NCrl midbrain tissue embryo (12.5 days)
ENCODE H3K27ac	ENCFF790MRF	Mus musculus strain B6NCrl hindbrain tissue embryo (12.5 days)
ENCODE H3K27ac	ENCFF792TCD	Mus musculus strain B6NTac;B6NCrl/Lap forebrain tissue postnatal (0 days)
ENCODE H3K27ac	ENCFF795FUE	Mus musculus strain B6NCrl hindbrain tissue embryo (12.5 days)
ENCODE H3K27ac	ENCFF795RUE	Mus musculus strain B6NCrl forebrain tissue embryo (12.5 days)
ENCODE H3K27ac	ENCFF796QQT	Mus musculus strain B6NCrl forebrain tissue embryo (10.5 days)
ENCODE H3K27ac	ENCFF798TMT	Mus musculus strain B6NCrl midbrain tissue embryo (15.5 days)
ENCODE H3K27ac	ENCFF799EPD	Mus musculus strain B6NCrl hindbrain tissue embryo (16.5 days)
ENCODE H3K27ac	ENCFF799LYD	Mus musculus strain B6NCrl hindbrain tissue embryo (15.5 days)
ENCODE H3K27ac	ENCFF800EDE	Mus musculus strain B6NCrl hindbrain tissue embryo (15.5 days)
ENCODE H3K27ac	ENCFF800LPD	Mus musculus strain B6NCrl midbrain tissue embryo (12.5 days)
ENCODE H3K27ac	ENCFF801FSW	Mus musculus strain B6NCrl hindbrain tissue embryo (13.5 days)
ENCODE H3K27ac	ENCFF810ZYI	Mus musculus strain B6NTac;B6NCrl/Lap hindbrain tissue postnatal (0 days)
ENCODE H3K27ac	ENCFF811UEN	Mus musculus strain B6NCrl hindbrain tissue embryo (15.5 days)
ENCODE H3K27ac	ENCFF815AXB	Mus musculus strain B6NCrl forebrain tissue embryo (11.5 days)
ENCODE H3K27ac	ENCFF816HUD	Mus musculus strain B6NCrl forebrain tissue embryo (16.5 days)
ENCODE H3K27ac	ENCFF823GRZ	Mus musculus strain B6NCrl forebrain tissue embryo (13.5 days)
ENCODE H3K27ac	ENCFF825ADB	Mus musculus strain B6NCrl hindbrain tissue embryo (15.5 days)
ENCODE H3K27ac	ENCFF832AYR	Mus musculus strain B6NCrl forebrain tissue embryo (16.5 days)
ENCODE H3K27ac	ENCFF833STS	Mus musculus strain B6NTac;B6NCrl/Lap hindbrain tissue postnatal (0 days)
ENCODE H3K27ac	ENCFF834HBK	Mus musculus strain B6NCrl hindbrain tissue embryo (16.5 days)
ENCODE H3K27ac	ENCFF836AFZ	Mus musculus strain B6NCrl forebrain tissue embryo (16.5 days)
ENCODE H3K27ac	ENCFF838UNL	Mus musculus strain B6NCrl midbrain tissue embryo (15.5 days)
ENCODE H3K27ac	ENCFF839EJA	Mus musculus strain B6NCrl forebrain tissue embryo (11.5 days)
ENCODE H3K27ac	ENCFF843CNA	Mus musculus strain B6NCrl midbrain tissue embryo (13.5 days)
ENCODE H3K27ac	ENCFF844UBO	Mus musculus strain B6NTac;B6NCrl/Lap forebrain tissue embryo (14.5 days)
ENCODE H3K27ac	ENCFF846GDU	Mus musculus strain B6NTac;B6NCrl/Lap hindbrain tissue embryo (14.5 days)
ENCODE H3K27ac	ENCFF856VGR	Mus musculus strain B6NCrl midbrain tissue embryo (15.5 days)
ENCODE H3K27ac	ENCFF863CPQ	Mus musculus strain B6NCrl midbrain tissue embryo (11.5 days)
ENCODE H3K27ac	ENCFF865FBN	Mus musculus strain B6NCrl forebrain tissue embryo (12.5 days)
ENCODE H3K27ac	ENCFF869IHQ	Mus musculus strain B6NCrl forebrain tissue embryo (13.5 days)
ENCODE H3K27ac	ENCFF869KFI	Mus musculus strain B6NCrl olfactory bulb tissue male adult (2 months)
ENCODE H3K27ac	ENCFF869TNF	Mus musculus strain B6NTac;B6NCrl/Lap midbrain tissue postnatal (0 days)
ENCODE H3K27ac	ENCFF872MNL	Mus musculus strain B6NCrl midbrain tissue embryo (12.5 days)
ENCODE H3K27ac	ENCFF874XGX	Mus musculus strain B6NCrl midbrain tissue embryo (15.5 days)
ENCODE H3K27ac	ENCFF877YAM	Mus musculus strain B6NCrl hindbrain tissue embryo (15.5 days)
ENCODE H3K27ac	ENCFF878MMR	Mus musculus strain B6NTac;B6NCrl/Lap hindbrain tissue postnatal (0 days)
ENCODE H3K27ac	ENCFF878QMQ	Mus musculus strain B6NCrl forebrain tissue embryo (12.5 days)
ENCODE H3K27ac	ENCFF884MHM	Mus musculus strain B6NCrl forebrain tissue embryo (16.5 days)
ENCODE H3K27ac	ENCFF885XKY	Mus musculus strain B6NTac;B6NCrl/Lap hindbrain tissue postnatal (0 days)
ENCODE H3K27ac	ENCFF890XKX	Mus musculus strain B6NCrl hindbrain tissue embryo (12.5 days)
ENCODE H3K27ac	ENCFF892MJY	Mus musculus strain B6NCrl midbrain tissue embryo (15.5 days)
ENCODE H3K27ac	ENCFF895FOS	Mus musculus strain B6NCrl cerebellum tissue male adult (2 months)
ENCODE H3K27ac	ENCFF896WTI	Mus musculus strain B6NCrl midbrain tissue embryo (11.5 days)
ENCODE H3K27ac	ENCFF897EEM	Mus musculus strain B6NCrl forebrain tissue embryo (11.5 days)
ENCODE H3K27ac	ENCFF899NJB	Mus musculus strain B6NCrl midbrain tissue embryo (13.5 days)
ENCODE H3K27ac	ENCFF900XEY	Mus musculus strain B6NTac;B6NCrl/Lap midbrain tissue postnatal (0 days)
ENCODE H3K27ac	ENCFF903UVM	Mus musculus strain B6NTac;B6NCrl/Lap forebrain tissue embryo (14.5 days)
ENCODE H3K27ac	ENCFF904EJG	Mus musculus strain B6NCrl midbrain tissue embryo (13.5 days)
ENCODE H3K27ac	ENCFF909GHT	Mus musculus strain B6NCrl forebrain tissue embryo (12.5 days)
ENCODE H3K27ac	ENCFF909JVI	Mus musculus strain B6NCrl midbrain tissue embryo (15.5 days)
ENCODE H3K27ac	ENCFF909VIM	Mus musculus strain B6NTac;B6NCrl/Lap forebrain tissue embryo (14.5 days)
ENCODE H3K27ac	ENCFF911HPQ	Mus musculus strain B6NCrl cerebellum tissue male adult (2 months)
ENCODE H3K27ac	ENCFF916OND	Mus musculus strain B6NTac;B6NCrl/Lap forebrain tissue embryo (14.5 days)
ENCODE H3K27ac	ENCFF917PVE	Mus musculus strain B6NTac;B6NCrl/Lap hindbrain tissue postnatal (0 days)
ENCODE H3K27ac	ENCFF921OYZ	Mus musculus strain B6NCrl midbrain tissue embryo (11.5 days)
ENCODE H3K27ac	ENCFF928GQU	Mus musculus strain B6NCrl midbrain tissue embryo (13.5 days)
ENCODE H3K27ac	ENCFF928WNP	Mus musculus strain B6NCrl olfactory bulb tissue male adult (2 months)
ENCODE H3K27ac	ENCFF933KCN	Mus musculus strain B6NCrl forebrain tissue embryo (16.5 days)
ENCODE H3K27ac	ENCFF934HHT	Mus musculus strain B6NCrl forebrain tissue embryo (15.5 days)
ENCODE H3K27ac	ENCFF940QYL	Mus musculus strain B6NCrl hindbrain tissue embryo (13.5 days)
ENCODE H3K27ac	ENCFF944NRM	Mus musculus strain B6NCrl midbrain tissue embryo (16.5 days)
ENCODE H3K27ac	ENCFF945ZTP	Mus musculus strain B6NCrl forebrain tissue embryo (12.5 days)
ENCODE H3K27ac	ENCFF946BVK	Mus musculus strain B6NCrl midbrain tissue embryo (10.5 days)
ENCODE H3K27ac	ENCFF958JLP	Mus musculus strain B6NCrl forebrain tissue embryo (15.5 days)
ENCODE H3K27ac	ENCFF958PXM	Mus musculus strain B6NCrl cortical plate tissue male adult (2 months)
ENCODE H3K27ac	ENCFF959QLW	Mus musculus strain B6NTac;B6NCrl/Lap hindbrain tissue postnatal (0 days)
ENCODE H3K27ac	ENCFF969ECA	Mus musculus strain B6NCrl hindbrain tissue embryo (12.5 days)
ENCODE H3K27ac	ENCFF971REB	Mus musculus strain B6NCrl midbrain tissue embryo (16.5 days)
ENCODE H3K27ac	ENCFF975DYX	Mus musculus strain B6NCrl forebrain tissue embryo (16.5 days)
ENCODE H3K27ac	ENCFF976INX	Mus musculus strain B6NTac;B6NCrl/Lap hindbrain tissue embryo (14.5 days)
ENCODE H3K27ac	ENCFF991JUZ	Mus musculus strain B6NTac;B6NCrl/Lap midbrain tissue postnatal (0 days)
ENCODE H3K27ac	ENCFF996BJR	Mus musculus strain B6NCrl hindbrain tissue embryo (11.5 days)
RNA-Seq	ENCSR723SZV	Mus musculus strain B6NTac;B6NCrl/Lap forebrain tissue postnatal (0 days)
RNA-Seq	ENCSR749BAG	Mus musculus strain B6NTac;B6NCrl/Lap hindbrain tissue postnatal (0 days)
RNA-Seq	ENCSR255SDF	Mus musculus strain B6NTac;B6NCrl/Lap midbrain tissue postnatal (0 days)
RNA-Seq	ENCSR841KGE	Mus musculus strain B6CASTF1/J left cerebral cortex tissue male postnatal (4 days)
RNA-Seq	ENCSR757VTG	Mus musculus strain B6CASTF1/J left cerebral cortex tissue female postnatal (4 days)
RNA-Seq	ENCSR516DAX	Mus musculus strain B6CASTF1/J left cerebral cortex tissue male postnatal (10 days)
RNA-Seq	ENCSR321WYK	Mus musculus strain B6CASTF1/J left cerebral cortex tissue female postnatal (10 days)
RNA-Seq	ENCSR702MVT	Mus musculus strain B6CASTF1/J left cerebral cortex tissue male postnatal (14 days)
RNA-Seq	ENCSR774DTO	Mus musculus strain B6CASTF1/J left cerebral cortex tissue female postnatal (14 days)
RNA-Seq	ENCSR764GMN	Mus musculus strain B6CASTF1/J left cerebral cortex tissue male postnatal (25 days)
RNA-Seq	ENCSR248KDJ	Mus musculus strain B6CASTF1/J left cerebral cortex tissue female postnatal (25 days)
RNA-Seq	ENCSR864IYS	Mus musculus strain B6CASTF1/J left cerebral cortex tissue male postnatal (36 days)
RNA-Seq	ENCSR946YUY	Mus musculus strain B6CASTF1/J left cerebral cortex tissue female postnatal (36 days)
RNA-Seq	ENCSR496PRU	Mus musculus strain B6CASTF1/J left cerebral cortex tissue male adult (2 months)
RNA-Seq	ENCSR219ZXZ	Mus musculus strain B6CASTF1/J female adult (2 months) left cerebral cortex tissue
RNA-Seq	ENCSR879VZJ	Mus musculus strain B6CASTF1/J left cerebral cortex tissue male adult (8-10 months)
RNA-Seq	ENCSR588BJN	Mus musculus strain B6CASTF1/J left cerebral cortex tissue female adult (8-10 months)
RNA-Seq	ENCSR996TVY	Mus musculus strain B6CASTF1/J left cerebral cortex tissue male adult (18-20 months)
RNA-Seq	ENCSR712PLG	Mus musculus strain B6CASTF1/J left cerebral cortex tissue female adult (18-20 months)
RNA-Seq	ENCSR723XFW	Mus musculus strain 5xFAD/CAST (B6SJL-Tg(APPSwFlLon,PSEN1*M146L*L286V)6799Vas/Mmjax x CAST/EiJ) left cerebral cortex tissue female adult (8-10 months)
RNA-Seq	ENCSR299GYD	Mus musculus strain 5xFAD/CAST (B6SJL-Tg(APPSwFlLon,PSEN1*M146L*L286V)6799Vas/Mmjax x CAST/EiJ) left cerebral cortex tissue male adult (8-10 months)

## Sheet: Table S3
Table S3: snATAC cell type subclass descriptions from Li et al., 2021
Class	Subclass	Description
NonN	ASC	Astrocytes, Cerebral nuclei
NonN	OPC	Oligodendrocytes precursor cells
NonN	IOL	Committed oligodendrocytes cells (COP)
NonN	IOL	Newly formed oligodendrocytes (NFOL)
NonN	OGC	Myelin forming oligodendrocytes (MFOL)
NonN	OGC	Mature oligodendrocytes
NonN	MGL	Microglia
NonN	MGL	Perivascular macrophages
NonN	RGL	Neuronal intermediate progenitor cells
NonN	RGL	Dentate gyrus radial glia-like cells
NonN	RGL	Subventricular zone radial glia-like cells
NonN	PER	Pericytes
NonN	VEC	Vascular endothelial cells
NonN	VLMC	Vascular and leptomeningeal cells
NonN	VPIA	Vascular and leptomeningeal cells, Pia
NonN	VPIA	Cajal-Retzius like cells, Hippocampus
GABA	LAMGA	CGE-derived neurogliaform cells, Lamp5
GABA	VIPGA	CGE-derived neurogliaform cells, Vip
GABA	VIPGA	CGE-derived neurogliaform cells, Sncg
GABA	VIPGA	CGE-derived neurogliaform cells, Vip
GABA	PVGA	MGE-derived neurogliaform cells, Pvalb
GABA	SSTGA	MGE-derived neurogliaform cells, Sst
GABA	SSTGA	MGE-derived neurogliaform cells, Chodl
GABA	LSXGA	Inhibitory neurons, septal nucleus
GABA	MSGA	Inhibitory neurons, Medial septal
GABA	MSGA	Inhibitory neurons, Pallidum
GABA	MSGA	Inhibitory neurons, Medial septal
GABA	MSGA	Inhibitory neurons, Chodl like
GABA	MSGA	Inhibitory neurons, septal nucleus
GABA	CNUGA	Inhibitory neurons, striatum
GABA	STRGA	Foxp2 positive inhibitory neurons
GABA	STRGA	Matrix D1 like neurons, striatum
GABA	STRGA	Patch D1/D2 like neurons, striatum
GABA	STRGA	Inhibitory neurons, olfactory
GABA	D1MSN	D1 like medium spiny neurons, striatum
GABA	D1MSN	D1 medium spiny neurons, striatum
GABA	D2MSN	D2 like medium spiny neurons, striatum
GABA	D2MSN	D2 medium spiny neurons, striatum
GABA	MXD	Matrix D1 neurons, striatum
GABA	OBGA1	Inhibitory neurons, olfactory bulb
GABA	OBGA2	Inhibitory neurons, olfactory bulb
GABA	OBDOP	Dopaminergic periglomerular interneuron, olfactory bulb
GABA	OBNBL	Neuroblasts, Olfactory
GABA	DGNBL	Granule neuroblasts, dentate gyrus
GABA	DGNBL	Neuroblasts like, Olfactory
Glutamate	ITL23GL	Excitatory neurons, Cortex L2/3
Glutamate	ITL4GL	Excitatory neurons, Cortex L4
Glutamate	ITL5GL	Excitatory neurons, Cortex L5
Glutamate	ITL6GL	Excitatory neurons, Cortex L6
Glutamate	ITL6GL	Excitatory neurons, Cortex L5
Glutamate	ITHGL	Excitatory neurons, Retrosplenial area
Glutamate	NPGL	Excitatory neurons, Cortex NP
Glutamate	PTGL	Excitatory neurons, Cortex PT
Glutamate	PTGL	Excitatory neurons, Cortex PT/Priform cortex
Glutamate	CTGL	Excitatory neurons, Cortex CT
Glutamate	L6bGL	Excitatory neurons, Cortex L6b
Glutamate	CLAGL	Excitatory neurons, Claustrum
Glutamate	CA1GL	Excitatory neurons, hippocampus CA1
Glutamate	CA3GL	Excitatory neurons, hippocampus CA3
Glutamate	GRC	Granule neurons, Dentate gyrus
Glutamate	CRC	Cajal-Retzius cells, Hippocampus
Glutamate	PIRGL	Excitatory neurons, Priform cortex
Glutamate	OBGL	Excitatory neurons, AON
Glutamate	OLFGL	Excitatory neurons, Priform cortex

## Sheet: Table S4
Table S4: H3K27ac peak locations
seqnames	start	end	width	overlaps	age	score	signalValue	pValue	qValue	total_sample_hits	mark	nearest_gene	upstream_gene	downstream_gene
chr1	3121969	3122361	393	enhancer | intergenic	3m	69	4.46884	6.90982	4.11769	1	H3K27ac	Xkr4	Xkr4	NA
chr1	3284318	3284728	411	enhancer | intron	3m	77	4.8126	7.77954	4.87582	1	H3K27ac	Xkr4	Rp1	NA
chr1	3298784	3299555	772	enhancer | intron	3m	121	6.56628	12.1854	8.88392	3	H3K27ac	Xkr4	Rp1	NA
chr1	3300312	3300736	425	enhancer | intron	3m	69	4.46884	6.90982	4.11769	1	H3K27ac	Xkr4	Rp1	NA
chr1	3325095	3325525	431	enhancer | intron	3m	74	4.47553	7.49912	4.65571	1	H3K27ac	Xkr4	Rp1	NA
chr1	3328463	3328766	304	enhancer | intron	3m	60	4.12508	6.07156	3.40047	1	H3K27ac	Xkr4	Rp1	NA
chr1	3329314	3329763	450	enhancer | intron	3m	69	4.46884	6.90982	4.11769	1	H3K27ac	Xkr4	Rp1	NA
chr1	3359937	3360307	371	gene_body | intron	3m	82	5.1071	8.27134	5.35719	2	H3K27ac	Xkr4	Rp1	NA
chr1	3390068	3390371	304	promoter_extended	3m	52	3.78133	5.26717	2.72519	1	H3K27ac	Xkr4	Rp1	NA
chr1	3392899	3393238	340	enhancer | intron	3m	60	4.12508	6.07156	3.40047	1	H3K27ac	Xkr4	Rp1	NA
chr1	3397332	3397616	285	enhancer | intron	3m	54	4.02162	5.42133	2.15255	1	H3K27ac	Xkr4	Rp1	NA
chr1	3399117	3399755	639	enhancer | intron	3m	103	5.53661	10.3865	7.17899	3	H3K27ac	Xkr4	Rp1	NA
chr1	3406247	3406956	710	enhancer | intron	3m	105	5.81275	10.5043	7.36363	2	H3K27ac	Xkr4	Rp1	NA
chr1	3408386	3408802	417	enhancer | intron	3m	56	4.01273	5.64066	3.08198	1	H3K27ac	Xkr4	Rp1	NA
chr1	3410144	3410528	385	enhancer | intron	3m	121	6.56628	12.1854	8.88392	1	H3K27ac	Xkr4	Rp1	NA
chr1	3439977	3440311	335	gene_body | intron	3m	64	4.37752	6.4844	3.79663	1	H3K27ac	Xkr4	Rp1	NA
chr1	3524709	3525012	304	promoter_extended	3m	60	4.10396	6.03678	3.40047	1	H3K27ac	Xkr4	Rp1	NA
chr1	3562005	3562312	308	enhancer | intron	3m	64	4.37752	6.4844	3.79663	1	H3K27ac	Xkr4	Rp1	NA
chr1	3563557	3563860	304	enhancer | intron	3m	44	3.43757	4.49942	2.09833	1	H3K27ac	Xkr4	Rp1	NA
chr1	3647062	3647363	302	gene_body | intron	3m	46	3.38349	4.61392	2.24754	1	H3K27ac	Xkr4	Rp1	NA
chr1	3669574	3670253	680	gene_body | intron	3m	53	3.57519	5.37736	2.87031	1	H3K27ac	Xkr4	Rp1	NA
chr1	4858187	4858539	353	gene_body | intron	3m	49	2.92523	4.90963	2.47826	1	H3K27ac	Gm37988	Rgs20	Lypla1
chr1	4872495	4872804	310	gene_body | intron	3m	54	4.02162	5.42133	2.15255	1	H3K27ac	Gm37988	Rgs20	Lypla1
chr1	4873415	4873982	568	gene_body | intron	3m	61	3.99867	6.1157	3.48162	2	H3K27ac	Gm37988	Rgs20	Lypla1
chr1	4976855	4977249	395	gene_body | intron	3m	73	4.74231	7.3621	4.55702	1	H3K27ac	Rgs20	Atp6v1h	Tcea1
chr1	5070797	5071252	456	promoter	3m	73	4.74231	7.3621	4.55702	2	H3K27ac	Atp6v1h	Oprk1	Rgs20
chr1	5127717	5128046	330	gene_body | intron	3m	46	3.38349	4.61392	2.24754	1	H3K27ac	Atp6v1h	Oprk1	Rgs20
chr1	5129992	5130415	424	gene_body | intron	3m	63	3.99773	6.37281	3.74135	1	H3K27ac	Atp6v1h	Oprk1	Rgs20
chr1	5131142	5131517	376	gene_body | intron	3m	69	4.30626	6.91475	4.15765	1	H3K27ac	Atp6v1h	Oprk1	Rgs20
chr1	5589620	5589985	366	gene_body | exon	3m	73	4.74231	7.3621	4.55702	1	H3K27ac	Oprk1	Npbwr1	Atp6v1h
chr1	6214599	6215256	658	promoter	3m	73	2.80189	7.38289	4.57646	1	H3K27ac	Rb1cc1	Alkal1	Npbwr1
chr1	6215688	6216048	361	promoter_extended	3m	86	5.15346	8.67375	5.66472	1	H3K27ac	Rb1cc1	Alkal1	Npbwr1
chr1	6482613	6482968	356	promoter_extended	3m	61	3.99867	6.1157	3.48162	1	H3K27ac	St18	St18	Alkal1
chr1	7087290	7087593	304	promoter_extended	3m	60	4.12508	6.07156	3.40047	1	H3K27ac	Pcmtd1	Pcmtd1	St18
chr1	7087785	7088710	926	promoter	3m	154	5.04315	15.4333	11.1267	5	H3K27ac	Pcmtd1	Pcmtd1	St18
chr1	7093215	7093555	341	enhancer | intron	3m	60	4.12508	6.07156	3.40047	1	H3K27ac	Pcmtd1	Sntg1	St18
chr1	7099453	7100173	721	enhancer | intron	3m	112	5.60957	11.2611	8.0008	3	H3K27ac	Pcmtd1	Sntg1	St18
chr1	7103944	7104428	485	enhancer | intron	3m	77	4.8126	7.77954	4.87582	2	H3K27ac	Pcmtd1	Sntg1	St18
chr1	7105485	7105812	328	enhancer | intron	3m	69	4.46884	6.91475	4.15765	2	H3K27ac	Pcmtd1	Sntg1	St18
chr1	7108406	7108732	327	enhancer | intron	3m	44	3.43757	4.49942	2.09833	1	H3K27ac	Pcmtd1	Sntg1	St18
chr1	7110509	7111173	665	enhancer | intron	3m	156	7.56265	15.6645	12.0246	2	H3K27ac	Pcmtd1	Sntg1	St18
chr1	7111376	7112514	1139	enhancer | intron	3m	187	8.75504	18.7368	14.9668	6	H3K27ac	Pcmtd1	Sntg1	St18
chr1	7113236	7113712	477	gene_body | intron	3m	46	3.38349	4.61392	2.24754	1	H3K27ac	Pcmtd1	Sntg1	St18
chr1	7118669	7119368	700	gene_body | intron	3m	119	5.96737	11.929	8.59786	2	H3K27ac	Pcmtd1	Sntg1	St18
chr1	7137996	7138409	414	promoter_extended	3m	77	4.61385	7.74306	4.86731	1	H3K27ac	Pcmtd1	Sntg1	St18
chr1	7138812	7139810	999	promoter_extended	3m	122	6.15179	12.267	8.85306	6	H3K27ac	Pcmtd1	Sntg1	St18
chr1	7144073	7144374	302	promoter_extended	3m	61	3.99867	6.1157	3.48162	1	H3K27ac	Pcmtd1	Sntg1	St18
chr1	7396988	7397514	527	gene_body | intron	3m	140	5.49636	14.0556	10.5496	4	H3K27ac	Pcmtd1	Sntg1	Pcmtd1
chr1	8866522	8866859	338	promoter_extended	3m	60	4.12508	6.07156	3.40047	1	H3K27ac	Sntg1	Rrs1	Pcmtd1
chr1	9126258	9126696	439	gene_body | intron	3m	44	3.43757	4.49942	2.09833	1	H3K27ac	Sntg1	Rrs1	Pcmtd1
chr1	9169299	9170001	703	gene_body | intron	3m	85	4.92143	8.59884	5.60881	1	H3K27ac	Sntg1	Rrs1	Pcmtd1
chr1	9171356	9172412	1057	gene_body | intron	3m	95	5.10083	9.59048	6.00912	4	H3K27ac	Sntg1	Rrs1	Pcmtd1
chr1	9173111	9174626	1516	gene_body | intron	3m	91	5.63027	9.13045	5.17019	3	H3K27ac	Sntg1	Rrs1	Pcmtd1
chr1	9295916	9296230	315	enhancer | intron	3m	46	3.38349	4.61392	2.24754	1	H3K27ac	Sntg1	Rrs1	Pcmtd1
chr1	9298094	9299646	1553	gene_body | exon	3m	110	4.0382	11.058	7.87933	5	H3K27ac	Sntg1	Rrs1	Pcmtd1
chr1	9300290	9300847	558	promoter_extended	3m	78	4.35383	7.86441	5.01734	2	H3K27ac	Sntg1	Rrs1	Sntg1
chr1	9540780	9541168	389	promoter_extended	3m	73	4.56526	7.36053	4.52826	1	H3K27ac	Rrs1	Rrs1	Sntg1
chr1	9600268	9601059	792	promoter	3m	70	4.25069	7.09709	3.90438	3	H3K27ac	Vxn	Vxn	Adhfe1
chr1	9601261	9603452	2192	gene_body | exon	3m	152	6.45938	15.2718	10.9746	4	H3K27ac	Vxn	Mybl1	Adhfe1
chr1	9611242	9611549	308	enhancer | intron	3m	51	3.69878	5.1329	2.68024	1	H3K27ac	Vxn	Mybl1	Adhfe1
chr1	9614828	9615565	738	enhancer | intron	3m	103	5.70493	10.3178	7.18997	3	H3K27ac	Vxn	Mybl1	Adhfe1
chr1	9619041	9619515	475	enhancer | intron	3m	85	4.92143	8.59884	5.60881	3	H3K27ac	Vxn	Mybl1	Adhfe1
chr1	9627019	9627419	401	enhancer | intron	3m	73	3.95386	7.35072	4.55185	1	H3K27ac	Vxn	Mybl1	Adhfe1
chr1	9628122	9628624	503	enhancer | intron	3m	81	3.95199	8.15608	5.24186	1	H3K27ac	Vxn	Mybl1	Vxn
chr1	9628975	9629285	311	enhancer | intron	3m	71	3.64342	7.1891	4.37142	1	H3K27ac	Vxn	Mybl1	Vxn
chr1	9629481	9629916	436	enhancer | intron	3m	81	4.85975	8.17104	5.29597	3	H3K27ac	Vxn	Mybl1	Vxn
chr1	9630205	9631382	1178	enhancer | intron	3m	219	9.08158	21.9745	18.0285	7	H3K27ac	Vxn	Mybl1	Vxn
chr1	9631433	9631926	494	promoter	3m	62	3.6927	6.20692	3.26816	2	H3K27ac	Vxn	Mybl1	Vxn
chr1	9632053	9632410	358	promoter_extended	3m	69	4.18699	6.98185	4.21939	1	H3K27ac	Vxn	Mybl1	Vxn
chr1	9635367	9635892	526	promoter_extended	3m	73	4.74231	7.3621	4.55702	2	H3K27ac	Vxn	Mybl1	Vxn
chr1	9816017	9816320	304	enhancer | intron	3m	52	3.78133	5.26717	2.72519	1	H3K27ac	Sgk3	Mcmdc2	Vcpip1
chr1	9820049	9820352	304	enhancer | intron	3m	52	3.78133	5.26717	2.72519	1	H3K27ac	Sgk3	Mcmdc2	Vcpip1
chr1	9932356	9932655	300	gene_body | intron	3m	54	4.02162	5.42133	2.15255	1	H3K27ac	Mcmdc2	Tcf24	Sgk3
chr1	9993373	9993921	549	gene_body | intron	3m	132	6.23434	13.2344	9.17438	4	H3K27ac	Ppp1r42	Cops5	Tcf24
chr1	9994057	9994708	652	gene_body | intron	3m	258	10.9143	25.8765	21.7352	6	H3K27ac	Ppp1r42	Cops5	Tcf24
chr1	10038578	10038968	391	promoter	3m	58	3.84242	5.84615	3.28987	1	H3K27ac	Cspp1	Arfgef1	Cops5
chr1	10055591	10055932	342	promoter_extended	3m	68	4.61876	6.87476	3.32121	1	H3K27ac	Cspp1	Arfgef1	Cops5
chr1	10101669	10102139	471	promoter_extended	3m	64	4.37752	6.4844	3.79663	1	H3K27ac	Cspp1	Arfgef1	Cops5
chr1	10127574	10127881	308	promoter_extended	3m	78	4.21365	7.87988	5.03118	1	H3K27ac	Cspp1	Arfgef1	Cops5
chr1	10142228	10142616	389	promoter	3m	47	3.21383	4.72561	2.34278	1	H3K27ac	Arfgef1	Cpa6	Cspp1
chr1	10161977	10162337	361	promoter_extended	3m	52	3.78133	5.26717	2.72519	1	H3K27ac	Arfgef1	Cpa6	Cspp1
chr1	10371487	10371771	285	enhancer | intron	3m	54	4.02162	5.42133	2.15255	1	H3K27ac	Cpa6	Prex2	Arfgef1
chr1	11045873	11046180	308	enhancer | intron	3m	54	3.89792	5.45586	2.4144	2	H3K27ac	Prex2	A830018L16Rik	Cpa6
chr1	11414597	11415224	628	promoter_extended	3m	163	6.12331	16.3294	12.6523	3	H3K27ac	A830018L16Rik	Sulf1	Prex2
chr1	11424864	11425327	464	gene_body | intron	3m	46	3.38349	4.61392	2.24754	1	H3K27ac	A830018L16Rik	Sulf1	Prex2
chr1	11550246	11550773	528	gene_body | intron	3m	53	3.69108	5.34797	2.84309	2	H3K27ac	A830018L16Rik	Sulf1	Prex2
chr1	11558033	11558334	302	gene_body | intron	3m	53	3.69108	5.34797	2.84309	1	H3K27ac	A830018L16Rik	Sulf1	Prex2
chr1	11564305	11564640	336	enhancer | intron	3m	89	5.13304	8.97102	5.99952	1	H3K27ac	A830018L16Rik	Sulf1	Prex2
chr1	11565666	11566098	433	enhancer | intron	3m	61	3.99867	6.1157	3.48162	2	H3K27ac	A830018L16Rik	Sulf1	Prex2
chr1	11572744	11573424	681	promoter_extended	3m	69	4.30626	6.91475	4.15765	2	H3K27ac	A830018L16Rik	Sulf1	Prex2
chr1	11574000	11575247	1248	promoter_extended	3m	73	4.74231	7.3621	4.55702	4	H3K27ac	A830018L16Rik	Sulf1	Prex2
chr1	11578445	11580059	1615	promoter	3m	105	5.84387	10.558	7.3469	3	H3K27ac	A830018L16Rik	Sulf1	Prex2
chr1	11584679	11585013	335	gene_body | intron	3m	60	4.12508	6.07156	3.40047	1	H3K27ac	A830018L16Rik	Sulf1	Prex2
chr1	11650016	11650364	349	enhancer | intron	3m	61	3.99867	6.1157	3.48162	1	H3K27ac	A830018L16Rik	Sulf1	Prex2
chr1	11751173	11751545	373	enhancer | intron	3m	60	4.12508	6.07156	3.40047	1	H3K27ac	A830018L16Rik	Sulf1	Prex2
chr1	11978180	11978548	369	intergenic	3m	77	4.8126	7.77954	4.87582	1	H3K27ac	A830018L16Rik	Sulf1	A830018L16Rik
chr1	12008309	12009002	694	intergenic	3m	103	5.53661	10.3865	7.17899	2	H3K27ac	A830018L16Rik	Sulf1	A830018L16Rik
chr1	12009513	12010514	1002	intergenic	3m	178	8.25017	17.8479	14.0546	4	H3K27ac	A830018L16Rik	Sulf1	A830018L16Rik
chr1	12162332	12162836	505	intergenic	3m	73	4.74231	7.3621	4.55702	2	H3K27ac	A830018L16Rik	Sulf1	A830018L16Rik
chr1	12506520	12507067	548	intergenic	3m	84	4.83453	8.44444	5.51421	2	H3K27ac	Sulf1	Sulf1	A830018L16Rik
chr1	12619532	12619896	365	intergenic	3m	64	4.37752	6.4844	3.79663	1	H3K27ac	Sulf1	Sulf1	A830018L16Rik
chr1	12840956	12841260	305	promoter_extended	3m	67	4.19213	6.71577	3.98329	1	H3K27ac	Sulf1	Slco5a1	A830018L16Rik
chr1	13288716	13289079	364	enhancer | intron	3m	55	3.81604	5.55837	2.9882	1	H3K27ac	Ncoa2	Tram1	Prdm14
chr1	13299738	13300731	994	enhancer | promoter	3m	156	7.56265	15.6645	12.0246	4	H3K27ac	Ncoa2	Tram1	Prdm14
chr1	13303053	13303383	331	promoter_extended	3m	92	5.4719	9.21003	6.19086	2	H3K27ac	Ncoa2	Tram1	Prdm14
chr1	13304903	13305599	697	promoter_extended	3m	77	4.74231	7.74306	4.86731	3	H3K27ac	Ncoa2	Tram1	Prdm14
chr1	13306290	13306600	311	promoter_extended	3m	44	3.43757	4.49942	2.09833	1	H3K27ac	Ncoa2	Tram1	Prdm14
chr1	13315333	13315739	407	enhancer | intron	3m	53	3.69108	5.34797	2.84309	1	H3K27ac	Ncoa2	Tram1	Prdm14
chr1	13366033	13366487	455	enhancer | intron	3m	94	5.22902	9.48047	6.38065	1	H3K27ac	Ncoa2	Tram1	Prdm14
chr1	13367090	13367400	311	enhancer | intron	3m	60	4.01273	6.04726	3.08198	2	H3K27ac	Ncoa2	Tram1	Prdm14
chr1	13368558	13368991	434	enhancer | intron	3m	52	3.49179	5.22886	2.72519	1	H3K27ac	Ncoa2	Tram1	Prdm14
chr1	13752989	13753376	388	intergenic	3m	85	4.92143	8.59884	5.60881	1	H3K27ac	Xkr9	Eya1	Xkr9
chr1	14234565	14235126	562	promoter_extended	3m	74	4.44363	7.44251	4.63559	1	H3K27ac	Eya1	Msc	Xkr9
chr1	15180421	15180830	410	intergenic	3m	96	5.50011	9.60533	6.49024	1	H3K27ac	Kcnb2	Kcnb2	Trpa1
chr1	15207501	15207785	285	intergenic	3m	62	4.42378	6.29596	2.83607	1	H3K27ac	Kcnb2	Kcnb2	Trpa1
chr1	15424108	15424421	314	enhancer | intron	3m	60	4.12508	6.07156	3.40047	1	H3K27ac	Kcnb2	Terf1	Trpa1
chr1	15483131	15483813	683	enhancer | intron	3m	71	3.86536	7.16708	4.41582	2	H3K27ac	Kcnb2	Terf1	Trpa1
chr1	15538181	15538572	392	promoter_extended	3m	77	4.8126	7.77954	4.87582	1	H3K27ac	Kcnb2	Terf1	Trpa1
chr1	15610292	15610584	293	enhancer | intron	3m	62	4.42378	6.29596	2.83607	1	H3K27ac	Kcnb2	Terf1	Trpa1
chr1	15647402	15647909	508	enhancer | intron	3m	77	4.78697	7.73641	4.89829	2	H3K27ac	Kcnb2	Terf1	Trpa1
chr1	15653572	15653906	335	enhancer | intron	3m	48	3.64793	4.83367	2.4144	1	H3K27ac	Kcnb2	Terf1	Trpa1
chr1	15657011	15657395	385	enhancer | intron	3m	77	4.61385	7.74306	4.86731	1	H3K27ac	Kcnb2	Terf1	Trpa1
chr1	15771125	15771553	429	intergenic	3m	91	5.63027	9.13045	5.17019	1	H3K27ac	Terf1	Terf1	Kcnb2
chr1	16250539	16250849	311	promoter_extended	3m	77	4.61385	7.74306	4.86731	1	H3K27ac	Stau2	Ube2w	Rdh10
chr1	16254111	16254494	384	gene_body | intron	3m	101	5.83669	10.1763	7.05859	2	H3K27ac	Stau2	Ube2w	Rdh10
chr1	16257218	16257521	304	gene_body | intron	3m	69	4.46884	6.90982	4.11769	2	H3K27ac	Stau2	Ube2w	Rdh10
chr1	16259238	16259843	606	gene_body | intron	3m	91	4.52443	9.11345	6.06699	2	H3K27ac	Stau2	Ube2w	Rdh10
chr1	16342991	16343371	381	gene_body | intron	3m	86	5.15635	8.67866	5.66472	1	H3K27ac	Stau2	Ube2w	Rdh10
chr1	16516151	16516501	351	enhancer | intron	3m	58	3.8563	5.87022	3.28968	1	H3K27ac	Stau2	Ube2w	Rdh10
chr1	16518816	16519135	320	enhancer | intron	3m	60	3.10018	6.0952	3.4883	1	H3K27ac	Stau2	Ube2w	Rdh10
chr1	16519282	16519930	649	promoter	3m	198	5.77009	19.8932	16.0559	4	H3K27ac	Stau2	Ube2w	Rdh10
chr1	16575460	16575763	304	gene_body | intron	3m	60	4.10396	6.03678	3.40047	1	H3K27ac	Ube2w	Eloc	Stau2
chr1	16589704	16590167	464	promoter_extended	3m	73	4.74231	7.3621	4.55702	2	H3K27ac	Ube2w	Eloc	Stau2
chr1	16593298	16593639	342	promoter_extended	3m	60	4.12508	6.07156	3.40047	1	H3K27ac	Ube2w	Eloc	Stau2
chr1	16636029	16636417	389	intergenic	3m	77	4.61385	7.74306	4.86731	1	H3K27ac	Eloc	Eloc	Ube2w
chr1	16636566	16637422	857	intergenic	3m	125	6.53138	12.5354	9.14316	3	H3K27ac	Eloc	Eloc	Ube2w
chr1	16657766	16658082	317	promoter_extended	3m	69	4.46884	6.90982	4.11769	1	H3K27ac	Eloc	Tmem70	Eloc
chr1	16759109	16759547	439	promoter	3m	93	5.17699	9.38737	6.32764	2	H3K27ac	Ly96	Jph1	Ly96
chr1	16760061	16760607	547	promoter_extended	3m	72	4.69912	7.29105	4.52726	2	H3K27ac	Ly96	Jph1	Ly96
chr1	16809613	16810136	524	intergenic	3m	64	4.37752	6.4844	3.79663	2	H3K27ac	Ly96	Jph1	Ly96
chr1	16810291	16810851	561	intergenic	3m	236	9.96895	23.6035	19.4601	4	H3K27ac	Ly96	Jph1	Ly96
chr1	16817043	16817618	576	intergenic	3m	92	5.4719	9.21003	6.19086	2	H3K27ac	Ly96	Jph1	Ly96
chr1	17008138	17008517	380	promoter_extended	3m	77	4.61385	7.74306	4.86731	2	H3K27ac	Jph1	Gdap1	Ly96
chr1	17023652	17024211	560	gene_body | intron	3m	44	3.43757	4.49942	2.09833	1	H3K27ac	Jph1	Gdap1	Ly96
chr1	17123134	17123437	304	promoter_extended	3m	59	4.06827	5.97792	3.3645	1	H3K27ac	Gdap1	Gdap1	Jph1
chr1	19101954	19102291	338	promoter	3m	59	4.23386	5.99424	2.6305	1	H3K27ac	Tfap2d	Tfap2d	Defb41
chr1	20721385	20721991	607	intergenic	3m	54	4.02162	5.42133	2.15255	1	H3K27ac	Il17a	Il17a	Pkhd1
chr1	20902780	20903317	538	enhancer | intron	3m	73	4.23379	7.34843	4.51675	2	H3K27ac	Paqr8	Efhc1	Mcm3
chr1	20906371	20906786	416	enhancer | intron	3m	51	3.43996	5.13601	2.67017	1	H3K27ac	Paqr8	Efhc1	Mcm3
chr1	20907274	20907679	406	enhancer | intron	3m	66	4.31114	6.64603	3.94593	1	H3K27ac	Paqr8	Efhc1	Mcm3
chr1	20921819	20922185	367	promoter	3m	46	3.38349	4.61392	2.24754	1	H3K27ac	Paqr8	Efhc1	Mcm3
chr1	20951808	20952477	670	enhancer | intron	3m	281	8.44084	28.1933	23.8131	6	H3K27ac	Efhc1	Tram2	Paqr8
chr1	20981439	20981843	405	gene_body | intron	3m	61	3.99867	6.1157	3.48162	2	H3K27ac	Efhc1	Tram2	Paqr8
chr1	21215091	21215504	414	promoter_extended	3m	109	5.669	10.9966	7.75341	2	H3K27ac	Tmem14a	Tmem14a	Tram2
chr1	21218665	21220380	1716	gene_body | intron	3m	94	5.41241	9.45498	6.41786	3	H3K27ac	Tmem14a	Gsta3	Tram2
chr1	21230840	21232801	1962	promoter_extended	3m	151	6.8011	15.1748	10.8842	6	H3K27ac	Tmem14a	Gsta3	Tmem14a
chr1	21306005	21306429	425	intergenic	3m	73	4.22023	7.32303	4.52796	1	H3K27ac	Gsta3	Khdc1a	Gsta3
chr1	21411882	21412414	533	enhancer | intron	3m	120	5.82004	12.0434	8.77477	4	H3K27ac	Kcnq5	Rims1	Khdc1b
chr1	21450237	21450560	324	gene_body | intron	3m	64	4.37752	6.4844	3.79663	1	H3K27ac	Kcnq5	Rims1	Khdc1b
chr1	21485327	21485701	375	gene_body | intron	3m	85	4.92143	8.59884	5.60881	1	H3K27ac	Kcnq5	Rims1	Khdc1b
chr1	21490130	21490433	304	gene_body | intron	3m	52	3.78133	5.26717	2.72519	1	H3K27ac	Kcnq5	Rims1	Khdc1b
chr1	21495016	21495595	580	enhancer | intron	3m	64	4.37752	6.4844	3.79663	2	H3K27ac	Kcnq5	Rims1	Khdc1b
chr1	21496188	21496532	345	enhancer | intron	3m	44	3.43757	4.49942	2.09833	1	H3K27ac	Kcnq5	Rims1	Khdc1b
chr1	21499711	21500918	1208	enhancer | intron	3m	113	5.8442	11.3158	8.00484	4	H3K27ac	Kcnq5	Rims1	Khdc1b
chr1	21507568	21508108	541	gene_body | intron	3m	77	4.61385	7.74306	4.86731	3	H3K27ac	Kcnq5	Rims1	Khdc1b
chr1	21508456	21508763	308	gene_body | intron	3m	44	3.38276	4.4118	2.09817	1	H3K27ac	Kcnq5	Rims1	Khdc1b
chr1	21534778	21535162	385	gene_body | intron	3m	87	4.63093	8.70142	5.75027	1	H3K27ac	Kcnq5	Rims1	Khdc1b
chr1	21538546	21538924	379	gene_body | intron	3m	92	5.4719	9.21003	6.19086	3	H3K27ac	Kcnq5	Rims1	Khdc1b
chr1	21542361	21542753	393	gene_body | intron	3m	92	5.4719	9.21003	6.19086	1	H3K27ac	Kcnq5	Rims1	Khdc1b
chr1	21549647	21550160	514	gene_body | intron	3m	83	4.44992	8.34907	5.41833	2	H3K27ac	Kcnq5	Rims1	Khdc1b
chr1	21551999	21552525	527	gene_body | intron	3m	90	5.40411	9.09654	5.17019	3	H3K27ac	Kcnq5	Rims1	Khdc1b
chr1	21565989	21566301	313	gene_body | intron	3m	51	3.72925	5.18253	2.7062	1	H3K27ac	Kcnq5	Rims1	Khdc1b
chr1	21568698	21569115	418	gene_body | intron	3m	77	4.8126	7.77954	4.87582	1	H3K27ac	Kcnq5	Rims1	Khdc1b
chr1	21593618	21593975	358	gene_body | intron	3m	77	4.8126	7.77954	4.87582	1	H3K27ac	Kcnq5	Rims1	Khdc1b
chr1	21598096	21598634	539	enhancer | intron	3m	211	8.65269	21.1631	17.1751	2	H3K27ac	Kcnq5	Rims1	Khdc1b
chr1	21600383	21600706	324	enhancer | intron	3m	52	3.78133	5.26717	2.72519	1	H3K27ac	Kcnq5	Rims1	Khdc1b
chr1	21603078	21603641	564	enhancer | intron	3m	111	6.20148	11.1686	7.9566	2	H3K27ac	Kcnq5	Rims1	Khdc1b
chr1	21606483	21606848	366	enhancer | intron	3m	60	4.12508	6.07156	3.40047	1	H3K27ac	Kcnq5	Rims1	Khdc1b
chr1	21608951	21609550	600	enhancer | intron	3m	115	6.20148	11.5351	8.23073	3	H3K27ac	Kcnq5	Rims1	Khdc1b
chr1	21675044	21675621	578	enhancer | intron	3m	125	6.53138	12.5354	9.14316	2	H3K27ac	Kcnq5	Rims1	Khdc1b
chr1	21677151	21677934	784	enhancer | intron	3m	152	7.07456	15.2425	11.541	4	H3K27ac	Kcnq5	Rims1	Khdc1b
chr1	21679817	21680164	348	enhancer | intron	3m	77	4.61385	7.74306	4.86731	1	H3K27ac	Kcnq5	Rims1	Khdc1b
chr1	21682945	21683304	360	enhancer | intron	3m	53	3.69108	5.34797	2.84309	1	H3K27ac	Kcnq5	Rims1	Khdc1b
chr1	21685005	21685527	523	enhancer | intron	3m	60	4.12508	6.07156	3.40047	2	H3K27ac	Kcnq5	Rims1	Khdc1b
chr1	21688449	21688777	329	enhancer | intron	3m	73	4.74231	7.3621	4.55702	1	H3K27ac	Kcnq5	Rims1	Khdc1b
chr1	21719775	21720078	304	enhancer | intron	3m	44	3.43757	4.49942	2.09833	1	H3K27ac	Kcnq5	Rims1	Khdc1b
chr1	21740045	21740390	346	enhancer | intron	3m	82	5.1071	8.27134	5.35719	1	H3K27ac	Kcnq5	Rims1	Khdc1b
chr1	21759392	21759876	485	enhancer | intron	3m	96	5.50011	9.60533	6.49024	1	H3K27ac	Kcnq5	Rims1	Khdc1b
chr1	21832286	21832589	304	enhancer | intron	3m	52	3.78133	5.26717	2.72519	1	H3K27ac	Kcnq5	Rims1	Khdc1b
chr1	21863611	21863927	317	enhancer | intron	3m	56	4.01273	5.64066	3.08198	1	H3K27ac	Kcnq5	Rims1	Khdc1b
chr1	21939606	21940102	497	enhancer | intron	3m	77	4.8126	7.77954	4.87582	2	H3K27ac	Kcnq5	Rims1	Khdc1b
chr1	21941065	21941677	613	enhancer | intron	3m	87	4.81745	8.73451	5.27763	3	H3K27ac	Kcnq5	Rims1	Khdc1b
chr1	21959005	21959403	399	gene_body | intron	3m	57	3.66483	5.7724	3.22386	1	H3K27ac	Kcnq5	Rims1	Khdc1b
chr1	21959739	21960610	872	gene_body | intron	3m	162	7.37881	16.2659	12.6698	3	H3K27ac	Kcnq5	Rims1	Khdc1b
chr1	21962785	21963244	460	promoter_extended	3m	87	4.36618	8.71128	5.27763	3	H3K27ac	Kcnq5	Rims1	Kcnq5
chr1	22006639	22007086	448	intergenic	3m	64	4.37752	6.4844	3.79663	1	H3K27ac	Kcnq5	Rims1	Kcnq5
chr1	22209745	22210097	353	intergenic	3m	60	4.12508	6.07156	3.40047	1	H3K27ac	Rims1	Rims1	Kcnq5
chr1	22210866	22211219	354	intergenic	3m	64	4.37752	6.4844	3.79663	1	H3K27ac	Rims1	Rims1	Kcnq5
chr1	22211727	22212056	330	intergenic	3m	64	4.37752	6.4844	3.79663	1	H3K27ac	Rims1	Rims1	Kcnq5
chr1	22212192	22212556	365	intergenic	3m	61	3.99867	6.1157	3.48162	1	H3K27ac	Rims1	Rims1	Kcnq5
chr1	22245627	22245944	318	intergenic	3m	77	4.8126	7.77954	4.87582	1	H3K27ac	Rims1	Rims1	Kcnq5
chr1	22258816	22259165	350	intergenic	3m	86	5.15635	8.67866	5.66472	2	H3K27ac	Rims1	Rims1	Kcnq5
chr1	22261263	22261617	355	intergenic	3m	52	3.78133	5.26717	2.72519	1	H3K27ac	Rims1	Rims1	Kcnq5
chr1	22275705	22276091	387	intergenic	3m	73	4.74231	7.3621	4.55702	1	H3K27ac	Rims1	Rims1	Kcnq5
chr1	22321267	22321714	448	promoter_extended	3m	74	4.47553	7.49912	4.65571	2	H3K27ac	Rims1	4933415F23Rik	Kcnq5
chr1	22501497	22501951	455	enhancer | intron	3m	60	4.12508	6.07156	3.40047	2	H3K27ac	Rims1	4933415F23Rik	Kcnq5
chr1	22503815	22504169	355	enhancer | intron	3m	60	4.12508	6.07156	3.40047	1	H3K27ac	Rims1	4933415F23Rik	Kcnq5
chr1	22508714	22509094	381	enhancer | intron	3m	70	4.25069	7.09709	3.90438	2	H3K27ac	Rims1	4933415F23Rik	Kcnq5
chr1	22509361	22509684	324	enhancer | intron	3m	44	3.43757	4.49942	2.09833	1	H3K27ac	Rims1	4933415F23Rik	Kcnq5
chr1	22510675	22510982	308	enhancer | intron	3m	56	4.01273	5.64066	3.08198	1	H3K27ac	Rims1	4933415F23Rik	Kcnq5
chr1	22539689	22539992	304	gene_body | intron	3m	44	3.43757	4.49942	2.09833	1	H3K27ac	Rims1	4933415F23Rik	Kcnq5
chr1	22541362	22541665	304	gene_body | intron	3m	52	3.78133	5.26717	2.72519	1	H3K27ac	Rims1	4933415F23Rik	Kcnq5
chr1	22609571	22610025	455	enhancer | intron	3m	61	3.99867	6.1157	3.48162	1	H3K27ac	Rims1	4933415F23Rik	Kcnq5
chr1	22611186	22611854	669	enhancer | intron	3m	142	7.29586	14.2875	10.8189	3	H3K27ac	Rims1	4933415F23Rik	Kcnq5
chr1	22612093	22612616	524	enhancer | intron	3m	55	3.69108	5.56937	2.84309	2	H3K27ac	Rims1	4933415F23Rik	Kcnq5
chr1	22613356	22613800	445	enhancer | intron	3m	69	4.30626	6.91475	4.15765	1	H3K27ac	Rims1	4933415F23Rik	Kcnq5
chr1	22615212	22615667	456	enhancer | intron	3m	113	5.66758	11.3706	7.54733	4	H3K27ac	Rims1	4933415F23Rik	Kcnq5
chr1	22616032	22616448	417	enhancer | intron	3m	113	5.66758	11.3706	7.54733	2	H3K27ac	Rims1	4933415F23Rik	Kcnq5
chr1	22619789	22620430	642	enhancer | intron	3m	43	3.02412	4.37418	2.0966	1	H3K27ac	Rims1	4933415F23Rik	Kcnq5
chr1	22626658	22627061	404	gene_body | intron	3m	77	4.61385	7.74306	4.86731	3	H3K27ac	Rims1	4933415F23Rik	Kcnq5
chr1	22627091	22627398	308	gene_body | intron	3m	48	3.64793	4.83367	2.4144	1	H3K27ac	Rims1	4933415F23Rik	Kcnq5
chr1	22630890	22631193	304	gene_body | intron	3m	52	3.78133	5.26717	2.72519	1	H3K27ac	Rims1	4933415F23Rik	Kcnq5
chr1	22631496	22631799	304	gene_body | intron	3m	77	4.61385	7.74306	4.86731	1	H3K27ac	Rims1	4933415F23Rik	Kcnq5
chr1	22639306	22639849	544	enhancer | intron	3m	105	5.84387	10.558	7.3469	3	H3K27ac	Rims1	4933415F23Rik	Kcnq5
chr1	22646207	22646615	409	enhancer | intron	3m	111	6.20148	11.1686	7.9566	1	H3K27ac	Rims1	4933415F23Rik	Kcnq5
chr1	22653199	22653536	338	enhancer | intron	3m	62	4.25227	6.2802	2.72739	2	H3K27ac	Rims1	4933415F23Rik	Kcnq5
chr1	22654093	22656145	2053	enhancer | intron	3m	113	5.83669	11.3706	7.54733	6	H3K27ac	Rims1	4933415F23Rik	Kcnq5
chr1	22656446	22657935	1490	enhancer | intron	3m	188	8.54817	18.8847	15.1077	5	H3K27ac	Rims1	4933415F23Rik	Kcnq5
chr1	22660738	22661331	594	enhancer | intron	3m	85	4.92143	8.59884	5.60881	1	H3K27ac	Rims1	4933415F23Rik	Kcnq5
chr1	22663271	22663824	554	enhancer | intron	3m	90	4.99328	9.05596	6.0138	1	H3K27ac	Rims1	4933415F23Rik	Kcnq5
chr1	22669086	22669387	302	enhancer | intron	3m	46	3.38349	4.61392	2.24754	1	H3K27ac	Rims1	4933415F23Rik	Kcnq5
chr1	22670977	22671477	501	enhancer | intron	3m	101	5.83669	10.1763	7.05859	2	H3K27ac	Rims1	4933415F23Rik	Kcnq5
chr1	22682238	22682746	509	enhancer | intron	3m	82	5.1071	8.27134	5.35719	3	H3K27ac	Rims1	4933415F23Rik	Kcnq5
chr1	22690265	22690660	396	enhancer | intron	3m	99	5.287	9.93362	6.79484	2	H3K27ac	Rims1	4933415F23Rik	Kcnq5
chr1	22692301	22692602	302	enhancer | intron	3m	53	3.69108	5.34797	2.84309	1	H3K27ac	Rims1	4933415F23Rik	Kcnq5
chr1	22695083	22695691	609	enhancer | intron	3m	46	2.87381	4.61647	2.24919	1	H3K27ac	Rims1	4933415F23Rik	Kcnq5
chr1	22697700	22698007	308	enhancer | intron	3m	48	3.64793	4.83367	2.4144	1	H3K27ac	Rims1	4933415F23Rik	Kcnq5
chr1	22698716	22699017	302	enhancer | intron	3m	69	4.30626	6.91475	4.15765	1	H3K27ac	Rims1	4933415F23Rik	Kcnq5
chr1	22706177	22706505	329	enhancer | intron	3m	61	3.99867	6.1157	3.48162	1	H3K27ac	Rims1	4933415F23Rik	Kcnq5
chr1	22709136	22710241	1106	enhancer | intron	3m	112	5.78605	11.2102	7.93674	3	H3K27ac	Rims1	4933415F23Rik	Kcnq5
chr1	22714945	22715594	650	enhancer | intron	3m	56	4.01273	5.64066	3.08198	2	H3K27ac	Rims1	4933415F23Rik	Kcnq5
chr1	22716816	22717913	1098	enhancer | intron	3m	122	6.15179	12.267	8.85306	3	H3K27ac	Rims1	4933415F23Rik	Kcnq5
chr1	22718794	22720170	1377	enhancer | intron	3m	85	4.92143	8.59884	5.60881	3	H3K27ac	Rims1	4933415F23Rik	Kcnq5
chr1	22724666	22725254	589	gene_body | intron	3m	115	6.18762	11.5351	8.23073	2	H3K27ac	Rims1	4933415F23Rik	Kcnq5
chr1	22726165	22726468	304	gene_body | intron	3m	52	3.78133	5.26717	2.72519	1	H3K27ac	Rims1	4933415F23Rik	Kcnq5
chr1	22727996	22728299	304	gene_body | intron	3m	77	4.61385	7.74306	4.86731	2	H3K27ac	Rims1	4933415F23Rik	Kcnq5
chr1	22728685	22729151	467	gene_body | intron	3m	92	5.4719	9.21003	6.19086	3	H3K27ac	Rims1	4933415F23Rik	Kcnq5
chr1	22730454	22731122	669	gene_body | intron	3m	131	6.3951	13.1212	9.64676	2	H3K27ac	Rims1	4933415F23Rik	Kcnq5
chr1	22731454	22731889	436	promoter_extended	3m	60	3.80212	6.02215	3.44835	1	H3K27ac	Rims1	4933415F23Rik	Kcnq5
chr1	22732967	22733298	332	promoter_extended	3m	63	3.99867	6.31865	3.48162	2	H3K27ac	Rims1	4933415F23Rik	Kcnq5
chr1	22733675	22733982	308	promoter_extended	3m	45	3.32374	4.51435	2.18412	1	H3K27ac	Rims1	4933415F23Rik	Kcnq5
chr1	22747961	22748414	454	enhancer | intron	3m	46	3.38349	4.61392	2.24754	1	H3K27ac	Rims1	4933415F23Rik	Kcnq5
chr1	22749503	22750022	520	enhancer | intron	3m	61	3.99867	6.1157	3.48162	1	H3K27ac	Rims1	4933415F23Rik	Kcnq5
chr1	22768038	22768370	333	enhancer | intron	3m	53	3.69108	5.34797	2.84309	1	H3K27ac	Rims1	4933415F23Rik	Kcnq5
chr1	22776129	22776498	370	enhancer | intron	3m	58	3.70457	5.84501	3.24559	1	H3K27ac	Rims1	4933415F23Rik	Kcnq5
chr1	22782870	22783674	805	enhancer | intron	3m	222	9.2422	22.274	18.221	4	H3K27ac	Rims1	4933415F23Rik	Kcnq5
chr1	22784744	22785045	302	enhancer | intron	3m	53	3.69108	5.34797	2.84309	1	H3K27ac	Rims1	4933415F23Rik	Kcnq5
chr1	22796773	22797092	320	gene_body | intron	3m	68	4.2634	6.84023	4.13271	2	H3K27ac	Rims1	4933415F23Rik	Kcnq5
chr1	22805055	22805890	836	gene_body | intron	3m	84	4.34103	8.47731	5.54528	4	H3K27ac	Rims1	4933415F23Rik	Kcnq5
chr1	22806243	22807216	974	promoter	3m	158	6.30454	15.896	11.1081	7	H3K27ac	Rims1	4933415F23Rik	Rims1
chr1	22884519	22884904	386	intergenic	3m	56	4.01273	5.64066	3.08198	1	H3K27ac	Rims1	4933415F23Rik	Rims1
chr1	22940474	22940774	301	intergenic	3m	81	5.2281	8.15316	4.35007	1	H3K27ac	Rims1	4933415F23Rik	Rims1
chr1	22941273	22941816	544	intergenic	3m	93	5.17699	9.38737	6.32764	3	H3K27ac	Rims1	4933415F23Rik	Rims1
chr1	22943157	22944074	918	intergenic	3m	132	6.93107	13.2254	9.83903	3	H3K27ac	Rims1	4933415F23Rik	Rims1
chr1	23097627	23098384	758	enhancer | intron	3m	111	6.20148	11.1686	7.9566	1	H3K27ac	4933415F23Rik	4933415F23Rik	Rims1
chr1	23099003	23099402	400	enhancer | intron	3m	95	5.47195	9.55713	6.47711	3	H3K27ac	4933415F23Rik	4933415F23Rik	Rims1
chr1	23117124	23117660	537	promoter_extended	3m	62	4.25227	6.2802	3.40047	3	H3K27ac	4933415F23Rik	Ogfrl1	4933415F23Rik
chr1	23119315	23120133	819	enhancer | intron	3m	60	4.10312	6.03539	3.43352	2	H3K27ac	4933415F23Rik	Ogfrl1	4933415F23Rik
chr1	23129733	23130143	411	enhancer | intron	3m	63	4.10396	6.3013	3.64934	2	H3K27ac	4933415F23Rik	Ogfrl1	4933415F23Rik
chr1	23138295	23138953	659	enhancer | intron	3m	91	5.63027	9.13045	5.17019	2	H3K27ac	4933415F23Rik	Ogfrl1	4933415F23Rik
chr1	23175795	23176692	898	gene_body | intron	3m	101	6.03243	10.1373	6.03197	3	H3K27ac	4933415F23Rik	Ogfrl1	4933415F23Rik
chr1	23201829	23202417	589	enhancer | intron	3m	121	6.56628	12.1854	8.88392	3	H3K27ac	4933415F23Rik	Ogfrl1	4933415F23Rik
chr1	23264465	23265062	598	intergenic	3m	105	5.84387	10.558	7.3469	3	H3K27ac	Ogfrl1	Ogfrl1	4933415F23Rik
chr1	23378853	23379171	319	gene_body | exon	3m	55	3.5264	5.51732	2.65677	2	H3K27ac	Ogfrl1	B3gat2	4933415F23Rik
chr1	23379878	23380188	311	gene_body | exon	3m	54	3.37569	5.45348	2.61873	2	H3K27ac	Ogfrl1	B3gat2	4933415F23Rik
chr1	23380703	23381087	385	promoter	3m	96	4.61283	9.61411	6.50085	1	H3K27ac	Ogfrl1	B3gat2	4933415F23Rik
chr1	23410434	23411160	727	intergenic	3m	322	12.3752	32.2674	27.6812	4	H3K27ac	Ogfrl1	B3gat2	Ogfrl1
chr1	23654299	23655270	972	intergenic	3m	135	6.41327	13.5731	10.166	3	H3K27ac	B3gat2	B3gat2	Ogfrl1
chr1	23841048	23841790	743	enhancer | intron	3m	61	3.99867	6.1157	3.48162	2	H3K27ac	B3gat2	Smap1	Ogfrl1
chr1	23865760	23866096	337	gene_body | intron	3m	69	4.30626	6.91475	4.15765	1	H3K27ac	Smap1	Sdhaf4	B3gat2
chr1	23867475	23867822	348	gene_body | intron	3m	46	3.38349	4.61392	2.24754	1	H3K27ac	Smap1	Sdhaf4	B3gat2
chr1	23869870	23870544	675	promoter	3m	69	4.30626	6.91475	4.15765	1	H3K27ac	Smap1	Sdhaf4	B3gat2
chr1	23893154	23893475	322	promoter_extended	3m	75	4.53237	7.59967	4.77291	1	H3K27ac	Smap1	Sdhaf4	B3gat2
chr1	23919751	23920083	333	enhancer | intron	3m	52	3.78133	5.26717	2.72519	1	H3K27ac	Smap1	Sdhaf4	B3gat2
chr1	23921498	23922063	566	gene_body | intron	3m	91	3.41284	9.16525	6.17773	1	H3K27ac	Smap1	Sdhaf4	B3gat2
chr1	23930680	23931117	438	intergenic	3m	82	5.1071	8.27134	5.35719	1	H3K27ac	Smap1	Sdhaf4	Smap1
chr1	23944580	23944926	347	intergenic	3m	78	4.52295	7.88262	4.99365	1	H3K27ac	Smap1	Sdhaf4	Smap1
chr1	23950920	23951837	918	intergenic	3m	96	5.50011	9.60533	6.49024	3	H3K27ac	Smap1	Sdhaf4	Smap1
chr1	23977313	23977614	302	intergenic	3m	48	2.92032	4.89859	2.49946	1	H3K27ac	Sdhaf4	Sdhaf4	Smap1
chr1	23979649	23980104	456	intergenic	3m	69	4.30626	6.91475	4.15765	1	H3K27ac	Sdhaf4	Sdhaf4	Smap1
chr1	23985976	23986301	326	intergenic	3m	55	3.6749	5.55349	3.02605	1	H3K27ac	Sdhaf4	Sdhaf4	Smap1
chr1	24004724	24005248	525	promoter	3m	59	3.62148	5.92954	3.3649	2	H3K27ac	Sdhaf4	Fam135a	Smap1
chr1	24100764	24101101	338	promoter	3m	98	4.58928	9.8812	6.81012	1	H3K27ac	Fam135a	Col9a1	Fam135a
chr1	24222584	24222898	315	gene_body | intron	3m	53	3.69108	5.34797	2.84309	1	H3K27ac	Col9a1	Col19a1	Fam135a
chr1	24227388	24228546	1159	promoter_extended	3m	162	7.38215	16.2721	12.4804	4	H3K27ac	Col9a1	Col19a1	Fam135a
chr1	24379960	24380286	327	enhancer | intron	3m	45	3.32374	4.51435	2.18412	1	H3K27ac	Col19a1	Lmbrd1	Col9a1
chr1	24439484	24439787	304	gene_body | intron	3m	69	4.46884	6.90982	4.11769	1	H3K27ac	Col19a1	Lmbrd1	Col9a1
chr1	24660049	24660380	332	intergenic	3m	52	3.78133	5.26717	2.72519	1	H3K27ac	Lmbrd1	Lmbrd1	Col19a1
chr1	24660941	24661489	549	intergenic	3m	96	5.50011	9.60533	6.49024	4	H3K27ac	Lmbrd1	Lmbrd1	Col19a1
chr1	24662103	24662441	339	intergenic	3m	79	4.74231	7.9029	4.57532	3	H3K27ac	Lmbrd1	Lmbrd1	Col19a1
chr1	24663000	24663461	462	intergenic	3m	77	4.61385	7.74306	4.86731	3	H3K27ac	Lmbrd1	Lmbrd1	Col19a1
chr1	24664333	24664933	601	intergenic	3m	94	5.22902	9.48047	6.38065	6	H3K27ac	Lmbrd1	Lmbrd1	Col19a1
chr1	24667314	24667942	629	intergenic	3m	64	4.37752	6.4844	3.79663	1	H3K27ac	Lmbrd1	Lmbrd1	Col19a1
chr1	24672307	24672621	315	intergenic	3m	53	3.69108	5.34797	2.84309	1	H3K27ac	Lmbrd1	Lmbrd1	Col19a1
chr1	24672939	24673355	417	intergenic	3m	69	4.30626	6.91475	4.15765	2	H3K27ac	Lmbrd1	Lmbrd1	Col19a1
chr1	24673590	24674142	553	promoter_extended	3m	95	5.47195	9.55713	6.47711	2	H3K27ac	Lmbrd1	Lmbrd1	Col19a1
chr1	24674590	24674891	302	promoter_extended	3m	69	4.30626	6.91475	4.15765	1	H3K27ac	Lmbrd1	Lmbrd1	Col19a1
chr1	24674933	24675297	365	promoter_extended	3m	77	4.78697	7.73641	4.89829	1	H3K27ac	Lmbrd1	Lmbrd1	Col19a1
chr1	24676013	24676674	662	promoter_extended	3m	74	4.44363	7.44251	4.63559	2	H3K27ac	Lmbrd1	Lmbrd1	Col19a1
chr1	24677674	24678399	726	promoter	3m	152	6.19628	15.2376	10.9421	6	H3K27ac	Lmbrd1	Lmbrd1	Col19a1
chr1	24678618	24678977	360	promoter	3m	77	3.24773	7.75212	4.91195	3	H3K27ac	Lmbrd1	Adgrb3	Col19a1
chr1	24702684	24703109	426	enhancer | intron	3m	61	3.99867	6.1157	3.48162	1	H3K27ac	Lmbrd1	Adgrb3	Col19a1
chr1	24759449	24759933	485	enhancer | intron	3m	73	4.74231	7.3621	4.55702	1	H3K27ac	Lmbrd1	Adgrb3	Col19a1
chr1	25029585	25029869	285	promoter_extended	3m	54	4.02162	5.42133	2.15255	1	H3K27ac	Adgrb3	Adgrb3	Lmbrd1
chr1	25033202	25033734	533	enhancer | intergenic	3m	96	5.50011	9.60533	6.49024	4	H3K27ac	Adgrb3	Adgrb3	Lmbrd1
chr1	25034037	25034350	314	enhancer | intergenic	3m	53	3.69108	5.34797	2.84309	1	H3K27ac	Adgrb3	Adgrb3	Lmbrd1
chr1	25060373	25061146	774	enhancer | intergenic	3m	115	6.18762	11.5351	8.23073	3	H3K27ac	Adgrb3	Adgrb3	Lmbrd1
chr1	25061659	25061972	314	intergenic	3m	69	4.30626	6.91475	4.15765	1	H3K27ac	Adgrb3	Adgrb3	Lmbrd1
chr1	25062898	25063654	757	intergenic	3m	61	4.12508	6.1157	3.48162	2	H3K27ac	Adgrb3	Adgrb3	Lmbrd1
chr1	25076452	25076759	308	gene_body | intron	3m	56	4.01273	5.64066	3.08198	1	H3K27ac	Adgrb3	4931408C20Rik	Lmbrd1
chr1	25077027	25077585	559	gene_body | intron	3m	60	4.12508	6.07156	3.40047	2	H3K27ac	Adgrb3	4931408C20Rik	Lmbrd1
chr1	25082577	25083157	581	enhancer | intron	3m	135	6.87514	13.5577	10.0818	4	H3K27ac	Adgrb3	4931408C20Rik	Lmbrd1
chr1	25085226	25086011	786	enhancer | intron	3m	78	4.53237	7.81811	4.90993	5	H3K27ac	Adgrb3	4931408C20Rik	Lmbrd1
chr1	25086036	25086753	718	enhancer | intron	3m	115	6.18762	11.5351	8.23073	3	H3K27ac	Adgrb3	4931408C20Rik	Lmbrd1
chr1	25087199	25088561	1363	enhancer | intron	3m	77	4.8126	7.77954	4.87582	2	H3K27ac	Adgrb3	4931408C20Rik	Lmbrd1
chr1	25098289	25098942	654	gene_body | intron	3m	101	5.83669	10.1763	7.05859	2	H3K27ac	Adgrb3	4931408C20Rik	Lmbrd1
chr1	25100062	25100603	542	gene_body | intron	3m	69	4.30626	6.91475	4.15765	2	H3K27ac	Adgrb3	4931408C20Rik	Lmbrd1
chr1	25100654	25101092	439	gene_body | intron	3m	94	5.22902	9.48047	6.38065	2	H3K27ac	Adgrb3	4931408C20Rik	Lmbrd1
chr1	25102245	25102546	302	gene_body | intron	3m	53	3.69108	5.34797	2.84309	1	H3K27ac	Adgrb3	4931408C20Rik	Lmbrd1
chr1	25103121	25104029	909	enhancer | intron	3m	187	8.75504	18.7368	14.9668	5	H3K27ac	Adgrb3	4931408C20Rik	Lmbrd1
chr1	25104424	25105464	1041	enhancer | intron	3m	282	10.5682	28.251	23.9981	6	H3K27ac	Adgrb3	4931408C20Rik	Lmbrd1
chr1	25105683	25106606	924	enhancer | intron	3m	82	5.1071	8.27134	5.35719	5	H3K27ac	Adgrb3	4931408C20Rik	Lmbrd1
chr1	25107105	25107891	787	enhancer | intron	3m	141	6.51772	14.1954	10.0189	5	H3K27ac	Adgrb3	4931408C20Rik	Lmbrd1
chr1	25108177	25108478	302	enhancer | intron	3m	104	5.38421	10.4696	6.76473	2	H3K27ac	Adgrb3	4931408C20Rik	Lmbrd1
chr1	25147244	25147784	541	enhancer | intron	3m	74	4.64276	7.49248	4.67912	2	H3K27ac	Adgrb3	4931408C20Rik	Lmbrd1
chr1	25152851	25153645	795	enhancer | intron	3m	80	4.78697	8.03378	5.10595	2	H3K27ac	Adgrb3	4931408C20Rik	Lmbrd1
chr1	25158052	25158601	550	enhancer | intron	3m	61	3.99867	6.1157	3.48162	3	H3K27ac	Adgrb3	4931408C20Rik	Lmbrd1
chr1	25162743	25163320	578	enhancer | intron	3m	95	5.10083	9.59048	6.00912	4	H3K27ac	Adgrb3	4931408C20Rik	Lmbrd1
chr1	25163578	25166078	2501	enhancer | intron	3m	152	7.07456	15.2425	11.541	7	H3K27ac	Adgrb3	4931408C20Rik	Lmbrd1
chr1	25166134	25167635	1502	enhancer | intron	3m	203	8.218	20.322	15.4469	7	H3K27ac	Adgrb3	4931408C20Rik	Lmbrd1
chr1	25167810	25168660	851	enhancer | intron	3m	63	4.12508	6.3013	3.64934	2	H3K27ac	Adgrb3	4931408C20Rik	Lmbrd1
chr1	25169941	25170329	389	enhancer | intron	3m	82	5.1071	8.27134	5.35719	3	H3K27ac	Adgrb3	4931408C20Rik	Lmbrd1
chr1	25171663	25172023	361	enhancer | intron	3m	79	4.53407	7.9029	4.57532	2	H3K27ac	Adgrb3	4931408C20Rik	Lmbrd1
chr1	25173521	25174764	1244	enhancer | intron	3m	101	5.83669	10.1763	7.05859	3	H3K27ac	Adgrb3	4931408C20Rik	Lmbrd1
chr1	25175908	25176835	928	enhancer | intron	3m	94	5.22902	9.48047	6.38065	3	H3K27ac	Adgrb3	4931408C20Rik	Lmbrd1
chr1	25177988	25178491	504	enhancer | intron	3m	59	3.53582	5.99742	3.42705	2	H3K27ac	Adgrb3	4931408C20Rik	Lmbrd1
chr1	25178744	25179129	386	enhancer | intron	3m	83	4.61687	8.3623	5.43024	1	H3K27ac	Adgrb3	4931408C20Rik	Lmbrd1
chr1	25180541	25181694	1154	enhancer | intron	3m	125	6.53138	12.5354	9.14316	5	H3K27ac	Adgrb3	4931408C20Rik	Lmbrd1
chr1	25182938	25183318	381	enhancer | intron	3m	98	5.63855	9.84129	6.77494	2	H3K27ac	Adgrb3	4931408C20Rik	Lmbrd1
chr1	25185208	25186153	946	enhancer | intron	3m	318	11.1365	31.8351	27.4195	5	H3K27ac	Adgrb3	4931408C20Rik	Lmbrd1
chr1	25188701	25189077	377	enhancer | intron	3m	68	4.09329	6.81124	4.07239	2	H3K27ac	Adgrb3	4931408C20Rik	Lmbrd1
chr1	25189158	25189459	302	enhancer | intron	3m	53	3.46105	5.3957	2.88537	1	H3K27ac	Adgrb3	4931408C20Rik	Lmbrd1
chr1	25190733	25191094	362	enhancer | intron	3m	73	4.74231	7.3621	4.55702	1	H3K27ac	Adgrb3	4931408C20Rik	Lmbrd1
chr1	25194852	25195248	397	enhancer | intron	3m	60	4.12508	6.07156	3.40047	1	H3K27ac	Adgrb3	4931408C20Rik	Lmbrd1
chr1	25197219	25197543	325	enhancer | intron	3m	64	4.37752	6.4844	3.79663	1	H3K27ac	Adgrb3	4931408C20Rik	Lmbrd1
chr1	25197658	25197961	304	enhancer | intron	3m	60	4.12508	6.07156	3.40047	1	H3K27ac	Adgrb3	4931408C20Rik	Lmbrd1
chr1	25198906	25200043	1138	enhancer | intron	3m	92	5.4719	9.21003	6.19086	2	H3K27ac	Adgrb3	4931408C20Rik	Lmbrd1
chr1	25207816	25208180	365	promoter_extended	3m	55	3.64622	5.50298	2.93802	1	H3K27ac	Adgrb3	4931408C20Rik	Lmbrd1
chr1	25216708	25217035	328	promoter_extended	3m	64	4.37752	6.4844	3.79663	1	H3K27ac	Adgrb3	4931408C20Rik	Lmbrd1
chr1	25218021	25218324	304	gene_body | intron	3m	52	3.78133	5.26717	2.72519	1	H3K27ac	Adgrb3	4931408C20Rik	Lmbrd1
chr1	25227810	25229741	1932	promoter	3m	272	7.04762	27.2937	21.7376	7	H3K27ac	Adgrb3	4931408C20Rik	Lmbrd1
chr1	25267860	25268261	402	gene_body | intron	3m	61	4.12508	6.1157	3.48162	2	H3K27ac	Adgrb3	4931408C20Rik	Lmbrd1
chr1	25315478	25315785	308	gene_body | intron	3m	56	4.01273	5.64066	3.08198	1	H3K27ac	Adgrb3	4931408C20Rik	Lmbrd1
chr1	25339481	25339909	429	promoter_extended	3m	68	3.84576	6.8668	4.11769	1	H3K27ac	Adgrb3	4931408C20Rik	Lmbrd1
chr1	25382190	25382493	304	promoter_extended	3m	44	3.43757	4.49942	2.09833	1	H3K27ac	Adgrb3	4931408C20Rik	Lmbrd1
chr1	25436893	25437323	431	gene_body | intron	3m	60	4.12508	6.07156	3.40047	1	H3K27ac	Adgrb3	4931408C20Rik	Lmbrd1
chr1	25446336	25446916	581	promoter_extended	3m	69	4.46884	6.90982	4.11769	2	H3K27ac	Adgrb3	4931408C20Rik	Lmbrd1
chr1	25449602	25450067	466	promoter_extended	3m	96	5.50011	9.60533	6.49024	3	H3K27ac	Adgrb3	4931408C20Rik	Lmbrd1
chr1	25454422	25454890	469	gene_body | intron	3m	46	3.38349	4.61392	2.24754	1	H3K27ac	Adgrb3	4931408C20Rik	Lmbrd1
chr1	25471537	25471892	356	enhancer | intron	3m	56	4.01273	5.64066	3.08198	1	H3K27ac	Adgrb3	4931408C20Rik	Lmbrd1
chr1	25489454	25490228	775	enhancer | intron	3m	105	5.81395	10.5064	7.32711	3	H3K27ac	Adgrb3	4931408C20Rik	Lmbrd1
chr1	25491426	25491788	363	enhancer | intron	3m	61	3.99867	6.1157	3.48162	1	H3K27ac	Adgrb3	4931408C20Rik	Lmbrd1
chr1	25505307	25505698	392	gene_body | intron	3m	53	3.69108	5.34797	2.84309	1	H3K27ac	Adgrb3	4931408C20Rik	Lmbrd1
chr1	25507681	25507982	302	gene_body | intron	3m	69	4.30626	6.91475	4.15765	1	H3K27ac	Adgrb3	4931408C20Rik	Lmbrd1
chr1	25510932	25511427	496	enhancer | intron	3m	69	4.46884	6.90982	4.11769	2	H3K27ac	Adgrb3	4931408C20Rik	Lmbrd1
chr1	25543134	25543593	460	enhancer | intron	3m	91	5.63027	9.13045	5.35719	2	H3K27ac	Adgrb3	4931408C20Rik	Lmbrd1
chr1	25545611	25546102	492	gene_body | intron	3m	105	5.84387	10.558	7.3469	2	H3K27ac	Adgrb3	4931408C20Rik	Lmbrd1
chr1	25567797	25568104	308	enhancer | intron	3m	48	3.64793	4.83367	2.4144	1	H3K27ac	Adgrb3	4931408C20Rik	Lmbrd1
chr1	25573683	25574143	461	enhancer | intron	3m	73	4.74231	7.3621	4.55702	1	H3K27ac	Adgrb3	4931408C20Rik	Lmbrd1
chr1	25599450	25599951	502	gene_body | intron	3m	69	4.30626	6.91475	4.15765	2	H3K27ac	Adgrb3	4931408C20Rik	Lmbrd1
chr1	25620107	25620410	304	promoter_extended	3m	60	4.12508	6.07156	3.40047	1	H3K27ac	Adgrb3	4931408C20Rik	Lmbrd1
chr1	25621629	25622023	395	gene_body | exon	3m	70	4.2634	7.09709	4.13271	4	H3K27ac	Adgrb3	4931408C20Rik	Lmbrd1
chr1	25624433	25625119	687	promoter_extended	3m	85	4.92143	8.59884	5.60881	3	H3K27ac	Adgrb3	4931408C20Rik	Lmbrd1
chr1	25629850	25630239	390	promoter_extended	3m	82	5.1071	8.27134	5.35719	1	H3K27ac	Adgrb3	4931408C20Rik	Lmbrd1
chr1	25631308	25631615	308	promoter_extended	3m	56	4.01273	5.64066	3.08198	1	H3K27ac	Adgrb3	4931408C20Rik	Lmbrd1
chr1	25638649	25638996	348	enhancer | intron	3m	73	4.74231	7.3621	4.55702	1	H3K27ac	Adgrb3	4931408C20Rik	Lmbrd1
chr1	25643305	25643797	493	enhancer | intron	3m	92	5.4719	9.21003	6.19086	2	H3K27ac	Adgrb3	4931408C20Rik	Lmbrd1
chr1	25656891	25657422	532	enhancer | intron	3m	77	4.8126	7.77954	4.87582	2	H3K27ac	Adgrb3	4931408C20Rik	Lmbrd1
chr1	25657836	25658268	433	enhancer | intron	3m	83	4.2982	8.34238	5.39015	2	H3K27ac	Adgrb3	4931408C20Rik	Lmbrd1
chr1	25658805	25659239	435	enhancer | intron	3m	101	5.83669	10.1763	7.05859	2	H3K27ac	Adgrb3	4931408C20Rik	Lmbrd1
chr1	25679621	25680659	1039	promoter_extended	3m	94	5.22902	9.48047	6.38065	3	H3K27ac	Adgrb3	4931408C20Rik	Lmbrd1
chr1	25696340	25696665	326	promoter_extended	3m	46	3.38349	4.61392	2.24754	1	H3K27ac	Adgrb3	4931408C20Rik	Lmbrd1
chr1	25697122	25698114	993	enhancer | intron	3m	103	5.53661	10.3865	7.17899	2	H3K27ac	Adgrb3	4931408C20Rik	Lmbrd1
chr1	25705634	25705950	317	enhancer | intron	3m	52	3.78133	5.26717	2.72519	1	H3K27ac	Adgrb3	4931408C20Rik	Lmbrd1
chr1	25706131	25706709	579	enhancer | intron	3m	86	5.15635	8.67866	5.66472	2	H3K27ac	Adgrb3	4931408C20Rik	Lmbrd1
chr1	25706814	25707203	390	enhancer | intron	3m	73	4.74231	7.3621	4.55702	1	H3K27ac	Adgrb3	4931408C20Rik	Lmbrd1
chr1	25715545	25715940	396	gene_body | intron	3m	56	4.01273	5.64066	3.08198	1	H3K27ac	Adgrb3	4931408C20Rik	Lmbrd1
chr1	25726651	25726987	337	promoter_extended	3m	52	3.78133	5.26717	2.72519	1	H3K27ac	Adgrb3	4931408C20Rik	Lmbrd1
chr1	25764829	25765195	367	promoter_extended	3m	55	3.82436	5.57232	2.99674	1	H3K27ac	Adgrb3	4931408C20Rik	Lmbrd1
chr1	25783648	25784323	676	promoter_extended	3m	94	5.22902	9.48047	6.38065	2	H3K27ac	Adgrb3	4931408C20Rik	Lmbrd1
chr1	25794125	25794760	636	enhancer | intron	3m	105	5.84387	10.558	7.3469	5	H3K27ac	Adgrb3	4931408C20Rik	Lmbrd1
chr1	25819983	25820296	314	enhancer | intron	3m	82	5.1071	8.27134	5.35719	1	H3K27ac	Adgrb3	4931408C20Rik	Lmbrd1
chr1	25821920	25822221	302	enhancer | intron	3m	53	3.69108	5.34797	2.84309	1	H3K27ac	Adgrb3	4931408C20Rik	Lmbrd1
chr1	25824165	25824824	660	gene_body | intron	3m	77	4.61385	7.74306	4.86731	3	H3K27ac	Adgrb3	4931408C20Rik	Lmbrd1
chr1	25825506	25826947	1442	promoter_extended	3m	113	5.8442	11.3158	8.00484	5	H3K27ac	Adgrb3	4931408C20Rik	Lmbrd1
chr1	25827259	25827643	385	promoter	3m	182	7.65124	18.2154	13.576	5	H3K27ac	Adgrb3	4931408C20Rik	Lmbrd1
chr1	25827770	25829980	2211	promoter_extended	3m	310	12.403	31.0514	26.6229	7	H3K27ac	Adgrb3	4931408C20Rik	Lmbrd1
chr1	25830645	25830999	355	promoter_extended	3m	66	3.31818	6.64478	3.9574	1	H3K27ac	Adgrb3	4931408C20Rik	Adgrb3
chr1	25831181	25831544	364	promoter_extended	3m	44	3.43757	4.49942	2.09833	1	H3K27ac	Adgrb3	4931408C20Rik	Adgrb3
chr1	26278714	26279055	342	intergenic	3m	77	4.8126	7.77954	4.87582	2	H3K27ac	4931408C20Rik	4931408C20Rik	Adgrb3
chr1	26280006	26280348	343	intergenic	3m	61	3.99867	6.1157	3.48162	1	H3K27ac	4931408C20Rik	4931408C20Rik	Adgrb3
chr1	26283091	26283904	814	enhancer | intergenic	3m	122	6.15179	12.267	8.85306	2	H3K27ac	4931408C20Rik	4931408C20Rik	Adgrb3
chr1	26284246	26285085	840	intergenic	3m	64	4.37752	6.4844	3.79663	2	H3K27ac	4931408C20Rik	4931408C20Rik	Adgrb3
chr1	26403432	26403864	433	intergenic	3m	85	4.92143	8.59884	5.60881	1	H3K27ac	4931408C20Rik	4931408C20Rik	Adgrb3
chr1	26909469	26909961	493	intergenic	3m	113	5.8442	11.3158	8.00484	3	H3K27ac	4931408C20Rik	Gm597	4931408C20Rik
chr1	26910199	26911199	1001	intergenic	3m	135	6.87514	13.5577	10.0818	4	H3K27ac	4931408C20Rik	Gm597	4931408C20Rik
chr1	27298408	27298746	339	intergenic	3m	56	4.01273	5.64066	3.08198	2	H3K27ac	4931408C20Rik	Gm597	4931408C20Rik
chr1	27299191	27299651	461	intergenic	3m	86	5.15635	8.67866	5.66472	1	H3K27ac	4931408C20Rik	Gm597	4931408C20Rik
chr1	27306174	27306716	543	intergenic	3m	60	4.12508	6.07156	3.40047	1	H3K27ac	4931408C20Rik	Gm597	4931408C20Rik
chr1	27608026	27608609	584	intergenic	3m	115	6.18762	11.5351	8.23073	2	H3K27ac	4931408C20Rik	Gm597	4931408C20Rik
chr1	27628352	27629103	752	intergenic	3m	79	4.61385	7.9029	4.86731	2	H3K27ac	4931408C20Rik	Gm597	4931408C20Rik
chr1	27629646	27630304	659	intergenic	3m	64	4.37752	6.4844	3.79663	2	H3K27ac	4931408C20Rik	Gm597	4931408C20Rik
chr1	27965063	27965416	354	intergenic	3m	56	4.01273	5.64066	3.08198	1	H3K27ac	Gm597	Gm597	4931408C20Rik
chr1	28004373	28004757	385	intergenic	3m	86	5.15635	8.67866	5.66472	2	H3K27ac	Gm597	Gm597	4931408C20Rik
chr1	28214740	28215342	603	enhancer | intergenic	3m	86	5.15635	8.67866	5.66472	3	H3K27ac	Gm597	Gm597	4931408C20Rik
chr1	28349634	28349989	356	enhancer | intergenic	3m	79	4.53407	7.9029	4.57532	2	H3K27ac	Gm597	Gm597	4931408C20Rik
chr1	28350777	28351080	304	intergenic	3m	60	4.12508	6.07156	3.40047	1	H3K27ac	Gm597	Gm597	4931408C20Rik
chr1	28371670	28372040	371	intergenic	3m	69	4.30626	6.91475	4.15765	1	H3K27ac	Gm597	Gm597	4931408C20Rik
chr1	28372745	28373373	629	intergenic	3m	59	3.87879	5.90918	3.30213	2	H3K27ac	Gm597	Gm597	4931408C20Rik
chr1	29183219	29183596	378	intergenic	3m	69	4.46884	6.90982	4.11769	1	H3K27ac	Gm597	Phf3	Gm597
chr1	30183412	30184615	1204	intergenic	3m	91	5.63027	9.13045	5.66472	5	H3K27ac	Phf3	Phf3	Gm597
chr1	30185091	30185476	386	intergenic	3m	61	3.99867	6.1157	3.48162	1	H3K27ac	Phf3	Phf3	Gm597
chr1	30415486	30415934	449	intergenic	3m	64	4.37752	6.4844	3.79663	1	H3K27ac	Phf3	Phf3	Gm597
chr1	30415987	30416343	357	intergenic	3m	71	4.46175	7.18329	4.36687	1	H3K27ac	Phf3	Phf3	Gm597
chr1	30589632	30590121	490	intergenic	3m	77	4.8126	7.77954	4.87582	2	H3K27ac	Phf3	Phf3	Gm597
chr1	30631384	30631668	285	intergenic	3m	72	4.82594	7.20751	3.56697	1	H3K27ac	Phf3	Phf3	Gm597
chr1	30716349	30717028	680	enhancer | intergenic	3m	141	5.61821	14.1389	10.6274	3	H3K27ac	Phf3	Phf3	Gm597
chr1	30717643	30718111	469	intergenic	3m	151	6.37354	15.1906	11.6702	1	H3K27ac	Phf3	Phf3	Gm597
chr1	30721129	30721575	447	promoter_extended	3m	116	6.26484	11.6686	8.42461	2	H3K27ac	Phf3	Phf3	Gm597
chr1	30751512	30751930	419	enhancer | intergenic	3m	92	5.4719	9.21003	6.19086	4	H3K27ac	Phf3	Phf3	Gm597
chr1	30753847	30754243	397	intergenic	3m	60	4.10312	6.03539	3.43352	2	H3K27ac	Phf3	Phf3	Gm597
chr1	30755825	30756647	823	enhancer | intergenic	3m	77	4.82594	7.74306	4.86731	2	H3K27ac	Phf3	Phf3	Gm597
chr1	30833030	30833348	319	promoter_extended	3m	96	5.50011	9.60533	6.49024	1	H3K27ac	Phf3	Ptp4a1	Gm597
chr1	30873351	30873731	381	promoter	3m	69	2.97955	6.91936	4.1904	1	H3K27ac	Phf3	Ptp4a1	Gm597
chr1	30947905	30948206	302	promoter_extended	3m	53	3.68889	5.34428	2.84309	1	H3K27ac	Ptp4a1	Gm5698	Phf3
chr1	30949139	30949565	427	promoter_extended	3m	71	2.70968	7.18935	4.43622	1	H3K27ac	Ptp4a1	Gm5698	Phf3
chr1	30950179	30950483	305	promoter	3m	69	3.26056	6.93036	4.1716	2	H3K27ac	Ptp4a1	Gm5698	Ptp4a1
chr1	30950875	30951187	313	promoter_extended	3m	61	3.99867	6.1157	3.48162	1	H3K27ac	Ptp4a1	Gm5698	Ptp4a1
chr1	31319560	31319894	335	intergenic	3m	73	4.74231	7.3621	4.55702	1	H3K27ac	Pih1d3	Khdrbs2	Pih1d3
chr1	32175018	32175556	539	gene_body | intron	3m	70	4.30626	7.09709	4.15765	3	H3K27ac	Khdrbs2	Gm5415	Pih1d3
chr1	32176920	32177249	330	gene_body | intron	3m	61	3.99867	6.1157	3.48162	1	H3K27ac	Khdrbs2	Gm5415	Pih1d3
chr1	32221907	32222213	307	promoter_extended	3m	52	3.78133	5.26717	2.72519	1	H3K27ac	Khdrbs2	Gm5415	Pih1d3
chr1	32224140	32224557	418	promoter_extended	3m	101	6.03243	10.1763	7.05859	5	H3K27ac	Khdrbs2	Gm5415	Pih1d3
chr1	32244240	32244580	341	gene_body | exon	3m	77	4.8126	7.77954	4.87582	1	H3K27ac	Khdrbs2	Gm5415	Pih1d3
chr1	32274668	32275100	433	gene_body | intron	3m	69	4.46884	6.90982	4.11769	1	H3K27ac	Khdrbs2	Gm5415	Pih1d3
chr1	32285262	32285569	308	promoter_extended	3m	73	4.74231	7.3621	4.55702	1	H3K27ac	Khdrbs2	Gm5415	Pih1d3
chr1	32292906	32293335	430	promoter_extended	3m	56	4.01273	5.64066	3.08198	2	H3K27ac	Khdrbs2	Gm5415	Pih1d3
chr1	32293913	32294257	345	promoter_extended	3m	53	3.69108	5.34797	2.84309	2	H3K27ac	Khdrbs2	Gm5415	Pih1d3
chr1	32297136	32297466	331	promoter_extended	3m	101	5.83669	10.1763	7.05859	1	H3K27ac	Khdrbs2	Gm5415	Pih1d3
chr1	32300301	32300802	502	promoter_extended	3m	103	5.53661	10.3865	7.17899	2	H3K27ac	Khdrbs2	Gm5415	Pih1d3
chr1	32300915	32302869	1955	promoter_extended	3m	271	11.3086	27.1801	22.962	6	H3K27ac	Khdrbs2	Gm5415	Pih1d3
chr1	32304180	32305671	1492	promoter_extended	3m	95	5.15635	9.56726	6.45907	3	H3K27ac	Khdrbs2	Gm5415	Pih1d3
chr1	32305909	32306552	644	promoter_extended	3m	52	3.78133	5.26717	2.72519	1	H3K27ac	Khdrbs2	Gm5415	Pih1d3
chr1	32347186	32347586	401	gene_body | intron	3m	85	4.92143	8.59884	5.60881	1	H3K27ac	Khdrbs2	Gm5415	Pih1d3
chr1	32434373	32434676	304	enhancer | intron	3m	44	3.43757	4.49942	2.09833	1	H3K27ac	Khdrbs2	Gm5415	Pih1d3
chr1	32442727	32444122	1396	enhancer | intron	3m	310	12.403	31.0147	26.6229	7	H3K27ac	Khdrbs2	Gm5415	Pih1d3
chr1	32461463	32461992	530	enhancer | intron	3m	73	4.74231	7.3621	4.55702	1	H3K27ac	Khdrbs2	Gm5415	Pih1d3
chr1	32462539	32463310	772	enhancer | intron	3m	82	5.1071	8.27134	5.35719	3	H3K27ac	Khdrbs2	Gm5415	Pih1d3
chr1	32466613	32467047	435	gene_body | intron	3m	92	5.4719	9.21003	6.19086	1	H3K27ac	Khdrbs2	Gm5415	Pih1d3
chr1	32502007	32502326	320	enhancer | intron	3m	73	4.74231	7.3621	4.55702	1	H3K27ac	Khdrbs2	Gm5415	Pih1d3
chr1	32564511	32564814	304	enhancer | intron	3m	60	4.12508	6.07156	3.40047	1	H3K27ac	Khdrbs2	Prim2	Gm5415
chr1	32632288	32632864	577	enhancer | intron	3m	224	9.62519	22.4209	18.3454	4	H3K27ac	Khdrbs2	Prim2	Gm5415
chr1	32633367	32634432	1066	enhancer | intron	3m	64	3.74547	6.41337	3.77326	4	H3K27ac	Khdrbs2	Prim2	Gm5415
chr1	33001420	33001804	385	intergenic	3m	69	4.46884	6.90982	4.11769	1	H3K27ac	Khdrbs2	Prim2	Khdrbs2
chr1	33175409	33175726	318	enhancer | intergenic	3m	90	4.33061	9.00453	6.03078	1	H3K27ac	Prim2	Prim2	Khdrbs2
chr1	33176418	33176869	452	intergenic	3m	105	5.84387	10.558	7.3469	2	H3K27ac	Prim2	Prim2	Khdrbs2
chr1	33195376	33195931	556	enhancer | intergenic	3m	96	5.50011	9.60533	6.49024	4	H3K27ac	Prim2	Prim2	Khdrbs2
chr1	33271135	33271656	522	enhancer | intergenic	3m	108	6.02405	10.8669	6.46277	4	H3K27ac	Prim2	Prim2	Khdrbs2
chr1	33481299	33481611	313	promoter	3m	54	4.02162	5.42133	2.15255	1	H3K27ac	Prim2	Rab23	Khdrbs2
chr1	33529819	33530184	366	enhancer | intron	3m	60	3.95887	6.04735	3.46829	1	H3K27ac	Prim2	Rab23	Khdrbs2
chr1	33530950	33531425	476	enhancer | intron	3m	142	7.29586	14.2875	10.8189	3	H3K27ac	Prim2	Rab23	Khdrbs2
chr1	33540306	33540609	304	gene_body | intron	3m	44	3.43757	4.49942	2.09833	1	H3K27ac	Prim2	Rab23	Khdrbs2
chr1	33647596	33648088	493	enhancer | intron	3m	117	6.06714	11.7167	8.4002	1	H3K27ac	Prim2	Rab23	Khdrbs2
chr1	33670876	33671427	552	promoter_extended	3m	100	5.13864	10.006	6.86234	2	H3K27ac	Prim2	Rab23	Prim2
chr1	33932782	33933126	345	enhancer | intron	3m	48	3.64793	4.83367	2.4144	1	H3K27ac	Dst	Ccdc115	Bend6
chr1	33940661	33941431	771	enhancer | intron	3m	67	3.92943	6.75692	4.04649	3	H3K27ac	Dst	Ccdc115	Bend6
chr1	33944263	33944573	311	enhancer | intron	3m	67	4.22727	6.7772	4.06495	1	H3K27ac	Dst	Ccdc115	Bend6
chr1	33946059	33947200	1142	enhancer | intron	3m	207	8.18659	20.7733	16.8031	6	H3K27ac	Dst	Ccdc115	Bend6
chr1	33947247	33947935	689	enhancer | intron	3m	278	9.79065	27.8882	23.5283	6	H3K27ac	Dst	Ccdc115	Bend6
chr1	33965727	33966301	575	promoter_extended	3m	112	5.61711	11.2754	8.0145	2	H3K27ac	Dst	Ccdc115	Bend6
chr1	33979674	33979958	285	enhancer | intron	3m	66	4.49436	6.67391	3.15789	1	H3K27ac	Dst	Ccdc115	Bend6
chr1	33980378	33980686	309	enhancer | intron	3m	45	3.32374	4.51435	2.18412	1	H3K27ac	Dst	Ccdc115	Bend6
chr1	33988799	33989196	398	promoter_extended	3m	55	3.66306	5.53266	3.03477	1	H3K27ac	Dst	Ccdc115	Bend6
chr1	34005820	34006249	430	promoter	3m	120	4.44611	12.0471	8.68287	3	H3K27ac	Dst	Ccdc115	Bend6
chr1	34006339	34007224	886	promoter_extended	3m	115	5.0473	11.5626	8.23151	1	H3K27ac	Dst	Ccdc115	Bend6
chr1	34021337	34021655	319	enhancer | intron	3m	71	4.46175	7.18329	4.36687	1	H3K27ac	Dst	Ccdc115	Bend6
chr1	34026854	34027166	313	promoter_extended	3m	69	4.30626	6.91475	4.15765	1	H3K27ac	Dst	Ccdc115	Bend6
chr1	34097148	34097560	413	enhancer | intron	3m	95	5.47195	9.55713	6.47711	2	H3K27ac	Dst	Ccdc115	Bend6
chr1	34109650	34110287	638	promoter_extended	3m	52	3.6259	5.2375	2.76907	2	H3K27ac	Dst	Ccdc115	Bend6
chr1	34137248	34137854	607	gene_body | intron	3m	60	3.95887	6.04735	3.46829	2	H3K27ac	Dst	Ccdc115	Bend6
chr1	34143049	34143333	285	enhancer | intron	3m	57	4.06588	5.72592	2.40774	1	H3K27ac	Dst	Ccdc115	Bend6
chr1	34578178	34578595	418	promoter_extended	3m	88	5.06696	8.85535	5.89289	2	H3K27ac	Amer3	Amer3	Prss40
chr1	34579083	34579481	399	promoter	3m	61	2.98764	6.18456	3.56986	1	H3K27ac	Amer3	Amer3	Prss40
chr1	34581759	34582185	427	promoter_extended	3m	76	4.24738	7.65951	4.8048	2	H3K27ac	Amer3	Arhgef4	Prss40
chr1	34597280	34597592	313	intergenic	3m	61	3.99867	6.1157	3.48162	1	H3K27ac	Amer3	Arhgef4	Amer3
chr1	34742041	34742380	340	gene_body | intron	3m	59	4.05119	5.9497	3.36352	1	H3K27ac	Arhgef4	Arhgef4	Amer3
chr1	34773867	34774176	310	enhancer | intron	3m	46	3.18677	4.67589	2.32653	1	H3K27ac	Arhgef4	Arhgef4	Amer3
chr1	34779805	34780253	449	enhancer | intron	3m	69	4.30626	6.91475	4.15765	1	H3K27ac	Arhgef4	Arhgef4	Amer3
chr1	34800998	34801390	393	promoter	3m	62	3.33026	6.23482	3.59027	1	H3K27ac	Arhgef4	Arhgef4	Amer3
chr1	34801822	34802418	597	gene_body | intron	3m	67	2.98641	6.751	4.04216	1	H3K27ac	Arhgef4	Fam168b	Amer3
chr1	34803735	34804158	424	enhancer | intron	3m	95	4.17815	9.53473	6.45851	3	H3K27ac	Arhgef4	Fam168b	Arhgef4
chr1	34820066	34820674	609	promoter_extended	3m	68	4.09329	6.81124	4.07239	1	H3K27ac	Fam168b	Plekhb2	Arhgef4
chr1	34823001	34823302	302	promoter	3m	56	3.48937	5.67521	3.13589	1	H3K27ac	Fam168b	Plekhb2	Arhgef4
chr1	34823784	34824206	423	gene_body | exon	3m	122	5.73601	12.2678	8.85309	1	H3K27ac	Fam168b	Plekhb2	Arhgef4
chr1	34824585	34825013	429	gene_body | intron	3m	85	4.69991	8.51715	5.12896	3	H3K27ac	Fam168b	Plekhb2	Arhgef4
chr1	34829042	34829542	501	gene_body | intron	3m	69	4.30626	6.91475	4.15765	2	H3K27ac	Fam168b	Plekhb2	Arhgef4
chr1	34831022	34831363	342	enhancer | intron	3m	44	3.25866	4.40541	2.12294	1	H3K27ac	Fam168b	Plekhb2	Arhgef4
chr1	34843159	34843755	597	promoter	3m	143	5.61695	14.3392	10.7246	6	H3K27ac	Fam168b	Plekhb2	Fam168b
chr1	34848819	34849854	1036	promoter_extended	3m	111	4.99653	11.1034	6.66696	5	H3K27ac	Plekhb2	Plekhb2	Fam168b
chr1	34849976	34851005	1030	promoter_extended	3m	148	5.8409	14.8572	11.3558	5	H3K27ac	Plekhb2	Hs6st1	Fam168b
chr1	35201440	35202557	1118	enhancer | intergenic	3m	244	9.49242	24.4192	20.3458	6	H3K27ac	Plekhb2	Hs6st1	Plekhb2
chr1	35203269	35203570	302	intergenic	3m	61	3.99867	6.1157	3.48162	2	H3K27ac	Plekhb2	Hs6st1	Plekhb2
chr1	35361136	35361592	457	enhancer | intergenic	3m	105	5.84387	10.558	7.3469	3	H3K27ac	Plekhb2	Hs6st1	Plekhb2
chr1	35402758	35403065	308	intergenic	3m	50	3.49815	5.01938	2.57767	1	H3K27ac	Plekhb2	Hs6st1	Plekhb2
chr1	35415307	35415610	304	intergenic	3m	51	3.72925	5.18253	2.7062	1	H3K27ac	Plekhb2	Hs6st1	Plekhb2
chr1	35429783	35430208	426	intergenic	3m	79	4.58496	7.99552	5.13439	1	H3K27ac	Plekhb2	Hs6st1	Plekhb2
chr1	35524206	35524609	404	enhancer | intergenic	3m	133	6.06658	13.3179	9.7988	1	H3K27ac	Hs6st1	Hs6st1	Plekhb2
chr1	35534958	35535396	439	intergenic	3m	82	5.1071	8.27134	5.35719	2	H3K27ac	Hs6st1	Hs6st1	Plekhb2
chr1	35535603	35536149	547	intergenic	3m	140	6.64748	14.0105	10.5758	3	H3K27ac	Hs6st1	Hs6st1	Plekhb2
chr1	35611072	35611547	476	intergenic	3m	80	4.81222	8.08885	5.21979	1	H3K27ac	Hs6st1	Hs6st1	Plekhb2
chr1	35698213	35698593	381	intergenic	3m	87	4.66382	8.76481	5.74566	1	H3K27ac	Hs6st1	Hs6st1	Plekhb2
chr1	35757515	35757818	304	promoter_extended	3m	52	3.77921	5.26373	2.72519	1	H3K27ac	Hs6st1	Hs6st1	Plekhb2
chr1	35758006	35758319	314	promoter_extended	3m	50	3.66953	5.08516	2.63636	1	H3K27ac	Hs6st1	Hs6st1	Plekhb2
chr1	35759306	35760575	1270	promoter_extended	3m	136	6.46189	13.6645	10.1791	4	H3K27ac	Hs6st1	Hs6st1	Plekhb2
chr1	35880017	35880584	568	enhancer | intron	3m	88	4.87153	8.83383	5.87261	2	H3K27ac	Hs6st1	Hs6st1	Plekhb2
chr1	35883150	35883497	348	intergenic	3m	74	4.30695	7.48485	4.67235	1	H3K27ac	Hs6st1	Hs6st1	Plekhb2
chr1	35935718	35936470	753	enhancer | intergenic	3m	187	8.47389	18.7517	14.9814	4	H3K27ac	Hs6st1	Hs6st1	Plekhb2
chr1	35945866	35946169	304	intergenic	3m	74	4.47553	7.49912	4.65571	1	H3K27ac	Hs6st1	Hs6st1	Plekhb2
chr1	36440785	36441142	358	promoter_extended	3m	84	4.50801	8.46278	5.50176	1	H3K27ac	Lman2l	Cnnm4	Fer1l5
chr1	36462891	36463210	320	intergenic	3m	83	4.62267	8.37315	5.41783	1	H3K27ac	Cnnm4	Cnnm4	Lman2l
chr1	36813429	36814134	706	promoter_extended	3m	55	3.6749	5.55349	3.02605	2	H3K27ac	Tmem131	Vwa3b	Zap70
chr1	36846690	36847432	743	enhancer | intron	3m	109	5.62859	10.9225	7.67127	3	H3K27ac	Tmem131	Vwa3b	Zap70
chr1	36859844	36860524	681	enhancer | intron	3m	137	6.51732	13.7683	10.2204	3	H3K27ac	Tmem131	Vwa3b	Zap70
chr1	36861256	36861557	302	enhancer | intron	3m	53	3.69108	5.34797	2.84309	1	H3K27ac	Tmem131	Vwa3b	Zap70
chr1	36862646	36862949	304	enhancer | intron	3m	44	3.43757	4.49942	2.09833	1	H3K27ac	Tmem131	Vwa3b	Zap70
chr1	36863466	36864383	918	enhancer | intron	3m	80	4.78045	8.03378	5.10595	2	H3K27ac	Tmem131	Vwa3b	Zap70
chr1	36872748	36873365	618	promoter_extended	3m	111	6.20148	11.1686	7.9566	2	H3K27ac	Tmem131	Vwa3b	Zap70
chr1	36918973	36919636	664	promoter_extended	3m	94	5.22902	9.48047	6.38065	1	H3K27ac	Tmem131	Vwa3b	Zap70
chr1	37103395	37103951	557	enhancer | intron	3m	213	8.75648	21.3611	17.4411	3	H3K27ac	Vwa3b	Cnga3	Tmem131
chr1	37148644	37148970	327	promoter_extended	3m	64	4.37752	6.4844	3.79663	1	H3K27ac	Vwa3b	Cnga3	Tmem131
chr1	37149095	37149954	860	promoter_extended	3m	69	4.30626	6.91475	4.15765	2	H3K27ac	Vwa3b	Cnga3	Tmem131
chr1	37150065	37151305	1241	promoter_extended	3m	146	7.2189	14.6011	11.0406	6	H3K27ac	Vwa3b	Cnga3	Tmem131
chr1	37219617	37220053	437	enhancer | intron	3m	76	3.95317	7.61805	4.79637	2	H3K27ac	Cnga3	Inpp4a	Vwa3b
chr1	37220351	37220896	546	enhancer | intron	3m	98	4.57735	9.85494	6.72215	3	H3K27ac	Cnga3	Inpp4a	Vwa3b
chr1	37286223	37286578	356	intergenic	3m	78	4.21365	7.87988	5.03118	1	H3K27ac	Inpp4a	Inpp4a	Cnga3
chr1	37289123	37289478	356	enhancer | intergenic	3m	73	4.74231	7.3621	4.55702	2	H3K27ac	Inpp4a	Inpp4a	Cnga3
chr1	37300642	37301415	774	gene_body | intron	3m	104	5.371	10.4449	7.23008	2	H3K27ac	Inpp4a	Coa5	Cnga3
chr1	37359568	37360888	1321	gene_body | intron	3m	68	4.27316	6.85721	4.13563	3	H3K27ac	Inpp4a	Coa5	Cnga3
chr1	37367841	37368202	362	promoter_extended	3m	96	4.22937	9.65993	6.54318	1	H3K27ac	Inpp4a	Coa5	Cnga3
chr1	37470643	37471076	434	enhancer | intron	3m	90	4.65759	9.06973	6.09034	1	H3K27ac	Mgat4a	2010300C02Rik	Unc50
chr1	37515260	37515852	593	enhancer | intron	3m	68	4.37752	6.80593	4.10587	2	H3K27ac	Mgat4a	2010300C02Rik	Unc50
chr1	37520710	37521244	535	enhancer | intron	3m	64	4.37752	6.4844	3.79663	1	H3K27ac	Mgat4a	2010300C02Rik	Unc50
chr1	37523717	37524245	529	enhancer | intron	3m	68	4.44505	6.87017	4.14438	2	H3K27ac	Mgat4a	2010300C02Rik	Unc50
chr1	37532109	37532424	316	enhancer | intron	3m	51	3.58042	5.1601	2.68836	1	H3K27ac	Mgat4a	2010300C02Rik	Unc50
chr1	37584544	37585144	601	intergenic	3m	73	4.74231	7.3621	4.55702	3	H3K27ac	2010300C02Rik	2010300C02Rik	Mgat4a
chr1	37655405	37655833	429	promoter_extended	3m	77	4.8126	7.77954	4.87582	1	H3K27ac	2010300C02Rik	Tsga10	Mgat4a
chr1	37656862	37657370	509	promoter_extended	3m	54	4.02162	5.42133	2.84309	2	H3K27ac	2010300C02Rik	Tsga10	Mgat4a
chr1	37660594	37661024	431	gene_body | intron	3m	77	4.78796	7.73806	4.87285	2	H3K27ac	2010300C02Rik	Tsga10	Mgat4a
chr1	37661628	37662433	806	gene_body | intron	3m	193	8.24528	19.3517	15.4665	4	H3K27ac	2010300C02Rik	Tsga10	Mgat4a
chr1	37663034	37664417	1384	gene_body | intron	3m	304	11.0534	30.4188	26.0631	7	H3K27ac	2010300C02Rik	Tsga10	Mgat4a
chr1	37669388	37669748	361	enhancer | intron	3m	54	3.0973	5.4904	2.9969	1	H3K27ac	2010300C02Rik	Tsga10	Mgat4a
chr1	37671704	37672102	399	enhancer | intron	3m	74	4.01863	7.48403	4.67443	1	H3K27ac	2010300C02Rik	Tsga10	Mgat4a
chr1	37672749	37673072	324	gene_body | intron	3m	65	3.8356	6.58939	3.86829	1	H3K27ac	2010300C02Rik	Tsga10	Mgat4a
chr1	37674779	37675449	671	gene_body | intron	3m	273	9.02587	27.3852	23.0408	4	H3K27ac	2010300C02Rik	Tsga10	Mgat4a
chr1	37677902	37678282	381	enhancer | intron	3m	68	3.48297	6.81644	4.09788	1	H3K27ac	2010300C02Rik	Tsga10	Mgat4a
chr1	37682748	37683614	867	enhancer | intron	3m	110	5.29542	11.0192	7.76122	1	H3K27ac	2010300C02Rik	Tsga10	Mgat4a
chr1	37683687	37684789	1103	enhancer | intron	3m	62	4.07105	6.23954	3.62065	2	H3K27ac	2010300C02Rik	Tsga10	Mgat4a
chr1	37686352	37687123	772	enhancer | intron	3m	100	4.97121	10.0229	6.9427	3	H3K27ac	2010300C02Rik	Tsga10	Mgat4a
chr1	37688771	37689731	961	enhancer | intron	3m	149	6.07507	14.9741	11.3916	4	H3K27ac	2010300C02Rik	Tsga10	Mgat4a
chr1	37690148	37690501	354	enhancer | intron	3m	74	3.8777	7.4559	4.22812	2	H3K27ac	2010300C02Rik	Tsga10	Mgat4a
chr1	37695623	37695992	370	gene_body | intron	3m	68	3.71195	6.84436	4.1232	2	H3K27ac	2010300C02Rik	Tsga10	Mgat4a
chr1	37697608	37699119	1512	promoter_extended	3m	114	4.83375	11.4933	7.66166	6	H3K27ac	2010300C02Rik	Tsga10	Mgat4a
chr1	37699819	37700155	337	promoter_extended	3m	60	3.46068	6.07399	3.46943	1	H3K27ac	2010300C02Rik	Tsga10	Mgat4a
chr1	37700897	37701204	308	promoter_extended	3m	59	3.48856	5.90232	3.33966	1	H3K27ac	2010300C02Rik	Tsga10	Mgat4a
chr1	37708919	37709350	432	promoter_extended	3m	108	4.71497	10.8103	7.64823	1	H3K27ac	2010300C02Rik	Tsga10	Mgat4a
chr1	37710410	37710777	368	enhancer | intron	3m	69	4.1672	6.94593	4.14929	1	H3K27ac	2010300C02Rik	Tsga10	Mgat4a
chr1	37711039	37711346	308	enhancer | intron	3m	52	3.62987	5.24424	2.77505	1	H3K27ac	2010300C02Rik	Tsga10	Mgat4a
chr1	37718005	37718486	482	enhancer | intron	3m	73	3.96437	7.37243	4.57247	3	H3K27ac	2010300C02Rik	Tsga10	Mgat4a
chr1	37718504	37719052	549	enhancer | intron	3m	126	5.56275	12.681	9.27977	5	H3K27ac	2010300C02Rik	Tsga10	Mgat4a
chr1	37719221	37719704	484	gene_body | intron	3m	89	3.48831	8.94316	5.97504	1	H3K27ac	2010300C02Rik	Tsga10	Mgat4a
chr1	37720123	37720926	804	promoter	3m	45	2.47445	4.56296	2.22753	1	H3K27ac	2010300C02Rik	Tsga10	2010300C02Rik
chr1	37724031	37725765	1735	promoter_extended	3m	148	6.84675	14.8185	11.3184	4	H3K27ac	2010300C02Rik	Tsga10	2010300C02Rik
chr1	37726028	37728236	2209	enhancer | intergenic	3m	208	6.89093	20.8256	16.854	6	H3K27ac	2010300C02Rik	Tsga10	2010300C02Rik
chr1	37728900	37729383	484	intergenic	3m	90	4.82636	9.07544	6.03193	2	H3K27ac	2010300C02Rik	Tsga10	2010300C02Rik
chr1	37743779	37744709	931	enhancer | intergenic	3m	67	3.91346	6.74012	3.48746	3	H3K27ac	Tsga10	Tsga10	2010300C02Rik
chr1	37865812	37866498	687	promoter_extended	3m	162	7.38215	16.2721	12.4804	4	H3K27ac	Tsga10	Lipt1	2010300C02Rik
chr1	37871288	37871589	302	promoter	3m	46	3.38349	4.61392	2.24754	1	H3K27ac	Lipt1	Lipt1	Tsga10
chr1	38044414	38044790	377	promoter	3m	64	4.37752	6.4844	3.79663	1	H3K27ac	Eif5b	Rev1	Txndc9
chr1	38124176	38124533	358	promoter_extended	3m	52	3.78133	5.26717	2.72519	1	H3K27ac	Rev1	Aff3	Eif5b
chr1	38201110	38201411	302	promoter_extended	3m	60	3.70827	6.09474	3.48162	1	H3K27ac	Aff3	Lonrf2	Rev1
chr1	38239996	38240411	416	gene_body | intron	3m	96	5.15809	9.69653	6.64005	2	H3K27ac	Aff3	Lonrf2	Rev1
chr1	38289017	38289325	309	enhancer | intron	3m	78	4.52418	7.88487	4.99504	1	H3K27ac	Aff3	Lonrf2	Rev1
chr1	38385046	38385349	304	enhancer | promoter	3m	68	4.44596	6.87169	4.11769	1	H3K27ac	Aff3	Lonrf2	Rev1
chr1	38438001	38438858	858	enhancer | intron	3m	201	8.97515	20.1688	16.3159	5	H3K27ac	Aff3	Lonrf2	Rev1
chr1	38497288	38497663	376	enhancer | intron	3m	133	5.88327	13.3502	9.9556	1	H3K27ac	Aff3	Lonrf2	Rev1
chr1	38527222	38527611	390	enhancer | intron	3m	77	4.78697	7.73641	4.89829	1	H3K27ac	Aff3	Lonrf2	Rev1
chr1	38545202	38545509	308	enhancer | intron	3m	67	4.22727	6.7772	4.06495	1	H3K27ac	Aff3	Lonrf2	Rev1
chr1	38570659	38571110	452	enhancer | intron	3m	69	4.46884	6.90982	4.11769	2	H3K27ac	Aff3	Lonrf2	Rev1
chr1	38609353	38609825	473	enhancer | intron	3m	74	4.47553	7.49912	4.65571	1	H3K27ac	Aff3	Lonrf2	Rev1
chr1	38611232	38611570	339	enhancer | intron	3m	69	4.46928	6.91055	4.18302	1	H3K27ac	Aff3	Lonrf2	Rev1
chr1	38687483	38687910	428	intergenic	3m	112	5.60957	11.2611	8.0008	1	H3K27ac	Aff3	Lonrf2	Aff3
chr1	38701220	38701562	343	intergenic	3m	60	4.12508	6.07156	3.40047	1	H3K27ac	Aff3	Lonrf2	Aff3
chr1	38821951	38822413	463	promoter	3m	69	4.46884	6.90982	4.11769	2	H3K27ac	Lonrf2	Chst10	Aff3
chr1	38822549	38822949	401	promoter_extended	3m	96	5.50011	9.60533	6.49024	1	H3K27ac	Lonrf2	Chst10	Aff3
chr1	38823723	38824103	381	promoter_extended	3m	60	4.12508	6.07156	3.40047	1	H3K27ac	Lonrf2	Chst10	Aff3
chr1	38827729	38828030	302	promoter_extended	3m	69	4.30626	6.91475	4.15765	1	H3K27ac	Lonrf2	Chst10	Aff3
chr1	38830790	38831408	619	promoter_extended	3m	119	6.15468	11.929	8.59786	3	H3K27ac	Lonrf2	Chst10	Aff3
chr1	38836877	38837328	452	promoter	3m	60	3.02036	6.08258	3.48162	1	H3K27ac	Lonrf2	Chst10	Lonrf2
chr1	38838076	38838841	766	promoter_extended	3m	75	4.19291	7.55387	4.70543	3	H3K27ac	Lonrf2	Chst10	Lonrf2
chr1	38847028	38847329	302	enhancer | intergenic	3m	53	3.69108	5.34797	2.84309	1	H3K27ac	Lonrf2	Chst10	Lonrf2
chr1	38847571	38849520	1950	enhancer | intergenic	3m	148	6.76552	14.8952	11.2456	5	H3K27ac	Lonrf2	Chst10	Lonrf2
chr1	38928418	38928731	314	enhancer | intergenic	3m	56	4.01273	5.64066	3.08198	1	H3K27ac	Nms	Nms	Chst10
chr1	38929515	38929843	329	enhancer | intergenic	3m	69	4.30626	6.91475	4.15765	1	H3K27ac	Nms	Nms	Chst10
chr1	38972282	38972622	341	intergenic	3m	82	5.1071	8.27134	5.35719	1	H3K27ac	Pdcl3	Pdcl3	Nms
chr1	39011696	39012163	468	intergenic	3m	62	3.76788	6.20739	3.56538	1	H3K27ac	Pdcl3	Npas2	Pdcl3
chr1	39013493	39014059	567	enhancer | intergenic	3m	168	6.76047	16.8783	13.2311	4	H3K27ac	Pdcl3	Npas2	Pdcl3
chr1	39029388	39029727	340	enhancer | intergenic	3m	82	3.98062	8.22154	5.27969	1	H3K27ac	Pdcl3	Npas2	Pdcl3
chr1	39053939	39054383	445	gene_body | intron	3m	86	5.15635	8.67866	5.66472	3	H3K27ac	Pdcl3	Npas2	Pdcl3
chr1	39063311	39063921	611	intergenic	3m	63	4.01121	6.39675	3.21352	3	H3K27ac	Pdcl3	Npas2	Pdcl3
chr1	39064089	39064938	850	intergenic	3m	87	4.681	8.79785	5.84091	3	H3K27ac	Pdcl3	Npas2	Pdcl3
chr1	39079106	39079587	482	intergenic	3m	115	6.21356	11.58	8.34051	2	H3K27ac	Pdcl3	Npas2	Pdcl3
chr1	39079757	39080300	544	intergenic	3m	101	5.83669	10.1763	7.05859	2	H3K27ac	Pdcl3	Npas2	Pdcl3
chr1	39084176	39085011	836	promoter_extended	3m	94	5.22902	9.48047	6.38065	3	H3K27ac	Pdcl3	Npas2	Pdcl3
chr1	39085487	39085913	427	promoter_extended	3m	68	3.97697	6.86221	4.13998	1	H3K27ac	Pdcl3	Npas2	Pdcl3
chr1	39086726	39087288	563	promoter_extended	3m	183	7.99371	18.3766	14.6379	2	H3K27ac	Pdcl3	Npas2	Pdcl3
chr1	39090241	39090935	695	intergenic	3m	123	5.9966	12.3788	9.06627	3	H3K27ac	Pdcl3	Npas2	Pdcl3
chr1	39092647	39093280	634	enhancer | intergenic	3m	176	7.42436	17.6851	13.9187	4	H3K27ac	Pdcl3	Npas2	Pdcl3
chr1	39093526	39094054	529	enhancer | intergenic	3m	162	7.13881	16.2764	12.6784	2	H3K27ac	Pdcl3	Npas2	Pdcl3
chr1	39097958	39098886	929	enhancer | intergenic	3m	82	4.74621	8.28652	5.36991	3	H3K27ac	Npas2	Npas2	Pdcl3
chr1	39099411	39099877	467	enhancer | intergenic	3m	239	9.53097	23.9287	19.8741	5	H3K27ac	Npas2	Npas2	Pdcl3
chr1	39099934	39101184	1251	intergenic	3m	143	6.81857	14.3117	10.698	4	H3K27ac	Npas2	Npas2	Pdcl3
chr1	39102313	39104319	2007	enhancer | intergenic	3m	219	8.23277	21.9005	17.9567	6	H3K27ac	Npas2	Npas2	Pdcl3
chr1	39104540	39105590	1051	intergenic	3m	190	6.72333	19.0477	15.0478	3	H3K27ac	Npas2	Npas2	Pdcl3
chr1	39106273	39106834	562	enhancer | intergenic	3m	76	4.67031	7.69183	4.8604	2	H3K27ac	Npas2	Npas2	Pdcl3
chr1	39108448	39108806	359	intergenic	3m	87	4.82787	8.75368	5.74938	1	H3K27ac	Npas2	Npas2	Pdcl3
chr1	39146007	39146340	334	intergenic	3m	58	3.56576	5.8227	3.22795	1	H3K27ac	Npas2	Npas2	Pdcl3
chr1	39174912	39175215	304	intergenic	3m	66	4.1358	6.61691	3.89453	1	H3K27ac	Npas2	Npas2	Pdcl3
chr1	39176610	39177101	492	enhancer | intergenic	3m	95	4.91455	9.57475	6.46604	2	H3K27ac	Npas2	Npas2	Pdcl3
chr1	39178038	39178428	391	intergenic	3m	54	3.50993	5.48674	2.96766	1	H3K27ac	Npas2	Npas2	Pdcl3
chr1	39186071	39186503	433	enhancer | intergenic	3m	189	7.51393	18.9127	15.067	4	H3K27ac	Npas2	Npas2	Pdcl3
chr1	39192969	39194019	1051	promoter	3m	102	3.84112	10.2845	7.15735	5	H3K27ac	Npas2	Rpl31	Pdcl3
chr1	39195854	39196258	405	enhancer | intron	3m	81	4.05575	8.11378	5.20377	2	H3K27ac	Npas2	Rpl31	Pdcl3
chr1	39222562	39223107	546	enhancer | intron	3m	121	6.30089	12.1315	8.8551	1	H3K27ac	Npas2	Rpl31	Pdcl3
chr1	39228405	39229554	1150	enhancer | intron	3m	77	4.61385	7.74306	4.86731	2	H3K27ac	Npas2	Rpl31	Pdcl3
chr1	39246947	39247878	932	enhancer | intron	3m	158	7.9556	15.8771	11.3629	4	H3K27ac	Npas2	Rpl31	Pdcl3
chr1	39268969	39269276	308	gene_body | intron	3m	73	4.74231	7.3621	4.55702	1	H3K27ac	Npas2	Rpl31	Pdcl3
chr1	39289625	39290015	391	gene_body | intron	3m	79	4.89284	7.91425	5.06127	1	H3K27ac	Npas2	Rpl31	Pdcl3
chr1	39300768	39301153	386	gene_body | intron	3m	67	3.93573	6.78302	4.08612	1	H3K27ac	Npas2	Rpl31	Pdcl3
chr1	39304245	39304854	610	enhancer | intron	3m	126	5.95489	12.6968	9.36298	4	H3K27ac	Npas2	Rpl31	Pdcl3
chr1	39306859	39307167	309	enhancer | intron	3m	79	4.23022	7.96405	4.63182	2	H3K27ac	Npas2	Rpl31	Pdcl3
chr1	39307395	39307887	493	enhancer | intron	3m	111	4.9981	11.1068	7.84469	2	H3K27ac	Npas2	Rpl31	Pdcl3
chr1	39308075	39308459	385	enhancer | intron	3m	83	4.2982	8.34238	5.39015	2	H3K27ac	Npas2	Rpl31	Pdcl3
chr1	39309808	39310191	384	promoter_extended	3m	51	3.31865	5.12791	2.70181	1	H3K27ac	Npas2	Rpl31	Pdcl3
chr1	39310965	39311317	353	promoter_extended	3m	69	4.33041	6.95665	3.9401	2	H3K27ac	Npas2	Rpl31	Pdcl3
chr1	39312011	39312522	512	promoter_extended	3m	81	4.85975	8.17104	5.29597	2	H3K27ac	Npas2	Rpl31	Pdcl3
chr1	39312570	39314061	1492	promoter_extended	3m	279	10.7455	27.9828	23.6161	4	H3K27ac	Npas2	Rpl31	Pdcl3
chr1	39320467	39320779	313	enhancer | intron	3m	63	3.84161	6.34583	3.71876	1	H3K27ac	Npas2	Rpl31	Pdcl3
chr1	39330393	39330776	384	gene_body | intron	3m	58	3.86309	5.88199	3.30071	1	H3K27ac	Npas2	Rpl31	Pdcl3
chr1	39332697	39333064	368	gene_body | intron	3m	89	4.92169	8.9256	5.95926	1	H3K27ac	Npas2	Rpl31	Pdcl3
chr1	39337190	39337709	520	promoter_extended	3m	156	6.82767	15.6714	12.1069	3	H3K27ac	Npas2	Rpl31	Pdcl3
chr1	39338302	39338616	315	promoter_extended	3m	56	3.61846	5.68733	3.12318	1	H3K27ac	Npas2	Rpl31	Pdcl3
chr1	39339207	39340674	1468	promoter_extended	3m	151	6.13288	15.1001	11.4402	5	H3K27ac	Npas2	Rpl31	Pdcl3
chr1	39366631	39367416	786	promoter_extended	3m	85	4.42353	8.59898	5.60881	2	H3K27ac	Rpl31	Rpl31	Npas2
chr1	39369460	39369780	321	promoter	3m	47	3.32823	4.72584	2.34278	1	H3K27ac	Rpl31	Tbc1d8	Npas2
chr1	39433335	39433632	298	enhancer | intron	3m	53	4.00328	5.39262	2.15255	1	H3K27ac	Tbc1d8	Cnot11	Rpl31
chr1	39439801	39440280	480	enhancer | intron	3m	95	5.09258	9.57518	6.49024	2	H3K27ac	Tbc1d8	Cnot11	Rpl31
chr1	39441129	39441760	632	enhancer | intron	3m	67	4.22727	6.7772	4.06495	2	H3K27ac	Tbc1d8	Cnot11	Rpl31
chr1	39442040	39442364	325	enhancer | intron	3m	61	4.01779	6.14849	3.47294	1	H3K27ac	Tbc1d8	Cnot11	Rpl31
chr1	39556373	39556875	503	promoter_extended	3m	96	5.63027	9.60533	6.49024	4	H3K27ac	Rnf149	Creg2	Cnot11
chr1	39617875	39618284	410	intergenic	3m	112	5.60957	11.2611	8.0008	1	H3K27ac	Creg2	Creg2	Rnf149
chr1	39638944	39639521	578	enhancer | intron	3m	93	5.33041	9.31373	6.25186	3	H3K27ac	Creg2	Rfx8	Rnf149
chr1	39645339	39645987	649	promoter_extended	3m	123	5.42931	12.3967	9.03852	4	H3K27ac	Creg2	Rfx8	Rnf149
chr1	39649021	39649338	318	promoter	3m	73	3.95769	7.35865	4.55935	1	H3K27ac	Creg2	Rfx8	Rnf149
chr1	39650333	39651099	767	gene_body | exon	3m	119	3.93662	11.9353	8.67235	1	H3K27ac	Creg2	Rfx8	Rnf149
chr1	39739354	39739699	346	intergenic	3m	48	3.50989	4.82323	2.4144	1	H3K27ac	Rfx8	Gm3646	Rfx8
chr1	39824552	39825008	457	intergenic	3m	130	6.83863	13.0669	9.70935	3	H3K27ac	Gm3646	Map4k4	Gm3646
chr1	39886133	39886510	378	intergenic	3m	47	3.21383	4.72561	2.34278	1	H3K27ac	Map4k4	Map4k4	Gm3646
chr1	39901520	39902293	774	gene_body | exon	3m	85	3.89533	8.56062	5.60881	1	H3K27ac	Map4k4	Il1r2	Gm3646
chr1	39903397	39903698	302	enhancer | intron	3m	56	3.36487	5.65104	3.11486	1	H3K27ac	Map4k4	Il1r2	Gm3646
chr1	39903914	39904512	599	enhancer | intron	3m	95	4.90326	9.5528	6.50828	2	H3K27ac	Map4k4	Il1r2	Gm3646
chr1	39922372	39922746	375	enhancer | intron	3m	81	4.49524	8.13353	5.2226	2	H3K27ac	Map4k4	Il1r2	Gm3646
chr1	39924578	39924890	313	enhancer | intron	3m	68	4.13393	6.88541	4.15765	1	H3K27ac	Map4k4	Il1r2	Gm3646
chr1	39935709	39936376	668	enhancer | intron	3m	96	5.30399	9.61403	6.56459	4	H3K27ac	Map4k4	Il1r2	Gm3646
chr1	39938434	39939008	575	enhancer | intron	3m	134	6.15665	13.4954	9.96505	3	H3K27ac	Map4k4	Il1r2	Gm3646
chr1	39942077	39943405	1329	enhancer | intron	3m	156	7.56265	15.6645	12.0246	5	H3K27ac	Map4k4	Il1r2	Gm3646
chr1	39943664	39944026	363	enhancer | intron	3m	43	3.20769	4.31971	2.05087	1	H3K27ac	Map4k4	Il1r2	Gm3646
chr1	39944415	39945121	707	enhancer | intron	3m	64	4.37752	6.4844	3.79663	4	H3K27ac	Map4k4	Il1r2	Gm3646
chr1	39945842	39946887	1046	enhancer | intron	3m	85	4.92143	8.59884	5.60881	3	H3K27ac	Map4k4	Il1r2	Gm3646
chr1	39962477	39963052	576	promoter_extended	3m	119	5.96737	11.929	8.59786	4	H3K27ac	Map4k4	Il1r2	Gm3646
chr1	39963958	39965634	1677	promoter	3m	122	6.05523	12.2809	8.86518	4	H3K27ac	Map4k4	Il1r2	Gm3646
chr1	39990649	39991156	508	gene_body | intron	3m	70	4.19751	7.00093	4.20199	2	H3K27ac	Map4k4	Il1r2	Gm3646
chr1	40009991	40010314	324	promoter_extended	3m	57	3.65822	5.76028	3.17173	1	H3K27ac	Map4k4	Il1r2	Gm3646
chr1	40541084	40541397	314	promoter	3m	64	4.37752	6.4844	3.79663	1	H3K27ac	Il18rap	Slc9a4	Il18r1
chr1	40601380	40601823	444	gene_body | intron	3m	98	5.41784	9.81561	6.68399	3	H3K27ac	Slc9a4	Slc9a2	Il18rap
chr1	40602236	40602701	466	gene_body | intron	3m	131	6.63252	13.1304	9.77007	3	H3K27ac	Slc9a4	Slc9a2	Il18rap
chr1	40606551	40606897	347	gene_body | intron	3m	56	3.72927	5.64892	2.34047	1	H3K27ac	Slc9a4	Slc9a2	Il18rap
chr1	41810586	41811061	476	enhancer | intron	3m	69	4.46884	6.90982	4.11769	1	H3K27ac	Pou3f3	Pou3f3	Tmem182
chr1	41812720	41813039	320	enhancer | intron	3m	73	4.74231	7.3621	4.55702	1	H3K27ac	Pou3f3	Pou3f3	Tmem182
chr1	41884696	41885003	308	enhancer | intron	3m	48	3.64793	4.83367	2.4144	1	H3K27ac	Pou3f3	Pou3f3	Tmem182
chr1	42012401	42012968	568	intergenic	3m	151	7.00416	15.1121	11.4495	2	H3K27ac	Pou3f3	Pou3f3	Tmem182
chr1	42070747	42071112	366	intergenic	3m	77	4.8126	7.77954	4.87582	2	H3K27ac	Pou3f3	Pou3f3	Tmem182
chr1	42097722	42098341	620	promoter_extended	3m	56	4.01273	5.64066	3.08198	2	H3K27ac	Pou3f3	Pou3f3	Tmem182
chr1	42243064	42243539	476	promoter_extended	3m	116	5.42612	11.6473	8.33771	3	H3K27ac	Pou3f3	Pou3f3	Tmem182
chr1	42243609	42244082	474	enhancer | promoter	3m	90	4.49592	9.05405	6.02493	2	H3K27ac	Pou3f3	Pou3f3	Tmem182
chr1	42248179	42248486	308	intergenic	3m	64	4.37752	6.4844	3.79663	1	H3K27ac	Pou3f3	Pou3f3	Tmem182
chr1	42255508	42255815	308	enhancer | intergenic	3m	73	4.74231	7.3621	4.55702	1	H3K27ac	Pou3f3	Pou3f3	Tmem182
chr1	42259270	42260475	1206	promoter_extended	3m	135	6.87514	13.5577	10.0818	7	H3K27ac	Pou3f3	Pou3f3	Tmem182
chr1	42260962	42261505	544	enhancer | promoter	3m	95	5.22902	9.59048	6.38065	2	H3K27ac	Pou3f3	Pou3f3	Tmem182
chr1	42261830	42262797	968	gene_body | intron	3m	114	5.31151	11.4136	8.09287	4	H3K27ac	Pou3f3	Pou3f3	Tmem182
chr1	42270644	42271402	759	gene_body | intron	3m	77	4.8126	7.77954	4.87582	2	H3K27ac	Pou3f3	Pou3f3	Tmem182
chr1	42426477	42426953	477	intergenic	3m	82	5.08237	8.23029	5.35201	2	H3K27ac	Pou3f3	Pou3f3	Tmem182
chr1	42521628	42521931	304	intergenic	3m	52	3.78133	5.26717	2.72519	1	H3K27ac	Pou3f3	Pou3f3	Tmem182
chr1	42673564	42674056	493	enhancer | intron	3m	60	4.12508	6.07156	3.40047	3	H3K27ac	Pou3f3	Pou3f3	Tmem182
chr1	42685043	42685414	372	enhancer | intron	3m	55	3.12976	5.56453	3.03565	1	H3K27ac	Pou3f3	Pou3f3	Tmem182
chr1	42686352	42687595	1244	enhancer | intron	3m	121	4.16216	12.1083	8.83436	4	H3K27ac	Pou3f3	Pou3f3	Tmem182
chr1	42687760	42688967	1208	enhancer | intron	3m	216	8.61144	21.613	17.6812	6	H3K27ac	Pou3f3	Pou3f3	Tmem182
chr1	42689488	42689951	464	promoter_extended	3m	104	5.16463	10.4051	7.23523	1	H3K27ac	Pou3f3	Pou3f3	Tmem182
chr1	42690596	42691301	706	promoter_extended	3m	168	6.36038	16.8779	13.0511	4	H3K27ac	Pou3f3	Pou3f3	Tmem182
chr1	42691575	42693516	1942	promoter_extended	3m	284	7.5844	28.4802	23.8436	6	H3K27ac	Pou3f3	Pou3f3	Tmem182
chr1	42694183	42695241	1059	promoter_extended	3m	202	6.03192	20.2688	16.4115	4	H3K27ac	Pou3f3	Pou3f3	Tmem182
chr1	42697838	42698267	430	gene_body | exon	3m	68	3.07843	6.83285	4.1133	1	H3K27ac	Pou3f3	Mrps9	Tmem182
chr1	42698865	42701036	2172	gene_body | exon	3m	190	6.72333	19.0477	15.0478	6	H3K27ac	Pou3f3	Mrps9	Tmem182
chr1	42701501	42702155	655	gene_body | exon	3m	106	4.92853	10.6146	7.38905	3	H3K27ac	Pou3f3	Mrps9	Tmem182
chr1	42712654	42713095	442	promoter_extended	3m	93	4.63155	9.33512	6.28517	1	H3K27ac	Pou3f3	Mrps9	Pou3f3
chr1	42750327	42750634	308	promoter	3m	64	4.37752	6.4844	3.79663	1	H3K27ac	Pou3f3	Mrps9	Pou3f3
chr1	42775590	42776052	463	enhancer | intergenic	3m	92	5.4719	9.21003	6.19086	3	H3K27ac	Pou3f3	Mrps9	Pou3f3
chr1	42952289	42952596	308	enhancer | promoter	3m	58	3.23486	5.80245	3.22808	1	H3K27ac	Gpr45	Gpr45	Mrps9
chr1	43003743	43004215	473	enhancer | intron	3m	61	3.99867	6.1157	3.48162	1	H3K27ac	Gpr45	Tgfbrap1	Mrps9
chr1	43006441	43006829	389	enhancer | intron	3m	70	4.25069	7.09709	3.90438	2	H3K27ac	Gpr45	Tgfbrap1	Mrps9
chr1	43018921	43019222	302	promoter_extended	3m	46	3.38349	4.61392	2.24754	1	H3K27ac	Gpr45	Tgfbrap1	Mrps9
chr1	43042573	43042880	308	enhancer | intergenic	3m	52	3.76119	5.23448	2.76873	1	H3K27ac	Tgfbrap1	Tgfbrap1	Gpr45
chr1	43063679	43063982	304	promoter_extended	3m	52	3.76197	5.23573	2.72519	1	H3K27ac	Tgfbrap1	AI597479	Gpr45
chr1	43097954	43098428	475	gene_body | exon	3m	96	4.34664	9.6416	6.52711	2	H3K27ac	Tgfbrap1	AI597479	Gpr45
chr1	43099978	43100294	317	promoter_extended	3m	60	4.12508	6.07156	3.40047	1	H3K27ac	AI597479	Fhl2	Tgfbrap1
chr1	43122547	43122913	367	intergenic	3m	77	4.78796	7.73806	4.87285	1	H3K27ac	Fhl2	Fhl2	AI597479
chr1	43129755	43130299	545	enhancer | intron	3m	69	4.48757	6.941	4.2091	2	H3K27ac	Fhl2	Nck2	AI597479
chr1	43137709	43138299	591	enhancer | intron	3m	157	6.41838	15.7136	12.0677	4	H3K27ac	Fhl2	Nck2	AI597479
chr1	43140124	43141021	898	enhancer | intron	3m	110	5.11775	11.0129	7.75521	3	H3K27ac	Fhl2	Nck2	AI597479
chr1	43141851	43142530	680	enhancer | intron	3m	88	4.14018	8.86807	5.85461	4	H3K27ac	Fhl2	Nck2	AI597479
chr1	43160565	43160866	302	enhancer | intron	3m	55	3.6919	5.58337	3.05171	1	H3K27ac	Fhl2	Nck2	AI597479
chr1	43161689	43162117	429	enhancer | intron	3m	84	5.0081	8.42601	5.46776	2	H3K27ac	Fhl2	Nck2	AI597479
chr1	43162455	43162758	304	enhancer | intron	3m	44	3.38277	4.41182	2.09586	1	H3K27ac	Fhl2	Nck2	AI597479
chr1	43163077	43163679	603	gene_body | intron	3m	103	4.28399	10.3894	7.22057	4	H3K27ac	Fhl2	Nck2	AI597479
chr1	43171535	43171848	314	promoter_extended	3m	56	3.71218	5.61897	3.08198	1	H3K27ac	Fhl2	Nck2	AI597479
chr1	43176600	43177022	423	promoter_extended	3m	94	5.22902	9.48047	6.38065	3	H3K27ac	Fhl2	Nck2	AI597479
chr1	43177788	43180181	2394	promoter_extended	3m	245	9.8581	24.5445	20.3609	7	H3K27ac	Fhl2	Nck2	AI597479
chr1	43197338	43198437	1100	promoter_extended	3m	162	6.87992	16.224	12.551	5	H3K27ac	Fhl2	Nck2	Fhl2
chr1	43198550	43199821	1272	promoter_extended	3m	141	6.06059	14.1212	9.98977	6	H3K27ac	Fhl2	Nck2	Fhl2
chr1	43200275	43200911	637	promoter_extended	3m	127	5.61821	12.7981	9.45689	2	H3K27ac	Fhl2	Nck2	Fhl2
chr1	43200954	43201669	716	promoter_extended	3m	189	8.29611	18.9377	15.1583	2	H3K27ac	Fhl2	Nck2	Fhl2
chr1	43210022	43210392	371	intergenic	3m	92	5.4719	9.21003	6.19086	2	H3K27ac	Fhl2	Nck2	Fhl2
chr1	43219724	43220210	487	intergenic	3m	105	5.81395	10.5064	7.32711	3	H3K27ac	Fhl2	Nck2	Fhl2
chr1	43464611	43465307	697	enhancer | intron	3m	78	3.95255	7.88658	4.99567	1	H3K27ac	Nck2	Ecrg4	Fhl2
chr1	43465335	43465969	635	enhancer | intron	3m	85	5.0039	8.58248	5.60881	3	H3K27ac	Nck2	Ecrg4	Fhl2
chr1	43467950	43468382	433	enhancer | intron	3m	72	4.17164	7.23183	4.44563	1	H3K27ac	Nck2	Ecrg4	Fhl2
chr1	43469475	43469776	302	enhancer | intron	3m	70	3.95462	7.0849	4.31032	1	H3K27ac	Nck2	Ecrg4	Fhl2
chr1	43470278	43470590	313	enhancer | intron	3m	67	4.06015	6.75055	4.04207	1	H3K27ac	Nck2	Ecrg4	Fhl2
chr1	43473722	43474263	542	enhancer | intron	3m	71	3.75492	7.18903	4.40601	1	H3K27ac	Nck2	Ecrg4	Fhl2
chr1	43488553	43488856	304	gene_body | intron	3m	70	4.25069	7.09709	3.90438	2	H3K27ac	Nck2	Ecrg4	Fhl2
chr1	43488948	43489346	399	gene_body | intron	3m	73	4.7491	7.37325	4.06899	4	H3K27ac	Nck2	Ecrg4	Fhl2
chr1	43489879	43490486	608	gene_body | intron	3m	73	4.17059	7.35072	4.55185	2	H3K27ac	Nck2	Ecrg4	Fhl2
chr1	43490717	43491018	302	gene_body | intron	3m	69	4.30626	6.91475	4.15765	1	H3K27ac	Nck2	Ecrg4	Fhl2
chr1	43493770	43494098	329	enhancer | intron	3m	64	4.37752	6.4844	3.79663	1	H3K27ac	Nck2	Ecrg4	Fhl2
chr1	43500061	43500381	321	enhancer | intron	3m	44	3.43757	4.49942	2.09833	1	H3K27ac	Nck2	Ecrg4	Fhl2
chr1	43500575	43501745	1171	enhancer | intron	3m	89	5.13304	8.97102	5.99952	3	H3K27ac	Nck2	Ecrg4	Fhl2
chr1	43502079	43502749	671	enhancer | intron	3m	69	4.46884	6.90982	4.11769	2	H3K27ac	Nck2	Ecrg4	Fhl2
chr1	43529621	43529953	333	promoter_extended	3m	56	4.01273	5.64066	3.08198	2	H3K27ac	Nck2	Ecrg4	Fhl2
chr1	43533758	43534084	327	enhancer | intron	3m	77	4.78796	7.73806	4.87285	1	H3K27ac	Nck2	Ecrg4	Fhl2
chr1	43535035	43535336	302	enhancer | intron	3m	53	3.69108	5.34797	2.84309	1	H3K27ac	Nck2	Ecrg4	Fhl2
chr1	43766990	43767436	447	gene_body | intron	3m	77	4.78796	7.73806	4.87285	2	H3K27ac	Uxs1	Tpp2	Ecrg4
chr1	43797649	43797984	336	gene_body | intron	3m	92	5.4719	9.21003	6.19086	1	H3K27ac	Uxs1	Tpp2	Ecrg4
chr1	43816710	43817011	302	gene_body | intron	3m	46	3.38349	4.61392	2.24754	1	H3K27ac	Uxs1	Tpp2	Ecrg4
chr1	43817132	43817729	598	gene_body | intron	3m	69	4.46884	6.90982	4.11769	2	H3K27ac	Uxs1	Tpp2	Ecrg4
chr1	43819491	43819864	374	gene_body | intron	3m	70	4.25069	7.09709	3.90438	2	H3K27ac	Uxs1	Tpp2	Ecrg4
chr1	43820305	43820864	560	enhancer | intron	3m	69	4.01085	6.92703	3.80491	2	H3K27ac	Uxs1	Tpp2	Ecrg4
chr1	43821037	43821453	417	enhancer | intron	3m	77	4.61385	7.74306	4.86731	2	H3K27ac	Uxs1	Tpp2	Ecrg4
chr1	43824870	43825984	1115	enhancer | intron	3m	70	4.20718	7.01844	4.23455	2	H3K27ac	Uxs1	Tpp2	Ecrg4
chr1	43876465	43876797	333	intergenic	3m	63	4.14305	6.36212	3.66121	2	H3K27ac	Uxs1	Tpp2	Uxs1
chr1	43970747	43971245	499	promoter	3m	77	4.78796	7.73806	4.87285	1	H3K27ac	Tpp2	Mettl21c	Uxs1
chr1	44120642	44121254	613	promoter_extended	3m	98	5.55728	9.88542	6.75043	3	H3K27ac	Bivm	Ercc5	Poglut2
chr1	44148240	44148702	463	gene_body | intron	3m	56	3.17203	5.6606	3.12382	1	H3K27ac	Ercc5	Mettl21e	Bivm
chr1	44189583	44189872	290	intergenic	3m	62	4.42378	6.29596	2.83607	1	H3K27ac	Ercc5	Mettl21e	Ercc5
chr1	45794435	45795167	733	promoter	3m	87	4.80966	8.72017	5.70287	2	H3K27ac	Wdr75	Gm5269	Col5a2
chr1	46580626	46581165	540	enhancer | intron	3m	77	4.61385	7.74306	4.86731	1	H3K27ac	Dnah7c	Slc39a10	Dnah7b
chr1	46581230	46581725	496	enhancer | intron	3m	46	3.43757	4.61392	2.24754	2	H3K27ac	Dnah7c	Slc39a10	Dnah7b
chr1	46593177	46593920	744	gene_body | intron	3m	94	5.22902	9.48047	6.38065	2	H3K27ac	Dnah7c	Slc39a10	Dnah7b
chr1	46841659	46842478	820	promoter_extended	3m	96	5.50011	9.60533	6.49024	4	H3K27ac	Slc39a10	Tmeff2	Dnah7c
chr1	46843438	46844092	655	promoter_extended	3m	153	7.66066	15.3707	11.8226	4	H3K27ac	Slc39a10	Tmeff2	Dnah7c
chr1	46848786	46849121	336	enhancer | intron	3m	86	5.15635	8.67866	5.66472	2	H3K27ac	Slc39a10	Tmeff2	Dnah7c
chr1	46849981	46851494	1514	enhancer | intron	3m	276	10.8762	27.6188	23.2687	6	H3K27ac	Slc39a10	Tmeff2	Dnah7c
chr1	46852005	46852564	560	promoter_extended	3m	82	4.90687	8.25227	5.35719	4	H3K27ac	Slc39a10	Tmeff2	Dnah7c
chr1	46852892	46853444	553	promoter_extended	3m	174	4.19315	17.498	13.8206	2	H3K27ac	Slc39a10	Tmeff2	Dnah7c
chr1	46854272	46854675	404	promoter	3m	104	5.18349	10.442	7.23008	2	H3K27ac	Slc39a10	Tmeff2	Dnah7c
chr1	46859615	46859950	336	enhancer | intron	3m	68	4.2634	6.84023	4.13271	1	H3K27ac	Slc39a10	Tmeff2	Dnah7c
chr1	46910813	46911116	304	intergenic	3m	60	4.12508	6.07156	3.40047	1	H3K27ac	Slc39a10	Tmeff2	Slc39a10
chr1	46912573	46912913	341	intergenic	3m	94	5.22902	9.48047	6.38065	2	H3K27ac	Slc39a10	Tmeff2	Slc39a10
chr1	46913157	46913655	499	intergenic	3m	94	5.22902	9.48047	6.38065	3	H3K27ac	Slc39a10	Tmeff2	Slc39a10
chr1	46936497	46937489	993	intergenic	3m	94	5.22902	9.48047	6.38065	4	H3K27ac	Slc39a10	Tmeff2	Slc39a10
chr1	46937995	46939968	1974	intergenic	3m	760	23.7116	76.0045	70.0746	8	H3K27ac	Slc39a10	Tmeff2	Slc39a10
chr1	46940075	46940498	424	intergenic	3m	63	3.96731	6.31865	3.26281	2	H3K27ac	Slc39a10	Tmeff2	Slc39a10
chr1	46941043	46941433	391	intergenic	3m	113	5.8442	11.3158	8.00484	2	H3K27ac	Slc39a10	Tmeff2	Slc39a10
chr1	46959606	46960044	439	intergenic	3m	43	2.91286	4.34221	2.06926	1	H3K27ac	Slc39a10	Tmeff2	Slc39a10
chr1	46960515	46960832	318	intergenic	3m	55	3.68388	5.56929	3.03944	1	H3K27ac	Slc39a10	Tmeff2	Slc39a10
chr1	46961046	46961693	648	intergenic	3m	70	4.25069	7.09709	3.90438	2	H3K27ac	Slc39a10	Tmeff2	Slc39a10
chr1	46962106	46962413	308	intergenic	3m	87	4.81745	8.73451	5.27763	2	H3K27ac	Slc39a10	Tmeff2	Slc39a10
chr1	46962646	46963010	365	intergenic	3m	171	7.36786	17.1854	12.665	3	H3K27ac	Slc39a10	Tmeff2	Slc39a10
chr1	46963094	46964162	1069	intergenic	3m	323	12.7678	32.3186	27.8704	7	H3K27ac	Slc39a10	Tmeff2	Slc39a10
chr1	46964201	46968537	4337	enhancer | intergenic	3m	310	12.403	31.0147	26.6229	7	H3K27ac	Slc39a10	Tmeff2	Slc39a10
chr1	46969128	46969447	320	intergenic	3m	87	4.81745	8.73451	5.27763	2	H3K27ac	Slc39a10	Tmeff2	Slc39a10
chr1	46969837	46971173	1337	intergenic	3m	189	8.59392	18.9664	15.1013	6	H3K27ac	Slc39a10	Tmeff2	Slc39a10
chr1	46972175	46972547	373	intergenic	3m	53	3.69108	5.34797	2.84309	1	H3K27ac	Slc39a10	Tmeff2	Slc39a10
chr1	46981548	46982071	524	intergenic	3m	64	4.37752	6.4844	3.79663	3	H3K27ac	Slc39a10	Tmeff2	Slc39a10
chr1	46983575	46984467	893	intergenic	3m	104	5.371	10.4449	7.23008	4	H3K27ac	Slc39a10	Tmeff2	Slc39a10
chr1	46985699	46986089	391	enhancer | intergenic	3m	81	5.2281	8.15316	4.35007	1	H3K27ac	Slc39a10	Tmeff2	Slc39a10
chr1	46999776	47000268	493	intergenic	3m	89	5.09914	8.91175	5.87993	2	H3K27ac	Slc39a10	Tmeff2	Slc39a10
chr1	47003218	47004117	900	intergenic	3m	162	7.56265	16.2721	12.4804	5	H3K27ac	Slc39a10	Tmeff2	Slc39a10
chr1	47004239	47004715	477	intergenic	3m	85	4.92143	8.59884	5.60881	2	H3K27ac	Slc39a10	Tmeff2	Slc39a10
chr1	47005201	47005966	766	intergenic	3m	121	6.56628	12.1854	8.88392	3	H3K27ac	Slc39a10	Tmeff2	Slc39a10
chr1	47019771	47020322	552	intergenic	3m	77	4.61385	7.74306	4.86731	1	H3K27ac	Slc39a10	Tmeff2	Slc39a10
chr1	47050448	47050760	313	intergenic	3m	63	4.12508	6.31865	3.40047	2	H3K27ac	Slc39a10	Tmeff2	Slc39a10
chr1	47051418	47051959	542	intergenic	3m	69	4.46884	6.90982	4.11769	2	H3K27ac	Slc39a10	Tmeff2	Slc39a10
chr1	47056780	47057144	365	intergenic	3m	44	3.43757	4.49942	2.09833	1	H3K27ac	Slc39a10	Tmeff2	Slc39a10
chr1	47118765	47119337	573	intergenic	3m	53	3.69108	5.34797	2.84309	1	H3K27ac	Slc39a10	Tmeff2	Slc39a10
chr1	47120035	47120521	487	intergenic	3m	164	8.02545	16.4738	12.851	2	H3K27ac	Slc39a10	Tmeff2	Slc39a10
chr1	47192660	47193027	368	intergenic	3m	122	5.95096	12.2925	8.3519	4	H3K27ac	Slc39a10	Tmeff2	Slc39a10
chr1	47193384	47194042	659	intergenic	3m	122	5.95096	12.2925	8.3519	4	H3K27ac	Slc39a10	Tmeff2	Slc39a10
chr1	47195552	47196285	734	intergenic	3m	121	6.56628	12.1854	8.88392	3	H3K27ac	Slc39a10	Tmeff2	Slc39a10
chr1	47196404	47197672	1269	intergenic	3m	94	5.22902	9.48047	6.38065	3	H3K27ac	Slc39a10	Tmeff2	Slc39a10
chr1	47198309	47198648	340	intergenic	3m	53	3.69108	5.34797	2.84309	1	H3K27ac	Slc39a10	Tmeff2	Slc39a10
chr1	47199524	47199830	307	intergenic	3m	52	3.78133	5.26717	2.72519	1	H3K27ac	Slc39a10	Tmeff2	Slc39a10
chr1	47261602	47262138	537	intergenic	3m	87	4.81745	8.73451	5.27763	3	H3K27ac	Slc39a10	Tmeff2	Slc39a10
chr1	47262472	47262773	302	intergenic	3m	61	3.99867	6.1157	3.48162	1	H3K27ac	Slc39a10	Tmeff2	Slc39a10
chr1	47485781	47486139	359	intergenic	3m	46	3.38349	4.61392	2.24754	1	H3K27ac	Slc39a10	Tmeff2	Slc39a10
chr1	47549068	47549371	304	intergenic	3m	60	4.12508	6.07156	3.40047	1	H3K27ac	Slc39a10	Tmeff2	Slc39a10
chr1	50843711	50844096	386	intergenic	3m	53	3.69108	5.34797	2.84309	1	H3K27ac	Tmeff2	Tmeff2	Slc39a10
chr1	50922648	50922966	319	promoter_extended	3m	77	4.61385	7.74306	4.86731	1	H3K27ac	Tmeff2	Cavin2	Slc39a10
chr1	50923950	50924351	402	promoter_extended	3m	69	4.31386	6.92794	3.9401	2	H3K27ac	Tmeff2	Cavin2	Slc39a10
chr1	50925071	50927247	2177	promoter_extended	3m	445	11.613	44.5317	39.0265	8	H3K27ac	Tmeff2	Cavin2	Slc39a10
chr1	50928497	50928835	339	gene_body | intron	3m	99	4.93284	9.94626	6.80656	2	H3K27ac	Tmeff2	Cavin2	Slc39a10
chr1	50939634	50939993	360	enhancer | intron	3m	94	5.22902	9.48047	6.38065	1	H3K27ac	Tmeff2	Cavin2	Slc39a10
chr1	50953657	50954247	591	enhancer | intron	3m	56	4.01273	5.64066	3.08198	2	H3K27ac	Tmeff2	Cavin2	Slc39a10
chr1	50956608	50957067	460	enhancer | intron	3m	56	4.01273	5.64066	3.08198	1	H3K27ac	Tmeff2	Cavin2	Slc39a10
chr1	50961692	50962369	678	enhancer | intron	3m	69	4.30626	6.91475	4.15765	2	H3K27ac	Tmeff2	Cavin2	Slc39a10
chr1	50967021	50967550	530	enhancer | intron	3m	77	4.8126	7.77954	4.87582	1	H3K27ac	Tmeff2	Cavin2	Slc39a10
chr1	50968001	50968720	720	enhancer | intron	3m	69	4.30626	6.91475	4.15765	1	H3K27ac	Tmeff2	Cavin2	Slc39a10
chr1	50980314	50980621	308	gene_body | intron	3m	48	3.64793	4.83367	2.4144	1	H3K27ac	Tmeff2	Cavin2	Slc39a10
chr1	50982776	50983588	813	enhancer | intron	3m	61	4.01273	6.1157	3.48162	3	H3K27ac	Tmeff2	Cavin2	Slc39a10
chr1	50985122	50985429	308	enhancer | intron	3m	48	3.64793	4.83367	2.4144	1	H3K27ac	Tmeff2	Cavin2	Slc39a10
chr1	50992941	50993242	302	enhancer | intron	3m	53	3.69108	5.34797	2.84309	1	H3K27ac	Tmeff2	Cavin2	Slc39a10
chr1	51003120	51003460	341	promoter_extended	3m	69	4.46884	6.90982	4.11769	1	H3K27ac	Tmeff2	Cavin2	Slc39a10
chr1	51044175	51044476	302	enhancer | intron	3m	63	3.96731	6.31865	3.26281	2	H3K27ac	Tmeff2	Cavin2	Slc39a10
chr1	51045666	51046307	642	enhancer | intron	3m	53	3.69108	5.34797	2.84309	1	H3K27ac	Tmeff2	Cavin2	Slc39a10
chr1	51046412	51046719	308	enhancer | intron	3m	73	4.74231	7.3621	4.55702	1	H3K27ac	Tmeff2	Cavin2	Slc39a10
chr1	51047501	51047964	464	enhancer | intron	3m	65	3.95646	6.55954	3.88213	3	H3K27ac	Tmeff2	Cavin2	Slc39a10
chr1	51067324	51067880	557	gene_body | intron	3m	115	6.18762	11.5351	8.23073	3	H3K27ac	Tmeff2	Cavin2	Slc39a10
chr1	51068998	51069299	302	gene_body | intron	3m	63	3.99867	6.31865	3.48162	2	H3K27ac	Tmeff2	Cavin2	Slc39a10
chr1	51072578	51073038	461	gene_body | intron	3m	46	3.43757	4.61392	2.24754	2	H3K27ac	Tmeff2	Cavin2	Slc39a10
chr1	51094160	51094668	509	enhancer | intron	3m	76	4.56793	7.66236	4.83372	2	H3K27ac	Tmeff2	Cavin2	Slc39a10
chr1	51095214	51095538	325	enhancer | intron	3m	69	4.46884	6.90982	4.11769	1	H3K27ac	Tmeff2	Cavin2	Slc39a10
chr1	51096575	51097259	685	enhancer | intron	3m	50	3.25675	5.01027	2.597	1	H3K27ac	Tmeff2	Cavin2	Slc39a10
chr1	51117141	51117861	721	enhancer | intron	3m	114	6.15468	11.4779	8.24461	4	H3K27ac	Tmeff2	Cavin2	Slc39a10
chr1	51118166	51118555	390	enhancer | intron	3m	44	3.43757	4.49942	2.09833	1	H3K27ac	Tmeff2	Cavin2	Slc39a10
chr1	51119051	51119638	588	enhancer | intron	3m	61	4.02162	6.1157	3.48162	2	H3K27ac	Tmeff2	Cavin2	Slc39a10
chr1	51119961	51120264	304	enhancer | intron	3m	52	3.78133	5.26717	2.72519	1	H3K27ac	Tmeff2	Cavin2	Slc39a10
chr1	51137674	51138056	383	gene_body | intron	3m	69	4.46884	6.90982	4.11769	2	H3K27ac	Tmeff2	Cavin2	Slc39a10
chr1	51183851	51184450	600	gene_body | intron	3m	82	5.1071	8.27134	5.35719	1	H3K27ac	Tmeff2	Cavin2	Slc39a10
chr1	51199962	51200263	302	intergenic	3m	70	3.82832	7.08967	3.90438	2	H3K27ac	Tmeff2	Cavin2	Tmeff2
chr1	51200366	51200667	302	intergenic	3m	53	3.69108	5.34797	2.84309	1	H3K27ac	Tmeff2	Cavin2	Tmeff2
chr1	51220990	51221296	307	gene_body | intron	3m	69	4.46884	6.90982	4.11769	1	H3K27ac	Tmeff2	Cavin2	Tmeff2
chr1	51264441	51264846	406	enhancer | intron	3m	44	3.43757	4.49942	2.09833	1	H3K27ac	Cavin2	Cavin2	Tmeff2
chr1	51332491	51333237	747	enhancer | intron	3m	82	5.1071	8.27134	5.35719	4	H3K27ac	Cavin2	Nabp1	Cavin2
chr1	51333634	51334380	747	promoter	3m	105	5.83301	10.5392	5.92813	3	H3K27ac	Cavin2	Nabp1	Cavin2
chr1	51334640	51335371	732	promoter_extended	3m	216	8.9201	21.671	17.4589	5	H3K27ac	Cavin2	Nabp1	Cavin2
chr1	51446553	51446862	310	intergenic	3m	46	3.38349	4.61392	2.24754	1	H3K27ac	Nabp1	Nabp1	Cavin2
chr1	51449022	51449460	439	enhancer | intergenic	3m	111	6.20148	11.1686	7.9566	2	H3K27ac	Nabp1	Nabp1	Cavin2
chr1	51515199	51515656	458	promoter_extended	3m	69	4.46884	6.91475	4.15765	3	H3K27ac	Nabp1	Myo1b	Nabp1
chr1	51648546	51648988	443	intergenic	3m	82	5.1071	8.27134	5.35719	1	H3K27ac	Myo1b	Myo1b	Nabp1
chr1	51687759	51688153	395	enhancer | intergenic	3m	106	4.928	10.6134	7.46288	1	H3K27ac	Myo1b	Myo1b	Nabp1
chr1	51724404	51724742	339	enhancer | intron	3m	69	4.46884	6.90982	4.11769	1	H3K27ac	Myo1b	Myo1b	Nabp1
chr1	51807692	51807995	304	enhancer | intron	3m	77	4.8099	7.775	4.87582	1	H3K27ac	Myo1b	Stat4	Nabp1
chr1	51821041	51821531	491	promoter	3m	127	5.96163	12.7099	8.73722	2	H3K27ac	Myo1b	Stat4	Nabp1
chr1	51821991	51822424	434	promoter_extended	3m	71	4.46713	7.19254	4.4386	2	H3K27ac	Myo1b	Stat4	Nabp1
chr1	51829139	51829521	383	promoter_extended	3m	101	5.83669	10.1763	7.05859	1	H3K27ac	Myo1b	Stat4	Nabp1
chr1	51898694	51899219	526	promoter_extended	3m	94	5.22902	9.49337	6.41886	2	H3K27ac	Myo1b	Stat4	Nabp1
chr1	51906660	51907148	489	enhancer | intron	3m	207	8.68861	20.7027	16.7364	6	H3K27ac	Myo1b	Stat4	Nabp1
chr1	51908271	51908770	500	promoter_extended	3m	59	4.07566	5.99011	3.39949	2	H3K27ac	Myo1b	Stat4	Nabp1
chr1	52158174	52158580	407	gene_body | intron	3m	73	4.40583	7.37525	4.54173	2	H3K27ac	Stat1	Gls	Stat4
chr1	52159561	52159864	304	gene_body | exon	3m	84	4.65186	8.41843	5.04065	3	H3K27ac	Stat1	Gls	Stat4
chr1	52160092	52160405	314	gene_body | exon	3m	66	4.31114	6.64603	3.94593	1	H3K27ac	Stat1	Gls	Stat4
chr1	52163827	52164216	390	gene_body | exon	3m	84	4.48531	8.41843	5.04065	2	H3K27ac	Gls	Nab1	Stat1
chr1	52164412	52165075	664	gene_body | exon	3m	118	5.50979	11.8164	8.4944	3	H3K27ac	Gls	Nab1	Stat1
chr1	52171953	52172260	308	promoter_extended	3m	51	3.73748	5.19593	2.71867	1	H3K27ac	Gls	Nab1	Stat1
chr1	52240874	52241232	359	intergenic	3m	71	4.46175	7.18329	4.36687	1	H3K27ac	Gls	Nab1	Gls
chr1	52280604	52280999	396	intergenic	3m	103	5.30333	10.3179	6.6707	2	H3K27ac	Gls	Nab1	Gls
chr1	52297125	52297432	308	intergenic	3m	86	5.1289	8.63203	5.68818	1	H3K27ac	Gls	Nab1	Gls
chr1	52390491	52390912	422	intergenic	3m	62	3.9267	6.24614	3.55693	1	H3K27ac	Nab1	Nab1	Gls
chr1	52437477	52437782	306	intergenic	3m	44	3.43757	4.49942	2.09833	1	H3K27ac	Nab1	Nab1	Gls
chr1	52439982	52440378	397	intergenic	3m	60	4.12508	6.07156	3.40047	1	H3K27ac	Nab1	Nab1	Gls
chr1	52440621	52441793	1173	intergenic	3m	73	4.74231	7.3621	4.55702	4	H3K27ac	Nab1	Nab1	Gls
chr1	52463776	52464124	349	enhancer | intron	3m	52	3.78133	5.26717	2.72519	1	H3K27ac	Nab1	Nemp2	Gls
chr1	52465890	52466197	308	gene_body | intron	3m	60	4.10312	6.03539	3.43352	1	H3K27ac	Nab1	Nemp2	Gls
chr1	52489556	52489936	381	gene_body | intron	3m	94	5.41241	9.45498	6.41786	1	H3K27ac	Nab1	Nemp2	Gls
chr1	52498978	52499629	652	gene_body | intron	3m	77	4.61385	7.74306	4.86731	2	H3K27ac	Nab1	Nemp2	Gls
chr1	52501804	52502345	542	promoter_extended	3m	73	4.22023	7.32303	4.52796	1	H3K27ac	Nab1	Nemp2	Nab1
chr1	52504619	52505183	565	promoter	3m	53	3.69108	5.34797	2.84309	1	H3K27ac	Nab1	Nemp2	Nab1
chr1	52578966	52579269	304	enhancer | intron	3m	69	4.46884	6.90982	4.11769	1	H3K27ac	Nemp2	Nemp2	Nab1
chr1	52664063	52664533	471	promoter_extended	3m	85	4.92143	8.59884	5.60881	1	H3K27ac	Mfsd6	Inpp1	Nemp2
chr1	52668092	52668395	304	enhancer | intron	3m	44	3.43757	4.49942	2.09833	1	H3K27ac	Mfsd6	Inpp1	Nemp2
chr1	52709804	52710240	437	promoter	3m	46	3.38349	4.61392	2.24754	1	H3K27ac	Mfsd6	Inpp1	Nemp2
chr1	52716252	52716561	310	enhancer | intron	3m	52	3.78133	5.26717	2.72519	1	H3K27ac	Mfsd6	Inpp1	Nemp2
chr1	52717480	52717877	398	enhancer | intron	3m	53	3.69108	5.34797	2.84309	1	H3K27ac	Mfsd6	Inpp1	Nemp2
chr1	52721000	52721366	367	enhancer | intron	3m	53	3.69108	5.34797	2.84309	2	H3K27ac	Mfsd6	Inpp1	Nemp2
chr1	52722777	52723531	755	enhancer | intron	3m	74	4.47553	7.49912	4.65571	3	H3K27ac	Mfsd6	Inpp1	Nemp2
chr1	52725815	52726500	686	enhancer | intron	3m	123	6.42727	12.3535	8.99878	3	H3K27ac	Mfsd6	Inpp1	Nemp2
chr1	52726513	52727214	702	gene_body | intron	3m	103	3.63303	10.382	7.24975	1	H3K27ac	Mfsd6	Inpp1	Nemp2
chr1	52752521	52752876	356	promoter_extended	3m	102	5.63914	10.2035	7.04658	2	H3K27ac	Mfsd6	Inpp1	Mfsd6
chr1	52799987	52800550	564	promoter	3m	102	5.2697	10.2545	7.09141	3	H3K27ac	Inpp1	Hibch	Mfsd6
chr1	52817337	52817669	333	gene_body | exon	3m	58	2.63721	5.80779	3.23303	1	H3K27ac	Inpp1	Hibch	Mfsd6
chr1	52818194	52818498	305	promoter	3m	48	3.05606	4.8149	2.42532	1	H3K27ac	Inpp1	Hibch	Inpp1
chr1	52863243	52863586	344	promoter_extended	3m	72	4.82594	7.20751	3.56697	1	H3K27ac	Hibch	1700019D03Rik	Inpp1
chr1	53015077	53015631	555	enhancer | intron	3m	54	4.02162	5.42133	2.84309	2	H3K27ac	1700019D03Rik	Mstn	Hibch
chr1	53016863	53017387	525	enhancer | intron	3m	77	4.61385	7.74306	4.86731	1	H3K27ac	1700019D03Rik	Mstn	Hibch
chr1	53017879	53018193	315	enhancer | intron	3m	65	4.44253	6.58996	2.74418	2	H3K27ac	1700019D03Rik	Mstn	Hibch
chr1	53225993	53226300	308	enhancer | intron	3m	64	4.37752	6.4844	3.79663	1	H3K27ac	Pms1	Ormdl1	1700019A02Rik
chr1	53313755	53314432	678	gene_body | intron	3m	115	5.72406	11.5002	8.17163	4	H3K27ac	Gm28778	Gm28551	Ormdl1
chr1	53824485	53825042	558	enhancer | intron	3m	101	5.83669	10.1763	7.05859	2	H3K27ac	Hecw2	Ccdc150	Stk17b
chr1	53840768	53841106	339	gene_body | intron	3m	46	3.38349	4.61392	2.24754	1	H3K27ac	Hecw2	Ccdc150	Stk17b
chr1	53841203	53841990	788	promoter	3m	77	4.8126	7.77954	4.87582	2	H3K27ac	Hecw2	Ccdc150	Stk17b
chr1	53852070	53852465	396	gene_body | intron	3m	56	4.01273	5.64066	3.08198	1	H3K27ac	Hecw2	Ccdc150	Stk17b
chr1	53853192	53853495	304	gene_body | intron	3m	69	4.46884	6.90982	4.11769	1	H3K27ac	Hecw2	Ccdc150	Stk17b
chr1	53862506	53863130	625	gene_body | intron	3m	61	3.99867	6.1157	3.48162	1	H3K27ac	Hecw2	Ccdc150	Stk17b
chr1	53939750	53940167	418	enhancer | intron	3m	52	3.78133	5.26717	2.72519	2	H3K27ac	Hecw2	Ccdc150	Stk17b
chr1	53970686	53971057	372	enhancer | intron	3m	94	5.22902	9.48047	6.38065	1	H3K27ac	Hecw2	Ccdc150	Stk17b
chr1	53973963	53974324	362	enhancer | intron	3m	73	4.546	7.32763	4.49895	1	H3K27ac	Hecw2	Ccdc150	Stk17b
chr1	53978722	53979082	361	enhancer | intron	3m	58	3.97951	5.83101	3.25413	1	H3K27ac	Hecw2	Ccdc150	Stk17b
chr1	53984240	53985338	1099	enhancer | intron	3m	106	5.81395	10.6208	7.39284	3	H3K27ac	Hecw2	Ccdc150	Stk17b
chr1	53985966	53986553	588	enhancer | intron	3m	60	4.12508	6.07156	3.43352	2	H3K27ac	Hecw2	Ccdc150	Stk17b
chr1	53986960	53987657	698	enhancer | intron	3m	94	5.22902	9.48047	6.38065	2	H3K27ac	Hecw2	Ccdc150	Stk17b
chr1	53999344	53999647	304	enhancer | intron	3m	44	3.41997	4.47131	2.09833	1	H3K27ac	Hecw2	Ccdc150	Stk17b
chr1	54006844	54007145	302	enhancer | intron	3m	61	3.99867	6.1157	3.48162	1	H3K27ac	Hecw2	Ccdc150	Stk17b
chr1	54059551	54060003	453	enhancer | intron	3m	69	4.46884	6.90982	4.11769	1	H3K27ac	Hecw2	Ccdc150	Stk17b
chr1	54060540	54060873	334	enhancer | intron	3m	53	3.69108	5.34797	2.84309	1	H3K27ac	Hecw2	Ccdc150	Stk17b
chr1	54062370	54062697	328	enhancer | intron	3m	53	3.69108	5.34797	2.84309	1	H3K27ac	Hecw2	Ccdc150	Stk17b
chr1	54065033	54065636	604	enhancer | intron	3m	60	4.10396	6.03678	3.40047	1	H3K27ac	Hecw2	Ccdc150	Stk17b
chr1	54067662	54068076	415	enhancer | intron	3m	56	4.01273	5.64066	3.08198	1	H3K27ac	Hecw2	Ccdc150	Stk17b
chr1	54070777	54071401	625	enhancer | intron	3m	105	5.84387	10.558	7.3469	2	H3K27ac	Hecw2	Ccdc150	Stk17b
chr1	54076030	54076352	323	enhancer | intron	3m	63	4.14305	6.36212	3.66121	1	H3K27ac	Hecw2	Ccdc150	Stk17b
chr1	54098577	54098921	345	enhancer | intron	3m	53	3.69108	5.34797	2.84309	1	H3K27ac	Hecw2	Ccdc150	Stk17b
chr1	54113891	54114198	308	enhancer | intron	3m	56	4.01273	5.64066	3.08198	1	H3K27ac	Hecw2	Ccdc150	Stk17b
chr1	54115448	54116068	621	enhancer | intron	3m	119	6.09548	11.929	8.59786	3	H3K27ac	Hecw2	Ccdc150	Stk17b
chr1	54116619	54117847	1229	enhancer | intron	3m	94	5.22902	9.48047	6.38065	3	H3K27ac	Hecw2	Ccdc150	Stk17b
chr1	54117974	54118689	716	enhancer | intron	3m	85	4.92143	8.59884	5.60881	2	H3K27ac	Hecw2	Ccdc150	Stk17b
chr1	54121270	54121576	307	enhancer | intron	3m	68	4.2634	6.84023	4.13271	1	H3K27ac	Hecw2	Ccdc150	Stk17b
chr1	54128180	54128572	393	enhancer | intron	3m	69	4.30626	6.91475	4.15765	1	H3K27ac	Hecw2	Ccdc150	Stk17b
chr1	54132800	54133115	316	enhancer | intron	3m	60	4.12508	6.07156	3.40047	1	H3K27ac	Hecw2	Ccdc150	Stk17b
chr1	54133438	54133763	326	enhancer | intron	3m	79	4.53407	7.9029	4.57532	2	H3K27ac	Hecw2	Ccdc150	Stk17b
chr1	54133856	54134554	699	enhancer | intron	3m	93	4.6525	9.37817	6.32233	2	H3K27ac	Hecw2	Ccdc150	Stk17b
chr1	54153572	54154242	671	gene_body | intron	3m	60	4.12508	6.07156	3.40047	1	H3K27ac	Hecw2	Ccdc150	Stk17b
chr1	54168170	54168973	804	promoter_extended	3m	190	8.34118	19.0206	15.2371	3	H3K27ac	Hecw2	Ccdc150	Stk17b
chr1	54170343	54170699	357	promoter_extended	3m	69	4.30626	6.91475	4.15765	1	H3K27ac	Hecw2	Ccdc150	Stk17b
chr1	54173855	54174350	496	promoter_extended	3m	96	5.50011	9.60533	6.49024	3	H3K27ac	Hecw2	Ccdc150	Stk17b
chr1	54176372	54176673	302	enhancer | intron	3m	53	3.69108	5.34797	2.84309	1	H3K27ac	Hecw2	Ccdc150	Stk17b
chr1	54189006	54189633	628	enhancer | intron	3m	103	5.53661	10.3865	7.17899	3	H3K27ac	Hecw2	Ccdc150	Stk17b
chr1	54192334	54192635	302	enhancer | intron	3m	45	3.34992	4.55803	2.24754	1	H3K27ac	Hecw2	Ccdc150	Stk17b
chr1	54193215	54193571	357	gene_body | intron	3m	44	3.43757	4.49942	2.09833	1	H3K27ac	Hecw2	Ccdc150	Stk17b
chr1	54194703	54195105	403	promoter	3m	83	3.12558	8.39279	5.46854	1	H3K27ac	Hecw2	Ccdc150	Stk17b
chr1	54249937	54250369	433	promoter	3m	87	4.81738	8.73439	5.73198	2	H3K27ac	Ccdc150	Ccdc150	Hecw2
chr1	54467094	54467436	343	intergenic	3m	77	4.8126	7.77954	4.87582	1	H3K27ac	Pgap1	Pgap1	Gm34066
chr1	54556709	54557016	308	gene_body | exon	3m	81	4.19879	8.13644	5.22495	1	H3K27ac	Pgap1	Ankrd44	Gm34066
chr1	54583858	54584298	441	intergenic	3m	73	4.74231	7.3621	4.55702	2	H3K27ac	Pgap1	Ankrd44	Pgap1
chr1	54712799	54713100	302	enhancer | intron	3m	53	3.69108	5.34797	2.84309	1	H3K27ac	Ankrd44	Sf3b1	Pgap1
chr1	54731823	54732126	304	gene_body | intron	3m	51	3.43996	5.13601	2.67017	1	H3K27ac	Ankrd44	Sf3b1	Pgap1
chr1	54786057	54786514	458	enhancer | intron	3m	67	4.40196	6.79823	3.26289	1	H3K27ac	Ankrd44	Sf3b1	Pgap1
chr1	54896420	54896796	377	enhancer | intron	3m	68	4.2634	6.84023	4.13271	1	H3K27ac	Ankrd44	Sf3b1	Pgap1
chr1	54898787	54899285	499	enhancer | intron	3m	68	4.40729	6.80715	4.06899	1	H3K27ac	Ankrd44	Sf3b1	Pgap1
chr1	55025871	55027298	1428	enhancer | intron	3m	67	4.01779	6.76651	4.05549	3	H3K27ac	Sf3b1	Coq10b	Ankrd44
chr1	55050067	55050403	337	promoter_extended	3m	49	3.48372	4.99463	2.58422	1	H3K27ac	Coq10b	Coq10b	Sf3b1
chr1	55050754	55051118	365	promoter_extended	3m	83	4.97571	8.37054	5.41542	1	H3K27ac	Coq10b	Coq10b	Sf3b1
chr1	55051353	55052102	750	gene_body | exon	3m	136	6.44417	13.6313	10.0915	4	H3K27ac	Coq10b	Coq10b	Sf3b1
chr1	55052163	55052498	336	promoter	3m	80	4.13894	8.01141	4.30306	3	H3K27ac	Coq10b	Coq10b	Sf3b1
chr1	55130367	55130701	335	promoter	3m	81	4.40583	8.1164	4.54173	3	H3K27ac	Mob4	Mob4	Hspe1
chr1	55131361	55131717	357	gene_body | intron	3m	70	2.95725	7.03597	4.29925	1	H3K27ac	Mob4	Rftn2	Hspe1
chr1	55159067	55159520	454	intergenic	3m	85	5.10785	8.59622	5.62612	1	H3K27ac	Mob4	Rftn2	Mob4
chr1	55449963	55450808	846	promoter_extended	3m	69	4.44596	6.91475	4.15765	2	H3K27ac	Plcl1	Hsfy2	Boll
chr1	55526803	55527124	322	enhancer | intron	3m	70	4.58132	7.09657	4.35391	1	H3K27ac	Plcl1	Hsfy2	Boll
chr1	55610167	55610592	426	enhancer | intron	3m	72	4.82594	7.20751	3.79663	2	H3K27ac	Plcl1	Hsfy2	Boll
chr1	55888713	55890820	2108	enhancer | intergenic	3m	162	7.08448	16.2527	12.4804	6	H3K27ac	Plcl1	Hsfy2	Plcl1
chr1	55891010	55896222	5213	enhancer | intergenic	3m	156	7.56265	15.6645	12.0246	7	H3K27ac	Plcl1	Hsfy2	Plcl1
chr1	55896451	55897435	985	enhancer | intergenic	3m	132	6.93107	13.2391	9.83903	6	H3K27ac	Plcl1	Hsfy2	Plcl1
chr1	55898064	55898459	396	enhancer | intergenic	3m	77	4.61385	7.74306	4.86731	1	H3K27ac	Plcl1	Hsfy2	Plcl1
chr1	55898931	55900009	1079	enhancer | intergenic	3m	152	7.07456	15.2425	11.541	5	H3K27ac	Plcl1	Hsfy2	Plcl1
chr1	55916663	55917255	593	enhancer | intergenic	3m	60	3.95887	6.04735	3.46829	2	H3K27ac	Plcl1	Hsfy2	Plcl1
chr1	55958697	55958998	302	promoter_extended	3m	61	3.99867	6.1157	3.48162	1	H3K27ac	Plcl1	Hsfy2	Plcl1
chr1	55960641	55960981	341	promoter	3m	53	3.69108	5.34797	2.84309	1	H3K27ac	Plcl1	Hsfy2	Plcl1
chr1	56212737	56213044	308	intergenic	3m	64	4.37752	6.4844	3.79663	1	H3K27ac	Hsfy2	Hsfy2	Plcl1
chr1	56246817	56248133	1317	enhancer | intergenic	3m	69	4.30626	6.91475	4.15765	1	H3K27ac	Hsfy2	Hsfy2	Plcl1
chr1	56248209	56248618	410	intergenic	3m	53	3.69108	5.34797	2.84309	1	H3K27ac	Hsfy2	Hsfy2	Plcl1
chr1	56249108	56249524	417	intergenic	3m	105	5.84387	10.558	7.3469	2	H3K27ac	Hsfy2	Hsfy2	Plcl1
chr1	56250009	56250316	308	enhancer | intergenic	3m	56	4.01273	5.64066	3.08198	2	H3K27ac	Hsfy2	Hsfy2	Plcl1
chr1	56250531	56252381	1851	enhancer | intergenic	3m	201	8.93768	20.1018	16.1639	3	H3K27ac	Hsfy2	Hsfy2	Plcl1
chr1	56265644	56265928	285	intergenic	3m	59	4.06334	5.96978	2.61511	1	H3K27ac	Hsfy2	Hsfy2	Plcl1
chr1	56849638	56849999	362	gene_body | intron	3m	89	5.09914	8.91175	5.87993	1	H3K27ac	Satb2	1700066M21Rik	Hsfy2
chr1	56851195	56851499	305	enhancer | intron	3m	53	3.69108	5.34797	2.84309	1	H3K27ac	Satb2	1700066M21Rik	Hsfy2
chr1	56852077	56852582	506	enhancer | intron	3m	86	5.15635	8.67866	5.66472	3	H3K27ac	Satb2	1700066M21Rik	Hsfy2
chr1	56882534	56882975	442	enhancer | intron	3m	64	4.37752	6.4844	3.79663	1	H3K27ac	Satb2	1700066M21Rik	Hsfy2
chr1	56892127	56892565	439	gene_body | intron	3m	53	3.69108	5.34797	2.84309	2	H3K27ac	Satb2	1700066M21Rik	Hsfy2
chr1	56899385	56899915	531	enhancer | intron	3m	94	4.83829	9.42609	5.90452	2	H3K27ac	Satb2	1700066M21Rik	Hsfy2
chr1	56900001	56900402	402	enhancer | intron	3m	61	3.99867	6.1157	3.48162	1	H3K27ac	Satb2	1700066M21Rik	Hsfy2
chr1	56901440	56902089	650	enhancer | intron	3m	140	6.64748	14.0105	10.5758	3	H3K27ac	Satb2	1700066M21Rik	Hsfy2
chr1	56908778	56909290	513	enhancer | intron	3m	53	3.69108	5.34797	2.84309	1	H3K27ac	Satb2	1700066M21Rik	Hsfy2
chr1	56912058	56912752	695	enhancer | intron	3m	52	3.78133	5.26717	2.72519	1	H3K27ac	Satb2	1700066M21Rik	Hsfy2
chr1	56914794	56915617	824	enhancer | intron	3m	87	4.81745	8.73451	5.27763	5	H3K27ac	Satb2	1700066M21Rik	Hsfy2
chr1	56916403	56916719	317	enhancer | intron	3m	47	3.21383	4.72561	2.34278	1	H3K27ac	Satb2	1700066M21Rik	Hsfy2
chr1	56920994	56921374	381	enhancer | intron	3m	73	4.74231	7.3621	4.55702	1	H3K27ac	Satb2	1700066M21Rik	Hsfy2
chr1	56923922	56924326	405	enhancer | intron	3m	61	3.99867	6.1157	3.48162	1	H3K27ac	Satb2	1700066M21Rik	Hsfy2
chr1	56924892	56925201	310	enhancer | intron	3m	89	5.09914	8.91175	5.87993	1	H3K27ac	Satb2	1700066M21Rik	Hsfy2
chr1	56926287	56926634	348	enhancer | intron	3m	98	5.45385	9.87907	6.80824	1	H3K27ac	Satb2	1700066M21Rik	Hsfy2
chr1	56927320	56927865	546	enhancer | intron	3m	72	4.49141	7.23419	4.47526	3	H3K27ac	Satb2	1700066M21Rik	Hsfy2
chr1	56929681	56929987	307	enhancer | intron	3m	61	3.99867	6.1157	3.48162	1	H3K27ac	Satb2	1700066M21Rik	Hsfy2
chr1	56938380	56938727	348	enhancer | intron	3m	53	3.69108	5.34797	2.84309	1	H3K27ac	Satb2	1700066M21Rik	Hsfy2
chr1	56942749	56943408	660	gene_body | intron	3m	61	3.99867	6.1157	3.48162	2	H3K27ac	Satb2	1700066M21Rik	Hsfy2
chr1	56945423	56945775	353	gene_body | intron	3m	85	4.92143	8.59884	5.60881	2	H3K27ac	Satb2	1700066M21Rik	Hsfy2
chr1	56949805	56950106	302	enhancer | intron	3m	63	3.99867	6.31865	3.48162	2	H3K27ac	Satb2	1700066M21Rik	Hsfy2
chr1	56950726	56951659	934	enhancer | intron	3m	103	5.53661	10.3865	7.17899	4	H3K27ac	Satb2	1700066M21Rik	Hsfy2
chr1	56951773	56952629	857	enhancer | intron	3m	192	7.91516	19.2231	15.2111	5	H3K27ac	Satb2	1700066M21Rik	Hsfy2
chr1	56953792	56954678	887	enhancer | intron	3m	94	5.22902	9.48047	6.38065	2	H3K27ac	Satb2	1700066M21Rik	Hsfy2
chr1	56956251	56956581	331	enhancer | intron	3m	70	4.37752	7.09709	3.90438	2	H3K27ac	Satb2	1700066M21Rik	Hsfy2
chr1	56957503	56957810	308	enhancer | intron	3m	81	4.37752	8.19596	4.84052	2	H3K27ac	Satb2	1700066M21Rik	Hsfy2
chr1	56962894	56963273	380	promoter_extended	3m	103	5.53661	10.3865	7.17899	3	H3K27ac	Satb2	1700066M21Rik	Hsfy2
chr1	56964150	56964949	800	promoter_extended	3m	121	6.56628	12.1854	8.88392	4	H3K27ac	Satb2	1700066M21Rik	Hsfy2
chr1	56965232	56966029	798	promoter_extended	3m	105	5.84387	10.558	7.3469	5	H3K27ac	Satb2	1700066M21Rik	Hsfy2
chr1	56966344	56966655	312	promoter_extended	3m	104	5.38421	10.4696	6.76473	3	H3K27ac	Satb2	1700066M21Rik	Hsfy2
chr1	56971288	56971583	296	gene_body | exon	3m	67	3.29236	6.79784	3.26289	1	H3K27ac	Satb2	1700066M21Rik	Hsfy2
chr1	56971761	56972367	607	gene_body | exon	3m	78	3.35591	7.85502	4.7099	2	H3K27ac	Satb2	1700066M21Rik	Hsfy2
chr1	56972689	56973374	686	promoter	3m	84	3.40141	8.44281	5.51421	1	H3K27ac	Satb2	1700066M21Rik	Hsfy2
chr1	56973441	56974278	838	promoter_extended	3m	86	3.95371	8.6424	5.69747	4	H3K27ac	Satb2	1700066M21Rik	Hsfy2
chr1	56975564	56976370	807	promoter_extended	3m	91	4.26249	9.14913	6.16382	2	H3K27ac	Satb2	1700066M21Rik	Hsfy2
chr1	56976445	56976841	397	promoter_extended	3m	65	3.48891	6.5972	3.90086	1	H3K27ac	Satb2	1700066M21Rik	Hsfy2
chr1	56978192	56978993	802	gene_body | intron	3m	180	6.30478	18.0368	14.3164	4	H3K27ac	Satb2	1700066M21Rik	Hsfy2
chr1	57236570	57236873	304	intergenic	3m	44	3.43757	4.49942	2.09833	1	H3K27ac	1700066M21Rik	1700066M21Rik	Satb2
chr1	57266584	57266911	328	enhancer | intergenic	3m	77	4.61385	7.74306	4.86731	1	H3K27ac	1700066M21Rik	1700066M21Rik	Satb2
chr1	57303902	57304186	285	intergenic	3m	62	4.42378	6.29596	2.83607	1	H3K27ac	1700066M21Rik	1700066M21Rik	Satb2
chr1	57401704	57402124	421	promoter	3m	64	4.37752	6.4844	3.79663	2	H3K27ac	Tyw5	Maip1	1700066M21Rik
chr1	57542004	57542651	648	intergenic	3m	52	3.78133	5.26717	2.72519	1	H3K27ac	Maip1	Spats2l	Maip1
chr1	57550790	57551093	304	intergenic	3m	60	4.12508	6.07156	3.40047	1	H3K27ac	Maip1	Spats2l	Maip1
chr1	57606153	57606486	334	intergenic	3m	61	3.99867	6.1157	3.48162	1	H3K27ac	Spats2l	Spats2l	Maip1
chr1	57774308	57774809	502	promoter	3m	80	3.58709	8.02942	5.16625	1	H3K27ac	Spats2l	Kctd18	Maip1
chr1	57776361	57776749	389	enhancer | intron	3m	88	5.07649	8.87207	5.90907	2	H3K27ac	Spats2l	Kctd18	Maip1
chr1	57788724	57789085	362	enhancer | intron	3m	86	5.12995	8.63382	5.65809	1	H3K27ac	Spats2l	Kctd18	Maip1
chr1	57807195	57807619	425	enhancer | intron	3m	68	3.72337	6.86859	4.11769	1	H3K27ac	Spats2l	Kctd18	Maip1
chr1	57809228	57809529	302	enhancer | intron	3m	53	3.46105	5.3957	2.88537	1	H3K27ac	Spats2l	Kctd18	Maip1
chr1	57820916	57821287	372	enhancer | intron	3m	77	4.8126	7.77954	4.87582	2	H3K27ac	Spats2l	Kctd18	Maip1
chr1	57823379	57823714	336	enhancer | intron	3m	80	4.78045	8.03378	5.10595	1	H3K27ac	Spats2l	Kctd18	Maip1
chr1	57851506	57852057	552	enhancer | intron	3m	74	4.47553	7.49912	4.65571	1	H3K27ac	Spats2l	Kctd18	Maip1
chr1	57852206	57852509	304	enhancer | intron	3m	52	3.78133	5.26717	2.72519	1	H3K27ac	Spats2l	Kctd18	Maip1
chr1	58423688	58424000	313	promoter_extended	3m	67	2.9108	6.70056	3.99665	2	H3K27ac	Clk1	Ppil3	Bzw1
chr1	58580233	58580576	344	promoter_extended	3m	69	4.46884	6.90982	4.11769	1	H3K27ac	Fam126b	Ndufb3	Orc2
chr1	58585489	58586155	667	promoter	3m	99	4.66938	9.94355	6.80431	5	H3K27ac	Fam126b	Ndufb3	Orc2
chr1	58586266	58587115	850	promoter	3m	97	4.8126	9.76545	6.70449	5	H3K27ac	Fam126b	Flacc1	Orc2
chr1	58615156	58615507	352	intergenic	3m	57	3.76566	5.71253	3.16998	1	H3K27ac	Ndufb3	Flacc1	Ndufb3
chr1	58616350	58617217	868	enhancer | intergenic	3m	142	6.76697	14.2313	10.624	4	H3K27ac	Ndufb3	Flacc1	Ndufb3
chr1	58738419	58738747	329	enhancer | intron	3m	48	3.64595	4.83054	2.4144	1	H3K27ac	Cflar	Casp8	Flacc1
chr1	58739012	58739548	537	enhancer | intron	3m	96	5.13994	9.66298	6.60814	3	H3K27ac	Cflar	Casp8	Flacc1
chr1	58771432	58771735	304	intergenic	3m	59	3.75383	5.93466	3.32468	1	H3K27ac	Cflar	Casp8	Cflar
chr1	58861676	58862070	395	gene_body | intron	3m	78	4.48765	7.81811	4.90993	1	H3K27ac	Casp8	Trak2	Casp8
chr1	58947976	58948279	304	promoter_extended	3m	47	3.36574	4.791	2.36372	1	H3K27ac	Trak2	Stradb	Casp8
chr1	58984538	58984984	447	gene_body | intron	3m	60	4.12508	6.07156	3.40047	2	H3K27ac	Stradb	C2cd6	Trak2
chr1	58990227	58990645	419	promoter	3m	64	4.37752	6.4844	3.79663	1	H3K27ac	Stradb	C2cd6	Trak2
chr1	58993627	58993934	308	gene_body | intron	3m	64	4.37752	6.4844	3.79663	1	H3K27ac	Stradb	C2cd6	Trak2
chr1	59120186	59120691	506	promoter	3m	110	3.74312	11.0096	7.8337	2	H3K27ac	Tmem237	Mpp4	C2cd6
chr1	59386785	59387138	354	gene_body | intron	3m	64	4.34696	6.43468	3.79309	1	H3K27ac	Cdk15	Fzd7	Cdk15
chr1	59405695	59406701	1007	enhancer | intergenic	3m	142	6.79934	14.2908	10.77	2	H3K27ac	Cdk15	Fzd7	Cdk15
chr1	59574332	59574650	319	enhancer | intron	3m	59	3.92532	5.98956	3.39911	1	H3K27ac	Gm973	Sumo1	Fzd7
chr1	59762002	59762436	435	promoter_extended	3m	66	3.6109	6.62865	3.94544	1	H3K27ac	Bmpr2	Bmpr2	Nop58
chr1	59788496	59788974	479	enhancer | intron	3m	111	6.20148	11.1686	7.9566	1	H3K27ac	Bmpr2	Fam117b	Nop58
chr1	59813222	59813525	304	gene_body | intron	3m	60	4.12508	6.07156	3.40047	1	H3K27ac	Bmpr2	Fam117b	Nop58
chr1	59897765	59898196	432	intergenic	3m	94	5.04861	9.49337	6.41886	1	H3K27ac	Fam117b	Fam117b	Bmpr2
chr1	59963213	59963544	332	promoter_extended	3m	44	3.43757	4.49942	2.09833	1	H3K27ac	Fam117b	Ica1l	Bmpr2
chr1	59986188	59986516	329	enhancer | intron	3m	48	3.64793	4.83367	2.4144	1	H3K27ac	Ica1l	Wdr12	Fam117b
chr1	59987975	59988276	302	enhancer | intron	3m	53	3.69108	5.34797	2.84309	1	H3K27ac	Ica1l	Wdr12	Fam117b
chr1	60009205	60009572	368	gene_body | intron	3m	50	3.63319	5.02576	2.57105	1	H3K27ac	Ica1l	Wdr12	Fam117b
chr1	60098481	60098944	464	promoter	3m	53	2.5878	5.34085	2.86144	1	H3K27ac	Wdr12	Nbeal1	Ica1l
chr1	60381587	60382033	447	gene_body | intron	3m	82	5.1071	8.27134	5.35719	2	H3K27ac	Cyp20a1	Abi2	Nbeal1
chr1	60403961	60404275	315	intergenic	3m	48	3.50566	4.81625	2.37955	1	H3K27ac	Abi2	Abi2	Cyp20a1
chr1	60407945	60408455	511	promoter_extended	3m	57	3.79939	5.77136	3.22298	2	H3K27ac	Abi2	Abi2	Cyp20a1
chr1	60408757	60409434	678	promoter	3m	103	3.94494	10.3197	7.19155	4	H3K27ac	Abi2	Abi2	Cyp20a1
chr1	60409808	60410967	1160	enhancer | intron	3m	126	4.14739	12.633	9.30446	5	H3K27ac	Abi2	Raph1	Cyp20a1
chr1	60411945	60412246	302	enhancer | intron	3m	52	3.62066	5.22859	2.79308	1	H3K27ac	Abi2	Raph1	Cyp20a1
chr1	60430480	60430957	478	promoter_extended	3m	80	4.78045	8.03378	5.10595	1	H3K27ac	Abi2	Raph1	Cyp20a1
chr1	60489805	60490541	737	enhancer | intron	3m	154	5.9192	15.4412	11.8331	3	H3K27ac	Raph1	Cd28	Abi2
chr1	60564906	60565322	417	enhancer | intron	3m	69	4.46884	6.90982	4.11769	1	H3K27ac	Raph1	Cd28	Abi2
chr1	60615532	60615839	308	promoter_extended	3m	73	4.74231	7.3621	4.55702	1	H3K27ac	Raph1	Cd28	Raph1
chr1	60794145	60795288	1144	enhancer | intron	3m	119	5.96737	11.929	8.59786	5	H3K27ac	Cd28	Ctla4	Cd28
chr1	60805531	60805838	308	promoter_extended	3m	45	3.32374	4.51435	2.18412	1	H3K27ac	Cd28	Ctla4	Cd28
chr1	60840227	60840537	311	intergenic	3m	82	5.1071	8.27134	5.35719	1	H3K27ac	Ctla4	Ctla4	Cd28
chr1	60842545	60842891	347	intergenic	3m	53	3.69108	5.34797	2.84309	1	H3K27ac	Ctla4	Ctla4	Cd28
chr1	60843353	60843678	326	intergenic	3m	52	3.78133	5.26717	2.72519	1	H3K27ac	Ctla4	Ctla4	Cd28
chr1	60843836	60845190	1355	intergenic	3m	82	5.1071	8.27134	5.35719	5	H3K27ac	Ctla4	Ctla4	Cd28
chr1	60845198	60845505	308	intergenic	3m	70	4.25069	7.09709	3.90438	3	H3K27ac	Ctla4	Ctla4	Cd28
chr1	60846012	60847962	1951	enhancer | intergenic	3m	177	8.20792	17.7727	14.0011	7	H3K27ac	Ctla4	Ctla4	Cd28
chr1	60848244	60848547	304	intergenic	3m	58	3.98057	5.83277	3.23568	1	H3K27ac	Ctla4	Ctla4	Cd28
chr1	60849534	60850060	527	intergenic	3m	94	5.22902	9.48047	6.38065	2	H3K27ac	Ctla4	Ctla4	Cd28
chr1	60860263	60862356	2094	enhancer | intergenic	3m	403	14.9565	40.3867	35.6205	8	H3K27ac	Ctla4	Ctla4	Cd28
chr1	60863507	60863819	313	enhancer | intergenic	3m	75	4.36264	7.5881	4.76506	1	H3K27ac	Ctla4	Ctla4	Cd28
chr1	60864051	60864367	317	enhancer | intergenic	3m	64	4.37752	6.4844	3.79663	1	H3K27ac	Ctla4	Ctla4	Cd28
chr1	60934980	60935542	563	intergenic	3m	61	3.99867	6.1157	3.48162	1	H3K27ac	Ctla4	Icos	Ctla4
chr1	61178837	61179138	302	intergenic	3m	46	3.38349	4.61392	2.24754	1	H3K27ac	Icos	Pard3b	Icos
chr1	61180213	61180568	356	enhancer | intergenic	3m	101	5.83669	10.1763	7.05859	1	H3K27ac	Icos	Pard3b	Icos
chr1	61245852	61246156	305	intergenic	3m	63	3.95758	6.3013	3.64934	1	H3K27ac	Icos	Pard3b	Icos
chr1	61471313	61471614	302	promoter_extended	3m	104	5.38421	10.4696	6.76473	3	H3K27ac	Pard3b	Pard3b	Icos
chr1	61472487	61472794	308	promoter_extended	3m	113	5.66758	11.3706	7.54733	2	H3K27ac	Pard3b	Pard3b	Icos
chr1	62696713	62697117	405	enhancer | intergenic	3m	143	6.14958	14.3058	10.6923	2	H3K27ac	Nrp2	Nrp2	Pard3b
chr1	62704318	62704656	339	gene_body | intron	3m	78	3.94611	7.87231	4.96032	3	H3K27ac	Nrp2	Ino80d	Pard3b
chr1	62705440	62706091	652	enhancer | intron	3m	88	3.9611	8.85648	5.89393	2	H3K27ac	Nrp2	Ino80d	Pard3b
chr1	62718419	62718879	461	promoter	3m	86	4.14873	8.69728	5.6996	2	H3K27ac	Nrp2	Ino80d	Pard3b
chr1	62726776	62727351	576	enhancer | intron	3m	115	5.99451	11.5867	8.34699	3	H3K27ac	Nrp2	Ino80d	Pard3b
chr1	62727369	62727670	302	enhancer | intron	3m	55	3.54397	5.54988	3.02593	1	H3K27ac	Nrp2	Ino80d	Pard3b
chr1	62730532	62730881	350	enhancer | intron	3m	61	3.8665	6.1382	3.50259	1	H3K27ac	Nrp2	Ino80d	Pard3b
chr1	62795007	62795443	437	enhancer | intron	3m	130	6.11189	13.0002	9.5783	1	H3K27ac	Nrp2	Ino80d	Pard3b
chr1	62802091	62802449	359	promoter_extended	3m	60	4.12508	6.07156	3.40047	1	H3K27ac	Nrp2	Ino80d	Pard3b
chr1	62807628	62807953	326	promoter_extended	3m	51	3.72103	5.16916	2.71248	1	H3K27ac	Nrp2	Ino80d	Pard3b
chr1	62831209	62831556	348	gene_body | intron	3m	92	5.27491	9.21777	6.19809	1	H3K27ac	Nrp2	Ino80d	Nrp2
chr1	62832220	62832521	302	promoter	3m	50	3.53086	5.07543	2.65652	1	H3K27ac	Nrp2	Ino80d	Nrp2
chr1	62837316	62837619	304	promoter_extended	3m	50	3.64885	5.05138	2.59413	1	H3K27ac	Nrp2	Ino80d	Nrp2
chr1	62907479	62908060	582	intergenic	3m	96	5.35076	9.69702	6.57738	3	H3K27ac	Ino80d	Ino80d	Nrp2
chr1	63114697	63115283	587	promoter	3m	100	4.54543	10.0998	6.94901	3	H3K27ac	Ino80d	Ndufs1	Ino80d
chr1	63115703	63116064	362	promoter_extended	3m	45	3.21877	4.5345	2.23757	1	H3K27ac	Ino80d	Ndufs1	Ino80d
chr1	63148722	63149029	308	promoter_extended	3m	48	3.64793	4.83367	2.4144	1	H3K27ac	Ndufs1	Eef1b2	Ino80d
chr1	63204919	63205463	545	enhancer | intron	3m	56	4.01273	5.64066	3.08198	2	H3K27ac	Gpr1	Zdbf2	Eef1b2
chr1	63213494	63213836	343	enhancer | intron	3m	58	3.8563	5.87022	3.28968	1	H3K27ac	Gpr1	Zdbf2	Eef1b2
chr1	63446929	63447633	705	gene_body | intron	3m	106	5.3586	10.6882	7.45581	2	H3K27ac	Adam23	Gm39653	Zdbf2
chr1	63483350	63483700	351	enhancer | intron	3m	65	4.11211	6.57523	3.85668	1	H3K27ac	Adam23	Gm39653	Zdbf2
chr1	63484059	63484415	357	enhancer | intron	3m	65	3.80348	6.52684	3.8132	1	H3K27ac	Adam23	Gm39653	Zdbf2
chr1	63490764	63491103	340	promoter_extended	3m	77	4.8126	7.77954	4.87582	1	H3K27ac	Adam23	Gm39653	Zdbf2
chr1	63492069	63492370	302	promoter_extended	3m	69	4.30626	6.91475	4.15765	1	H3K27ac	Adam23	Gm39653	Zdbf2
chr1	63515192	63515495	304	gene_body | intron	3m	69	4.46884	6.90982	4.11769	1	H3K27ac	Adam23	Gm39653	Zdbf2
chr1	63759339	63759706	368	gene_body | intron	3m	60	4.12508	6.07156	3.40047	1	H3K27ac	4933402D24Rik	Klf7	Fastkd2
chr1	63763648	63764180	533	enhancer | intron	3m	132	6.45938	13.2391	9.72567	2	H3K27ac	4933402D24Rik	Klf7	Fastkd2
chr1	63765872	63766214	343	enhancer | intron	3m	56	4.01273	5.64066	3.08198	1	H3K27ac	4933402D24Rik	Klf7	Fastkd2
chr1	63766601	63766904	304	enhancer | intron	3m	44	3.43757	4.49942	2.09833	1	H3K27ac	4933402D24Rik	Klf7	Fastkd2
chr1	63768721	63769038	318	enhancer | intron	3m	73	4.25669	7.39122	4.58888	1	H3K27ac	4933402D24Rik	Klf7	Fastkd2
chr1	63769787	63770303	517	enhancer | promoter	3m	77	4.61385	7.74306	4.86731	4	H3K27ac	4933402D24Rik	Klf7	4933402D24Rik
chr1	63872340	63872790	451	intergenic	3m	51	3.58042	5.1601	2.68836	1	H3K27ac	4933402D24Rik	Klf7	4933402D24Rik
chr1	63908771	63909137	367	intergenic	3m	61	3.99867	6.1157	3.48162	1	H3K27ac	Klf7	Klf7	4933402D24Rik
chr1	63913572	63914033	462	promoter_extended	3m	69	4.30626	6.91475	4.15765	1	H3K27ac	Klf7	Klf7	4933402D24Rik
chr1	63917460	63917867	408	promoter	3m	86	5.15635	8.67866	5.66472	2	H3K27ac	Klf7	Klf7	4933402D24Rik
chr1	63932069	63932650	582	enhancer | intron	3m	51	3.42893	5.11621	2.69177	1	H3K27ac	Klf7	Klf7	4933402D24Rik
chr1	63932726	63933558	833	enhancer | intron	3m	215	8.93768	21.5032	17.3176	4	H3K27ac	Klf7	Klf7	4933402D24Rik
chr1	63933759	63934609	851	enhancer | intron	3m	135	6.87514	13.5577	10.0818	3	H3K27ac	Klf7	Klf7	4933402D24Rik
chr1	63934655	63935547	893	enhancer | intron	3m	127	6.09058	12.7778	8.79494	6	H3K27ac	Klf7	Klf7	4933402D24Rik
chr1	63948149	63948456	308	intergenic	3m	64	4.37752	6.4844	3.79663	1	H3K27ac	Klf7	Klf7	4933402D24Rik
chr1	63957126	63957442	317	intergenic	3m	68	4.2634	6.84023	4.13271	2	H3K27ac	Klf7	Klf7	4933402D24Rik
chr1	63964853	63966034	1182	enhancer | intron	3m	155	6.32048	15.5049	11.9501	4	H3K27ac	Klf7	Klf7	4933402D24Rik
chr1	63966309	63967096	788	enhancer | intron	3m	102	5.45622	10.2415	7.07963	4	H3K27ac	Klf7	Klf7	4933402D24Rik
chr1	63992482	63992783	302	intergenic	3m	77	4.61385	7.74306	4.86731	1	H3K27ac	Klf7	Klf7	4933402D24Rik
chr1	63994866	63995632	767	enhancer | intergenic	3m	122	5.95089	12.2924	8.87562	4	H3K27ac	Klf7	Klf7	4933402D24Rik
chr1	64013582	64014371	790	intergenic	3m	117	6.09548	11.7673	8.51543	3	H3K27ac	Klf7	Klf7	4933402D24Rik
chr1	64022235	64022569	335	intergenic	3m	63	3.95758	6.3013	3.64934	1	H3K27ac	Klf7	Klf7	4933402D24Rik
chr1	64028813	64029097	285	intergenic	3m	62	4.42378	6.29596	2.83607	1	H3K27ac	Klf7	Klf7	4933402D24Rik
chr1	64029703	64030105	403	gene_body | exon	3m	61	3.99867	6.1157	3.48162	1	H3K27ac	Klf7	Creb1	4933402D24Rik
chr1	64033908	64034292	385	gene_body | exon	3m	69	4.46884	6.90982	4.11769	1	H3K27ac	Klf7	Creb1	4933402D24Rik
chr1	64034604	64034947	344	gene_body | exon	3m	55	3.6749	5.55349	3.02605	1	H3K27ac	Klf7	Creb1	4933402D24Rik
chr1	64035181	64035833	653	enhancer | exon	3m	116	5.43879	11.673	8.33082	3	H3K27ac	Klf7	Creb1	4933402D24Rik
chr1	64036152	64036634	483	enhancer | intron	3m	60	3.96826	6.06348	3.48162	2	H3K27ac	Klf7	Creb1	4933402D24Rik
chr1	64037037	64037824	788	enhancer | intron	3m	103	5.53661	10.3865	7.17899	4	H3K27ac	Klf7	Creb1	4933402D24Rik
chr1	64038403	64039075	673	enhancer | intron	3m	77	4.43764	7.72638	4.86731	1	H3K27ac	Klf7	Creb1	4933402D24Rik
chr1	64039721	64040044	324	enhancer | intron	3m	74	4.81275	7.47766	3.43051	2	H3K27ac	Klf7	Creb1	4933402D24Rik
chr1	64042549	64042853	305	promoter	3m	65	4.24895	6.58794	3.90857	2	H3K27ac	Klf7	Creb1	4933402D24Rik
chr1	64043866	64044290	425	promoter_extended	3m	68	4.44648	6.87256	4.14919	2	H3K27ac	Klf7	Creb1	4933402D24Rik
chr1	64044584	64044885	302	promoter_extended	3m	46	3.38349	4.61392	2.24754	1	H3K27ac	Klf7	Creb1	4933402D24Rik
chr1	64047249	64047884	636	promoter_extended	3m	73	4.74231	7.3621	4.55702	3	H3K27ac	Klf7	Creb1	4933402D24Rik
chr1	64048046	64048531	486	promoter_extended	3m	77	4.61385	7.74306	4.86731	1	H3K27ac	Klf7	Creb1	4933402D24Rik
chr1	64050644	64051222	579	enhancer | intron	3m	77	4.8126	7.77954	4.87582	2	H3K27ac	Klf7	Creb1	4933402D24Rik
chr1	64051697	64052129	433	enhancer | intron	3m	69	4.30626	6.91475	4.15765	1	H3K27ac	Klf7	Creb1	4933402D24Rik
chr1	64053138	64053516	379	enhancer | intron	3m	48	3.39221	4.83686	2.44286	1	H3K27ac	Klf7	Creb1	4933402D24Rik
chr1	64054486	64054821	336	enhancer | intron	3m	44	3.43757	4.49942	2.09833	1	H3K27ac	Klf7	Creb1	4933402D24Rik
chr1	64054891	64055555	665	enhancer | intron	3m	77	4.61385	7.74306	4.86731	2	H3K27ac	Klf7	Creb1	4933402D24Rik
chr1	64055586	64057719	2134	enhancer | intron	3m	162	7.38215	16.2721	12.4804	4	H3K27ac	Klf7	Creb1	4933402D24Rik
chr1	64066110	64067604	1495	enhancer | intron	3m	141	6.51772	14.1954	10.0189	4	H3K27ac	Klf7	Creb1	4933402D24Rik
chr1	64069399	64069881	483	enhancer | intron	3m	132	6.45938	13.2391	9.72567	2	H3K27ac	Klf7	Creb1	4933402D24Rik
chr1	64073358	64073659	302	promoter_extended	3m	77	4.61385	7.74306	4.86731	1	H3K27ac	Klf7	Creb1	4933402D24Rik
chr1	64074001	64074397	397	promoter_extended	3m	69	4.30626	6.91475	4.15765	2	H3K27ac	Klf7	Creb1	4933402D24Rik
chr1	64077600	64078294	695	enhancer | promoter	3m	85	4.87246	8.51194	5.56596	1	H3K27ac	Klf7	Creb1	4933402D24Rik
chr1	64079787	64080344	558	gene_body | intron	3m	69	4.30626	6.91475	4.15765	1	H3K27ac	Klf7	Creb1	4933402D24Rik
chr1	64081118	64081770	653	enhancer | intron	3m	105	5.84387	10.558	7.3469	4	H3K27ac	Klf7	Creb1	4933402D24Rik
chr1	64083054	64083415	362	enhancer | intron	3m	53	3.69108	5.34797	2.84309	1	H3K27ac	Klf7	Creb1	4933402D24Rik
chr1	64084127	64084570	444	enhancer | intron	3m	92	5.4719	9.21003	6.19086	3	H3K27ac	Klf7	Creb1	4933402D24Rik
chr1	64088033	64088807	775	enhancer | intron	3m	165	6.20906	16.5291	12.7218	4	H3K27ac	Klf7	Creb1	4933402D24Rik
chr1	64089715	64090018	304	enhancer | intron	3m	63	3.95758	6.3013	3.64934	1	H3K27ac	Klf7	Creb1	4933402D24Rik
chr1	64101035	64101342	308	enhancer | intron	3m	75	4.33083	7.52917	4.71011	1	H3K27ac	Klf7	Creb1	4933402D24Rik
chr1	64102944	64103252	309	enhancer | intron	3m	55	3.32898	5.57747	3.04598	1	H3K27ac	Klf7	Creb1	4933402D24Rik
chr1	64105555	64106004	450	enhancer | intron	3m	46	3.38349	4.61392	2.24754	1	H3K27ac	Klf7	Creb1	4933402D24Rik
chr1	64106656	64107490	835	enhancer | intron	3m	85	4.92143	8.59884	5.60881	2	H3K27ac	Klf7	Creb1	4933402D24Rik
chr1	64108556	64108998	443	enhancer | intron	3m	92	5.4719	9.21003	6.19086	1	H3K27ac	Klf7	Creb1	4933402D24Rik
chr1	64109593	64109939	347	enhancer | intron	3m	77	4.8126	7.77954	4.87582	1	H3K27ac	Klf7	Creb1	4933402D24Rik
chr1	64110248	64110556	309	enhancer | intron	3m	48	3.64793	4.83367	2.4144	1	H3K27ac	Klf7	Creb1	4933402D24Rik
chr1	64111585	64112213	629	enhancer | intron	3m	93	5.1531	9.34451	6.29214	2	H3K27ac	Klf7	Creb1	4933402D24Rik
chr1	64113435	64114303	869	enhancer | intron	3m	87	4.81745	8.73451	5.27763	2	H3K27ac	Klf7	Creb1	4933402D24Rik
chr1	64116410	64117422	1013	enhancer | intron	3m	180	6.87119	18.0222	13.4339	4	H3K27ac	Klf7	Creb1	4933402D24Rik
chr1	64117610	64121457	3848	gene_body | intron	3m	245	7.16051	24.5238	20.4466	7	H3K27ac	Klf7	Creb1	4933402D24Rik
chr1	64121901	64122309	409	promoter	3m	144	3.88423	14.4505	10.9731	1	H3K27ac	Klf7	Creb1	4933402D24Rik
chr1	64321318	64321721	404	intergenic	3m	52	3.76197	5.23573	2.72519	1	H3K27ac	Klf7	Creb1	Klf7
chr1	64363503	64363987	485	intergenic	3m	60	4.12508	6.07156	3.40047	1	H3K27ac	Creb1	Creb1	Klf7
chr1	64444776	64445080	305	intergenic	3m	52	3.16094	5.2288	2.72519	1	H3K27ac	Creb1	Creb1	Klf7
chr1	64446528	64446982	455	enhancer | intergenic	3m	56	3.83942	5.64193	3.08241	2	H3K27ac	Creb1	Creb1	Klf7
chr1	64447261	64448185	925	enhancer | intergenic	3m	142	6.76697	14.2313	10.624	4	H3K27ac	Creb1	Creb1	Klf7
chr1	64463190	64464032	843	enhancer | intergenic	3m	77	4.8126	7.77954	4.87582	2	H3K27ac	Creb1	Creb1	Klf7
chr1	64464474	64464803	330	intergenic	3m	61	3.99867	6.1157	3.48162	1	H3K27ac	Creb1	Creb1	Klf7
chr1	64509157	64509834	678	enhancer | intergenic	3m	85	4.92143	8.59884	5.60881	2	H3K27ac	Creb1	Creb1	Klf7
chr1	64510278	64510810	533	intergenic	3m	61	3.99867	6.1157	3.48162	2	H3K27ac	Creb1	Creb1	Klf7
chr1	64512006	64512307	302	intergenic	3m	46	3.38349	4.61392	2.24754	1	H3K27ac	Creb1	Creb1	Klf7
chr1	64513199	64513723	525	intergenic	3m	88	4.68638	8.80819	5.34377	2	H3K27ac	Creb1	Creb1	Klf7
chr1	64514548	64515370	823	intergenic	3m	132	6.45938	13.2391	9.72567	5	H3K27ac	Creb1	Creb1	Klf7
chr1	64515449	64515867	419	intergenic	3m	69	4.37752	6.91475	4.15765	2	H3K27ac	Creb1	Creb1	Klf7
chr1	64520656	64520998	343	intergenic	3m	44	3.43757	4.49942	2.09833	1	H3K27ac	Creb1	Creb1	Klf7
chr1	64522437	64523795	1359	intergenic	3m	104	5.38421	10.4696	6.76473	6	H3K27ac	Creb1	Creb1	Klf7
chr1	64531324	64532125	802	promoter_extended	3m	114	5.53431	11.491	8.21551	2	H3K27ac	Creb1	Creb1	Klf7
chr1	64533578	64534312	735	gene_body | intron	3m	200	7.59922	20.0663	16.2177	3	H3K27ac	Creb1	Mettl21a	Klf7
chr1	64538409	64538710	302	enhancer | intron	3m	53	3.69108	5.34797	2.84309	1	H3K27ac	Creb1	Mettl21a	Klf7
chr1	64545795	64546243	449	gene_body | intron	3m	82	5.1071	8.27134	5.35719	2	H3K27ac	Creb1	Mettl21a	Klf7
chr1	64579238	64579543	306	gene_body | intron	3m	69	4.46884	6.90982	4.11769	1	H3K27ac	Creb1	Mettl21a	Klf7
chr1	64613180	64613519	340	promoter_extended	3m	83	4.4277	8.3054	5.37976	2	H3K27ac	Mettl21a	Ccnyl1	Creb1
chr1	64621685	64622022	338	promoter_extended	3m	79	4.4196	7.99002	5.06949	1	H3K27ac	Mettl21a	Ccnyl1	Mettl21a
chr1	64633499	64634441	943	enhancer | intergenic	3m	212	9.28144	21.2535	17.2454	7	H3K27ac	Mettl21a	Ccnyl1	Mettl21a
chr1	64862413	64862778	366	gene_body | intron	3m	62	4.42378	6.29596	2.83607	1	H3K27ac	Plekhm3	Akr1cl	Fzd5
chr1	64916622	64917093	472	enhancer | intron	3m	80	4.63465	8.08558	5.17917	2	H3K27ac	Plekhm3	Akr1cl	Fzd5
chr1	64918705	64919655	951	enhancer | intron	3m	98	4.57735	9.85494	6.72215	5	H3K27ac	Plekhm3	Akr1cl	Fzd5
chr1	64926761	64927045	285	gene_body | intron	3m	55	3.96936	5.57097	2.27698	1	H3K27ac	Plekhm3	Akr1cl	Fzd5
chr1	64943755	64944117	363	enhancer | intron	3m	44	3.43757	4.49942	2.09833	1	H3K27ac	Plekhm3	Akr1cl	Fzd5
chr1	64956834	64957743	910	promoter	3m	78	3.72597	7.88478	4.99504	3	H3K27ac	Plekhm3	Akr1cl	Plekhm3
chr1	64977902	64978545	644	enhancer | intergenic	3m	219	7.5525	21.9321	17.8953	4	H3K27ac	Plekhm3	Akr1cl	Plekhm3
chr1	64978808	64979810	1003	intergenic	3m	187	8.4569	18.7212	14.9668	4	H3K27ac	Plekhm3	Akr1cl	Plekhm3
chr1	64981098	64982093	996	intergenic	3m	115	6.18762	11.5351	8.23073	3	H3K27ac	Plekhm3	Akr1cl	Plekhm3
chr1	64982988	64983516	529	intergenic	3m	92	5.4719	9.21003	6.19086	2	H3K27ac	Plekhm3	Akr1cl	Plekhm3
chr1	65115704	65116109	406	gene_body | intron	3m	60	4.12508	6.07156	3.40047	1	H3K27ac	Gm28845	Idh1	Cryga
chr1	65124421	65125120	700	promoter_extended	3m	73	4.74231	7.3621	4.55702	2	H3K27ac	D630023F18Rik	Idh1	D630023F18Rik
chr1	65185931	65186301	371	promoter	3m	87	4.50388	8.76181	5.75671	1	H3K27ac	Idh1	Pikfyve	D630023F18Rik
chr1	65334315	65335617	1303	gene_body | intron	3m	122	6.15179	12.2925	8.85306	3	H3K27ac	Pth2r	Crygf	Pikfyve
chr1	65336065	65336368	304	gene_body | intron	3m	67	4.06475	6.75899	3.65503	2	H3K27ac	Pth2r	Crygf	Pikfyve
chr1	65966563	65966870	308	intergenic	3m	72	4.82594	7.20751	3.56697	1	H3K27ac	Crygf	Map2	Crygf
chr1	66124844	66125147	304	intergenic	3m	77	4.8126	7.77954	4.87582	1	H3K27ac	Map2	Map2	Crygf
chr1	66163942	66164249	308	intergenic	3m	73	4.74231	7.3621	4.55702	1	H3K27ac	Map2	Map2	Crygf
chr1	66175908	66178081	2174	gene_body | intron	3m	89	4.92432	8.9304	5.90921	4	H3K27ac	Map2	Unc80	Crygf
chr1	66178735	66179149	415	enhancer | intron	3m	66	4.34035	6.69508	3.96427	1	H3K27ac	Map2	Unc80	Crygf
chr1	66186241	66186891	651	enhancer | intron	3m	104	5.38421	10.4696	6.76473	2	H3K27ac	Map2	Unc80	Crygf
chr1	66188897	66189297	401	enhancer | intron	3m	48	3.52896	4.85465	2.43051	1	H3K27ac	Map2	Unc80	Crygf
chr1	66191670	66192207	538	gene_body | intron	3m	63	4.14305	6.36212	3.66121	1	H3K27ac	Map2	Unc80	Crygf
chr1	66196587	66197026	440	enhancer | intron	3m	85	4.92143	8.59884	5.60881	1	H3K27ac	Map2	Unc80	Crygf
chr1	66220906	66221540	635	enhancer | intron	3m	56	3.71218	5.61897	3.08198	2	H3K27ac	Map2	Unc80	Crygf
chr1	66247691	66248217	527	promoter_extended	3m	53	3.69108	5.34797	2.84309	2	H3K27ac	Map2	Unc80	Crygf
chr1	66265530	66265943	414	enhancer | intron	3m	121	6.56628	12.1854	8.88392	1	H3K27ac	Map2	Unc80	Crygf
chr1	66278912	66279239	328	enhancer | intron	3m	46	3.38349	4.61392	2.24754	1	H3K27ac	Map2	Unc80	Crygf
chr1	66279506	66280799	1294	enhancer | intron	3m	85	4.92143	8.59884	5.60881	3	H3K27ac	Map2	Unc80	Crygf
chr1	66291930	66292271	342	enhancer | intron	3m	73	4.74231	7.3621	4.55702	1	H3K27ac	Map2	Unc80	Crygf
chr1	66315553	66315965	413	promoter_extended	3m	61	3.99867	6.1157	3.48162	1	H3K27ac	Map2	Unc80	Crygf
chr1	66316911	66317239	329	promoter_extended	3m	44	3.17535	4.45808	2.09833	1	H3K27ac	Map2	Unc80	Crygf
chr1	66317838	66318235	398	promoter_extended	3m	46	3.38349	4.61392	2.24754	1	H3K27ac	Map2	Unc80	Crygf
chr1	66319566	66320319	754	promoter_extended	3m	130	6.34532	13.0295	9.6736	6	H3K27ac	Map2	Unc80	Crygf
chr1	66320373	66323576	3204	gene_body | intron	3m	365	12.1853	36.5281	30.0164	8	H3K27ac	Map2	Unc80	Crygf
chr1	66323772	66324739	968	gene_body | intron	3m	468	16.0739	46.8728	41.6995	7	H3K27ac	Map2	Unc80	Crygf
chr1	66330596	66331365	770	promoter_extended	3m	92	5.4719	9.21003	6.19086	2	H3K27ac	Map2	Unc80	Crygf
chr1	66338828	66339129	302	enhancer | intron	3m	46	3.38349	4.61392	2.24754	1	H3K27ac	Map2	Unc80	Crygf
chr1	66341482	66342065	584	enhancer | intron	3m	128	6.26574	12.8823	9.46803	3	H3K27ac	Map2	Unc80	Crygf
chr1	66344634	66345220	587	enhancer | intron	3m	82	5.1071	8.27134	5.35719	2	H3K27ac	Map2	Unc80	Crygf
chr1	66354416	66354719	304	enhancer | intron	3m	60	4.12508	6.07156	3.40047	1	H3K27ac	Map2	Unc80	Crygf
chr1	66355185	66355660	476	enhancer | intron	3m	60	4.12508	6.07156	3.40047	1	H3K27ac	Map2	Unc80	Crygf
chr1	66358170	66358627	458	enhancer | intron	3m	86	5.12995	8.63382	5.65809	2	H3K27ac	Map2	Unc80	Crygf
chr1	66359905	66360417	513	promoter_extended	3m	121	6.56628	12.1854	8.88392	2	H3K27ac	Map2	Unc80	Crygf
chr1	66370325	66370626	302	promoter_extended	3m	69	4.30626	6.91475	4.15765	1	H3K27ac	Map2	Unc80	Crygf
chr1	66384113	66384420	308	promoter_extended	3m	56	4.01273	5.64066	3.08198	1	H3K27ac	Map2	Unc80	Crygf
chr1	66385187	66386759	1573	enhancer | promoter	3m	122	5.95096	12.2925	8.3519	4	H3K27ac	Map2	Unc80	Crygf
chr1	66387029	66390608	3580	enhancer | intron	3m	121	6.56628	12.1854	8.88392	7	H3K27ac	Map2	Unc80	Crygf
chr1	66422147	66422532	386	gene_body | intron	3m	73	4.74231	7.3621	4.55702	1	H3K27ac	Map2	Unc80	Crygf
chr1	66430398	66430844	447	promoter_extended	3m	113	5.8442	11.3158	8.00484	2	H3K27ac	Map2	Unc80	Crygf
chr1	66430905	66431329	425	promoter_extended	3m	64	4.37752	6.4844	3.79663	1	H3K27ac	Map2	Unc80	Crygf
chr1	66433130	66433556	427	promoter	3m	82	5.1071	8.27134	5.35719	2	H3K27ac	Map2	Unc80	Crygf
chr1	66436331	66437029	699	gene_body | intron	3m	111	6.20148	11.1686	7.9566	3	H3K27ac	Map2	Unc80	Crygf
chr1	66437494	66437808	315	gene_body | intron	3m	55	3.6749	5.55349	3.02605	1	H3K27ac	Map2	Unc80	Crygf
chr1	66467249	66467550	302	promoter_extended	3m	69	4.30626	6.91475	4.15765	1	H3K27ac	Unc80	Unc80	Map2
chr1	66467813	66468613	801	promoter	3m	121	3.78274	12.1887	8.88706	2	H3K27ac	Unc80	Rpe	Map2
chr1	66468657	66469009	353	gene_body | intron	3m	120	4.67202	12.0167	8.13883	2	H3K27ac	Unc80	Rpe	Map2
chr1	66469828	66470200	373	enhancer | intron	3m	120	4.67202	12.0167	8.13883	3	H3K27ac	Unc80	Rpe	Map2
chr1	66505017	66505512	496	gene_body | intron	3m	63	4.14305	6.36212	3.66121	2	H3K27ac	Unc80	Rpe	Map2
chr1	66511048	66511547	500	gene_body | intron	3m	69	4.46884	6.90982	4.11769	1	H3K27ac	Unc80	Rpe	Map2
chr1	66541553	66541896	344	gene_body | intron	3m	71	4.28329	7.15582	4.40617	1	H3K27ac	Unc80	Rpe	Map2
chr1	66550240	66550710	471	gene_body | intron	3m	61	3.99867	6.1157	3.48162	1	H3K27ac	Unc80	Rpe	Map2
chr1	66551576	66552106	531	gene_body | intron	3m	71	4.60663	7.13845	3.79663	2	H3K27ac	Unc80	Rpe	Map2
chr1	66552820	66553200	381	gene_body | intron	3m	56	4.01273	5.64066	3.08198	1	H3K27ac	Unc80	Rpe	Map2
chr1	66648477	66649193	717	gene_body | intron	3m	85	4.87246	8.51194	5.56596	2	H3K27ac	Unc80	Rpe	Map2
chr1	66650515	66650816	302	gene_body | intron	3m	69	4.30626	6.91475	4.15765	2	H3K27ac	Unc80	Rpe	Map2
chr1	66655298	66655959	662	enhancer | intron	3m	268	10.1445	26.8352	22.5287	4	H3K27ac	Unc80	Rpe	Map2
chr1	66658727	66659011	285	enhancer | intron	3m	62	4.42378	6.29596	2.83607	1	H3K27ac	Unc80	Rpe	Map2
chr1	66815335	66815997	663	enhancer | intron	3m	63	4.27355	6.31497	3.69049	1	H3K27ac	Kansl1l	Acadl	Rpe
chr1	66816160	66816461	302	gene_body | intron	3m	54	3.37194	5.44612	2.93151	1	H3K27ac	Kansl1l	Acadl	Rpe
chr1	67027250	67027563	314	promoter_extended	3m	76	4.73586	7.65018	4.81967	1	H3K27ac	Lancl1	Cps1	Myl1
chr1	67328037	67328389	353	intergenic	3m	44	3.43757	4.49942	2.09833	1	H3K27ac	Cps1	Erbb4	Cps1
chr1	67772129	67772413	285	intergenic	3m	62	4.42378	6.29596	2.83607	1	H3K27ac	Erbb4	Erbb4	Cps1
chr1	68737513	68737797	285	gene_body | intron	3m	54	4.02162	5.42133	2.15255	1	H3K27ac	Erbb4	Ikzf2	Cps1
chr1	69686237	69687225	989	promoter_extended	3m	118	5.70319	11.8189	8.46992	2	H3K27ac	Ikzf2	Spag16	Erbb4
chr1	70381666	70382035	370	gene_body | intron	3m	52	3.78133	5.26717	2.72519	1	H3K27ac	Spag16	Vwc2l	Ikzf2
chr1	71341114	71341431	318	promoter_extended	3m	64	4.37752	6.4844	3.79663	1	H3K27ac	Abca12	Atic	Bard1
chr1	71774034	71774344	311	intergenic	3m	85	4.92143	8.59884	5.60881	1	H3K27ac	Fn1	Mreg	Fn1
chr1	72001730	72002266	537	promoter_extended	3m	94	5.22902	9.48047	6.38065	2	H3K27ac	Mreg	Mreg	Fn1
chr1	72239932	72240239	308	promoter_extended	3m	61	4.15087	6.11397	3.50449	1	H3K27ac	Pecr	Pecr	Mreg
chr1	72243855	72244334	480	promoter	3m	138	4.9967	13.8591	10.3057	3	H3K27ac	Pecr	Pecr	Mreg
chr1	72245725	72246049	325	enhancer | intergenic	3m	77	4.61385	7.74306	4.86731	1	H3K27ac	Pecr	Pecr	Mreg
chr1	72285078	72285564	487	promoter_extended	3m	84	4.81393	8.40769	5.48199	2	H3K27ac	Tmem169	Xrcc5	Pecr
chr1	72337209	72337512	304	gene_body | intron	3m	69	4.30954	6.92046	4.12608	1	H3K27ac	Xrcc5	2004-03-01	Tmem169
chr1	72433963	72434565	603	enhancer | intron	3m	86	4.76813	8.64356	5.66472	3	H3K27ac	2004-03-01	Smarcal1	Xrcc5
chr1	72510005	72510487	483	enhancer | intron	3m	101	5.19405	10.1114	6.95942	1	H3K27ac	2004-03-01	Smarcal1	Xrcc5
chr1	72518677	72519047	371	enhancer | intron	3m	80	4.81222	8.08885	5.21979	1	H3K27ac	2004-03-01	Smarcal1	Xrcc5
chr1	72537630	72537934	305	promoter	3m	60	3.46987	6.09333	3.42064	1	H3K27ac	2004-03-01	Smarcal1	2004-03-01
chr1	72553370	72553677	308	intergenic	3m	73	4.74231	7.3621	4.55702	1	H3K27ac	2004-03-01	Smarcal1	2004-03-01
chr1	72578040	72579400	1361	enhancer | promoter	3m	115	5.393	11.58	8.34051	5	H3K27ac	Smarcal1	Smarcal1	2004-03-01
chr1	72579519	72580126	608	promoter_extended	3m	44	3.09033	4.4976	2.09833	1	H3K27ac	Smarcal1	Smarcal1	2004-03-01
chr1	72580216	72580558	343	promoter_extended	3m	51	3.58487	5.16768	2.71214	1	H3K27ac	Smarcal1	Smarcal1	2004-03-01
chr1	72582582	72583100	519	promoter	3m	102	5.10241	10.2828	7.11827	1	H3K27ac	Smarcal1	Smarcal1	2004-03-01
chr1	72870661	72872166	1506	enhancer | intron	3m	199	6.07139	19.9649	15.1583	5	H3K27ac	Igfbp5	Tnp1	Igfbp2
chr1	72965597	72966059	463	intergenic	3m	67	4.0737	6.77539	4.07946	3	H3K27ac	Tnp1	Tnp1	Igfbp5
chr1	72989354	72989655	302	gene_body | intron	3m	52	3.63748	5.25716	2.81655	1	H3K27ac	Tnp1	Tnp1	Igfbp5
chr1	73054326	73054692	367	enhancer | intergenic	3m	72	4.68907	7.2745	4.512	1	H3K27ac	Tnp1	Tns1	Tnp1
chr1	73248007	73248291	285	intergenic	3m	54	4.02162	5.42133	2.15255	1	H3K27ac	Tnp1	Tns1	Tnp1
chr1	73790657	73790973	317	gene_body | intron	3m	86	5.15635	8.67866	5.66472	1	H3K27ac	Tns1	Tns1	Tnp1
chr1	73903554	73903927	374	enhancer | intergenic	3m	72	3.88414	7.2062	4.38674	2	H3K27ac	Tns1	Tns1	Tnp1
chr1	74197151	74197763	613	promoter_extended	3m	90	4.99328	9.05596	6.0138	3	H3K27ac	Cxcr1	Arpc2	Cxcr1
chr1	74198290	74199007	718	promoter_extended	3m	165	7.51579	16.5193	12.8936	2	H3K27ac	Cxcr1	Arpc2	Cxcr1
chr1	74211602	74211937	336	promoter_extended	3m	59	4.02701	5.90972	3.32634	1	H3K27ac	Cxcr1	Arpc2	Cxcr1
chr1	74215348	74215685	338	intergenic	3m	82	4.69956	8.2027	5.26224	1	H3K27ac	Arpc2	Arpc2	Cxcr1
chr1	74235756	74236315	560	promoter	3m	148	6.40269	14.8237	11.3231	3	H3K27ac	Arpc2	Gpbar1	Cxcr1
chr1	74236645	74237162	518	gene_body | intron	3m	109	3.58365	10.9466	7.77481	1	H3K27ac	Arpc2	Gpbar1	Cxcr1
chr1	74237384	74237757	374	gene_body | intron	3m	85	3.98454	8.50446	5.56193	1	H3K27ac	Arpc2	Gpbar1	Cxcr1
chr1	74238701	74239348	648	enhancer | intron	3m	90	4.63871	9.03215	6.00503	2	H3K27ac	Arpc2	Gpbar1	Cxcr1
chr1	74240559	74241686	1128	enhancer | intron	3m	115	5.20309	11.5478	8.24217	4	H3K27ac	Arpc2	Gpbar1	Cxcr1
chr1	74243416	74244165	750	enhancer | intron	3m	86	5.12995	8.63382	5.65809	1	H3K27ac	Arpc2	Gpbar1	Cxcr1
chr1	74244476	74244954	479	enhancer | intron	3m	82	5.1071	8.27134	5.35719	3	H3K27ac	Arpc2	Gpbar1	Cxcr1
chr1	74245022	74245608	587	gene_body | intron	3m	86	5.15635	8.67866	5.66472	2	H3K27ac	Arpc2	Gpbar1	Cxcr1
chr1	74252816	74253179	364	gene_body | intron	3m	44	3.43757	4.49942	2.09833	1	H3K27ac	Arpc2	Gpbar1	Cxcr1
chr1	74257734	74258041	308	gene_body | intron	3m	48	3.64793	4.83367	2.4144	1	H3K27ac	Arpc2	Gpbar1	Cxcr1
chr1	74293162	74293463	302	promoter_extended	3m	43	2.74854	4.34248	2.06926	1	H3K27ac	Pnkd	Catip	Aamp
chr1	74294571	74294875	305	enhancer | intron	3m	59	3.29668	5.94094	3.37582	1	H3K27ac	Pnkd	Catip	Aamp
chr1	74294956	74295291	336	promoter	3m	65	3.48963	6.59883	3.91852	1	H3K27ac	Pnkd	Catip	Aamp
chr1	74330479	74330827	349	promoter_extended	3m	82	4.41245	8.27538	5.35989	1	H3K27ac	Pnkd	Catip	Tmbim1
chr1	74332827	74333244	418	gene_body | exon	3m	86	3.39631	8.65481	5.66472	2	H3K27ac	Pnkd	Catip	Tmbim1
chr1	74437969	74438340	372	gene_body | exon	3m	53	3.69108	5.34797	2.84309	1	H3K27ac	Usp37	Cnot9	Vil1
chr1	74537715	74538085	371	promoter_extended	3m	101	5.83669	10.1763	7.05859	1	H3K27ac	Usp37	Plcd4	Cnot9
chr1	74586913	74587245	333	promoter_extended	3m	46	3.18437	4.67147	2.32377	1	H3K27ac	Zfp142	Bcs1l	Plcd4
chr1	74587625	74587935	311	gene_body | intron	3m	56	2.63874	5.65677	3.09435	1	H3K27ac	Zfp142	Bcs1l	Plcd4
chr1	74588325	74588895	571	promoter	3m	84	3.75652	8.47286	5.54116	2	H3K27ac	Bcs1l	Rnf25	Zfp142
chr1	74792579	74793061	483	promoter	3m	148	5.5148	14.8639	11.3623	1	H3K27ac	Wnt10a	Cdk5r2	Wnt6
chr1	74807071	74807496	426	enhancer | intergenic	3m	72	3.2316	7.2775	4.51479	1	H3K27ac	Wnt10a	Cdk5r2	Wnt10a
chr1	74814231	74815035	805	intergenic	3m	98	5.41725	9.81457	6.68399	2	H3K27ac	Wnt10a	Cdk5r2	Wnt10a
chr1	74816367	74816892	526	enhancer | intergenic	3m	47	2.65124	4.75313	2.39735	1	H3K27ac	Wnt10a	Cdk5r2	Wnt10a
chr1	74817023	74817973	951	intergenic	3m	95	4.17815	9.53473	6.45851	4	H3K27ac	Wnt10a	Cdk5r2	Wnt10a
chr1	74818238	74818734	497	intergenic	3m	68	3.95812	6.82605	4.1222	1	H3K27ac	Wnt10a	Cdk5r2	Wnt10a
chr1	74823719	74824566	848	enhancer | intergenic	3m	204	8.84952	20.4716	16.6049	4	H3K27ac	Wnt10a	Cdk5r2	Wnt10a
chr1	74825261	74826044	784	enhancer | intergenic	3m	86	4.58321	8.6091	5.61673	3	H3K27ac	Wnt10a	Cdk5r2	Wnt10a
chr1	74827610	74827954	345	intergenic	3m	72	4.50119	7.25096	4.4907	1	H3K27ac	Wnt10a	Cdk5r2	Wnt10a
chr1	74828839	74829752	914	intergenic	3m	161	7.06711	16.1381	12.3802	5	H3K27ac	Wnt10a	Cdk5r2	Wnt10a
chr1	74830506	74831526	1021	intergenic	3m	113	4.96725	11.3838	8.06439	5	H3K27ac	Cdk5r2	Cdk5r2	Wnt10a
chr1	74839572	74840271	700	intergenic	3m	101	5.83669	10.1763	7.05859	3	H3K27ac	Cdk5r2	Cdk5r2	Wnt10a
chr1	74844616	74845686	1071	intergenic	3m	65	4.27541	6.58594	3.865	2	H3K27ac	Cdk5r2	Cdk5r2	Wnt10a
chr1	74847576	74848890	1315	promoter_extended	3m	125	5.85805	12.5079	9.14035	5	H3K27ac	Cdk5r2	Cdk5r2	Wnt10a
chr1	74849200	74850362	1163	promoter_extended	3m	128	5.45087	12.8176	9.36488	5	H3K27ac	Cdk5r2	Cdk5r2	Wnt10a
chr1	74850511	74851435	925	promoter_extended	3m	156	5.82587	15.624	12.0607	5	H3K27ac	Cdk5r2	Cdk5r2	Wnt10a
chr1	74851793	74852241	449	promoter_extended	3m	90	3.89192	9.08841	5.60065	2	H3K27ac	Cdk5r2	Cdk5r2	Wnt10a
chr1	74852314	74852695	382	promoter_extended	3m	47	2.85324	4.74703	2.36304	1	H3K27ac	Cdk5r2	Cdk5r2	Wnt10a
chr1	74853227	74853799	573	promoter_extended	3m	85	4.11124	8.51747	5.58407	2	H3K27ac	Cdk5r2	Cdk5r2	Wnt10a
chr1	74855122	74857337	2216	gene_body | intron	3m	234	7.18857	23.4675	19.4347	6	H3K27ac	Cdk5r2	Fev	Wnt10a
chr1	74857700	74858066	367	gene_body | intron	3m	82	3.78599	8.28949	5.3655	2	H3K27ac	Cdk5r2	Fev	Wnt10a
chr1	74858755	74859427	673	enhancer | intron	3m	72	3.77667	7.23657	4.47709	4	H3K27ac	Cdk5r2	Fev	Cdk5r2
chr1	75217778	75218098	321	promoter	3m	48	2.92032	4.89859	2.49946	1	H3K27ac	Tuba4a	A630095N17Rik	Stk16
chr1	75235228	75235908	681	promoter_extended	3m	189	6.68161	18.9486	14.9539	5	H3K27ac	Dnajb2	Dnajb2	A630095N17Rik
chr1	75238282	75238583	302	promoter_extended	3m	54	3.24965	5.41372	2.90275	1	H3K27ac	Dnajb2	Ptprn	A630095N17Rik
chr1	75248373	75248869	497	promoter_extended	3m	102	4.45554	10.2037	7.08351	2	H3K27ac	Ptprn	Resp18	Dnajb2
chr1	75256326	75257112	787	gene_body | intron	3m	147	5.77662	14.7096	11.2156	4	H3K27ac	Ptprn	Resp18	Dnajb2
chr1	75258751	75259767	1017	promoter_extended	3m	174	6.59234	17.4035	13.729	3	H3K27ac	Ptprn	Resp18	Dnajb2
chr1	75262330	75262750	421	promoter_extended	3m	125	5.4696	12.5615	9.12514	3	H3K27ac	Ptprn	Resp18	Dnajb2
chr1	75263647	75264010	364	promoter	3m	86	3.47624	8.67096	5.66472	2	H3K27ac	Ptprn	Resp18	Dnajb2
chr1	75264622	75265634	1013	promoter	3m	99	5.09662	9.93095	6.32053	6	H3K27ac	Ptprn	Resp18	Ptprn
chr1	75265711	75266135	425	promoter_extended	3m	80	4.77718	8.0281	5.16525	2	H3K27ac	Ptprn	Resp18	Ptprn
chr1	75277742	75278236	495	promoter_extended	3m	99	3.81703	9.94295	6.80439	2	H3K27ac	Resp18	Dnpep	Ptprn
chr1	75282064	75283023	960	promoter_extended	3m	230	9.35998	23.0463	19.0404	5	H3K27ac	Resp18	Dnpep	Resp18
chr1	75283378	75283712	335	enhancer | promoter	3m	52	3.16204	5.2311	2.79407	1	H3K27ac	Resp18	Dnpep	Resp18
chr1	75288931	75290743	1813	enhancer | intergenic	3m	311	9.44866	31.1998	26.8019	7	H3K27ac	Resp18	Dnpep	Resp18
chr1	75291724	75292070	347	intergenic	3m	83	4.47409	8.39645	5.47167	1	H3K27ac	Resp18	Dnpep	Resp18
chr1	75292388	75292771	384	intergenic	3m	117	4.95868	11.7091	8.46199	1	H3K27ac	Resp18	Dnpep	Resp18
chr1	75294571	75295171	601	intergenic	3m	93	4.6525	9.37817	6.32233	2	H3K27ac	Dnpep	Dnpep	Resp18
chr1	75295552	75295905	354	intergenic	3m	91	4.52443	9.11345	6.06699	1	H3K27ac	Dnpep	Dnpep	Resp18
chr1	75320043	75320346	304	promoter_extended	3m	60	3.66439	6.01139	3.39622	1	H3K27ac	Dnpep	Des	Dnpep
chr1	75357824	75358146	323	promoter_extended	3m	79	4.11847	7.96846	5.04877	1	H3K27ac	Des	Des	Dnpep
chr1	75358503	75358837	335	promoter_extended	3m	46	2.90996	4.69476	2.31877	1	H3K27ac	Des	Des	Dnpep
chr1	75372744	75373119	376	promoter_extended	3m	107	5.14398	10.7152	7.56023	1	H3K27ac	Speg	Speg	Des
chr1	75381244	75381575	332	promoter	3m	124	4.72767	12.4919	9.12524	3	H3K27ac	Speg	Gmppa	Des
chr1	75381723	75383007	1285	promoter_extended	3m	117	3.65779	11.7183	8.37448	5	H3K27ac	Speg	Gmppa	Des
chr1	75383484	75384122	639	enhancer | intron	3m	122	4.75827	12.239	8.93491	3	H3K27ac	Speg	Gmppa	Des
chr1	75384225	75386291	2067	enhancer | promoter	3m	281	7.15609	28.1685	23.919	6	H3K27ac	Speg	Gmppa	Des
chr1	75478564	75478878	315	promoter	3m	49	2.72065	4.93429	2.50057	1	H3K27ac	Chpf	Obsl1	Asic4
chr1	75479858	75480332	475	gene_body | exon	3m	99	3.44084	9.95329	6.81402	1	H3K27ac	Obsl1	Inha	Chpf
chr1	75545690	75546724	1035	promoter_extended	3m	142	4.50294	14.2581	10.6669	4	H3K27ac	Slc4a3	Epha4	Stk11ip
chr1	75564646	75565052	407	promoter_extended	3m	97	5.56875	9.72252	6.66524	1	H3K27ac	Slc4a3	Epha4	Slc4a3
chr1	75582400	75583135	736	enhancer | intergenic	3m	80	4.78045	8.03378	5.10595	3	H3K27ac	Slc4a3	Epha4	Slc4a3
chr1	75583498	75584388	891	enhancer | intergenic	3m	76	4.73588	7.65021	4.79586	2	H3K27ac	Slc4a3	Epha4	Slc4a3
chr1	75585380	75585724	345	intergenic	3m	67	4.23022	6.78235	4.06765	1	H3K27ac	Slc4a3	Epha4	Slc4a3
chr1	75586163	75586949	787	intergenic	3m	127	5.76023	12.7047	9.30006	3	H3K27ac	Slc4a3	Epha4	Slc4a3
chr1	75587839	75588949	1111	enhancer | intergenic	3m	142	6.35069	14.295	10.7726	6	H3K27ac	Slc4a3	Epha4	Slc4a3
chr1	75589298	75589659	362	enhancer | intergenic	3m	73	3.51921	7.37431	4.15449	2	H3K27ac	Slc4a3	Epha4	Slc4a3
chr1	75867449	75867793	345	intergenic	3m	52	3.76197	5.23573	2.72519	1	H3K27ac	Slc4a3	Epha4	Slc4a3
chr1	75870991	75871356	366	intergenic	3m	43	3.23095	4.35885	2.04669	1	H3K27ac	Slc4a3	Epha4	Slc4a3
chr1	75873209	75873877	669	intergenic	3m	101	5.83669	10.1763	7.05859	3	H3K27ac	Slc4a3	Epha4	Slc4a3
chr1	75874339	75875085	747	intergenic	3m	77	4.74231	7.74306	4.86731	2	H3K27ac	Slc4a3	Epha4	Slc4a3
chr1	75875149	75875706	558	intergenic	3m	69	4.37752	6.91475	4.15765	2	H3K27ac	Slc4a3	Epha4	Slc4a3
chr1	75876226	75876622	397	intergenic	3m	87	4.81745	8.73451	5.27763	2	H3K27ac	Slc4a3	Epha4	Slc4a3
chr1	75877764	75878488	725	intergenic	3m	77	4.61385	7.74306	4.86731	4	H3K27ac	Slc4a3	Epha4	Slc4a3
chr1	75878919	75879820	902	intergenic	3m	53	3.69108	5.34797	2.84309	2	H3K27ac	Slc4a3	Epha4	Slc4a3
chr1	75901973	75902406	434	intergenic	3m	69	4.30626	6.91475	4.15765	1	H3K27ac	Slc4a3	Epha4	Slc4a3
chr1	75932181	75932584	404	intergenic	3m	94	5.04597	9.48845	6.38834	1	H3K27ac	Slc4a3	Epha4	Slc4a3
chr1	75958210	75958517	308	intergenic	3m	64	4.37752	6.4844	3.79663	1	H3K27ac	Slc4a3	Epha4	Slc4a3
chr1	75993371	75993724	354	intergenic	3m	68	4.44596	6.87169	4.11769	2	H3K27ac	Slc4a3	Epha4	Slc4a3
chr1	76067708	76068238	531	intergenic	3m	117	6.09548	11.7673	8.51543	1	H3K27ac	Slc4a3	Epha4	Slc4a3
chr1	76069323	76070624	1302	enhancer | intergenic	3m	183	7.99733	18.3834	14.4181	7	H3K27ac	Slc4a3	Epha4	Slc4a3
chr1	76071498	76072434	937	intergenic	3m	210	8.59101	21.045	16.8889	5	H3K27ac	Slc4a3	Epha4	Slc4a3
chr1	76073298	76073645	348	intergenic	3m	68	4.44505	6.87017	4.14438	1	H3K27ac	Slc4a3	Epha4	Slc4a3
chr1	76074210	76074667	458	intergenic	3m	73	4.74231	7.3621	4.55702	1	H3K27ac	Slc4a3	Epha4	Slc4a3
chr1	76366813	76367097	285	intergenic	3m	62	4.42378	6.29596	2.83607	1	H3K27ac	Slc4a3	Epha4	Slc4a3
chr1	76426872	76427371	500	gene_body | intron	3m	104	5.38421	10.4696	6.76473	4	H3K27ac	Slc4a3	Epha4	Slc4a3
chr1	76427776	76428744	969	enhancer | intron	3m	205	8.61251	20.5598	16.4277	7	H3K27ac	Slc4a3	Epha4	Slc4a3
chr1	76468586	76468892	307	promoter_extended	3m	52	3.78133	5.26717	2.72519	1	H3K27ac	Epha4	Epha4	Slc4a3
chr1	76483256	76483831	576	promoter_extended	3m	132	6.93107	13.2916	9.83903	4	H3K27ac	Epha4	Epha4	Slc4a3
chr1	76484748	76485857	1110	promoter_extended	3m	77	4.8126	7.77954	4.87582	3	H3K27ac	Epha4	Epha4	Slc4a3
chr1	76485867	76486917	1051	promoter_extended	3m	72	4.32331	7.22772	4.40663	2	H3K27ac	Epha4	Epha4	Slc4a3
chr1	76487571	76488821	1251	promoter	3m	73	4.74231	7.3621	4.55702	4	H3K27ac	Epha4	Epha4	Slc4a3
chr1	76489954	76491106	1153	enhancer | intron	3m	103	5.45622	10.3179	7.07963	4	H3K27ac	Epha4	Epha4	Slc4a3
chr1	76491119	76492109	991	enhancer | intron	3m	349	13.4973	34.9625	30.4055	5	H3K27ac	Epha4	Epha4	Slc4a3
chr1	76504533	76504874	342	promoter_extended	3m	82	5.1071	8.27134	5.35719	1	H3K27ac	Epha4	Epha4	Slc4a3
chr1	76509098	76509567	470	promoter	3m	142	7.29586	14.2875	10.8189	2	H3K27ac	Epha4	Epha4	Slc4a3
chr1	76860066	76860468	403	intergenic	3m	52	3.76197	5.23573	2.72519	1	H3K27ac	Epha4	Epha4	Slc4a3
chr1	77081230	77081535	306	enhancer | intergenic	3m	85	4.87246	8.51194	5.56596	1	H3K27ac	Epha4	Epha4	Slc4a3
chr1	77127449	77127752	304	intergenic	3m	44	3.43757	4.49942	2.09833	1	H3K27ac	Epha4	Epha4	Slc4a3
chr1	77335013	77335331	319	intergenic	3m	60	4.12508	6.07156	3.40047	1	H3K27ac	Epha4	Epha4	Slc4a3
chr1	77368833	77369427	595	gene_body | exon	3m	100	5.14286	10.014	6.93444	2	H3K27ac	Epha4	Pax3	Slc4a3
chr1	77369741	77370337	597	gene_body | intron	3m	79	4.53407	7.9029	4.57532	2	H3K27ac	Epha4	Pax3	Slc4a3
chr1	77371661	77372097	437	enhancer | intron	3m	61	3.99867	6.1157	3.48162	2	H3K27ac	Epha4	Pax3	Slc4a3
chr1	77372724	77373083	360	gene_body | intron	3m	69	4.30626	6.91475	4.15765	1	H3K27ac	Epha4	Pax3	Slc4a3
chr1	77374511	77374795	285	gene_body | intron	3m	54	4.02162	5.42133	2.15255	1	H3K27ac	Epha4	Pax3	Slc4a3
chr1	77403174	77403826	653	enhancer | intron	3m	77	4.8126	7.77954	4.87582	2	H3K27ac	Epha4	Pax3	Slc4a3
chr1	77405278	77405660	383	enhancer | intron	3m	94	5.22902	9.48047	6.38065	1	H3K27ac	Epha4	Pax3	Slc4a3
chr1	77406318	77406746	429	enhancer | intron	3m	93	5.17699	9.38737	6.32764	1	H3K27ac	Epha4	Pax3	Slc4a3
chr1	77408553	77408956	404	enhancer | intron	3m	64	4.37752	6.4844	3.79663	1	H3K27ac	Epha4	Pax3	Slc4a3
chr1	77409028	77409465	438	enhancer | intron	3m	105	5.84387	10.558	7.3469	1	H3K27ac	Epha4	Pax3	Slc4a3
chr1	77410960	77411313	354	enhancer | intron	3m	82	5.1071	8.27134	5.35719	1	H3K27ac	Epha4	Pax3	Slc4a3
chr1	77411496	77412119	624	enhancer | intron	3m	113	5.8442	11.3158	8.00484	1	H3K27ac	Epha4	Pax3	Slc4a3
chr1	77417526	77417833	308	enhancer | intron	3m	48	3.64793	4.83367	2.4144	1	H3K27ac	Epha4	Pax3	Slc4a3
chr1	77434391	77434744	354	enhancer | intron	3m	52	3.6259	5.2375	2.76907	1	H3K27ac	Epha4	Pax3	Slc4a3
chr1	77441742	77442378	637	enhancer | intron	3m	48	3.64793	4.83367	2.4144	1	H3K27ac	Epha4	Pax3	Slc4a3
chr1	77448920	77449223	304	gene_body | intron	3m	60	4.12508	6.07156	3.40047	1	H3K27ac	Epha4	Pax3	Slc4a3
chr1	77459335	77459643	309	enhancer | intron	3m	70	4.20718	7.01844	4.21541	1	H3K27ac	Epha4	Pax3	Slc4a3
chr1	77462999	77463365	367	enhancer | intron	3m	64	4.37752	6.4844	3.79663	1	H3K27ac	Epha4	Pax3	Slc4a3
chr1	77463563	77463891	329	enhancer | intron	3m	60	4.12508	6.07156	3.40047	1	H3K27ac	Epha4	Pax3	Slc4a3
chr1	77472049	77472772	724	enhancer | intron	3m	96	5.50011	9.60533	6.49024	2	H3K27ac	Epha4	Pax3	Slc4a3
chr1	77489039	77489378	340	enhancer | intron	3m	73	4.74231	7.3621	4.55702	1	H3K27ac	Epha4	Pax3	Slc4a3
chr1	77491069	77491524	456	enhancer | intron	3m	44	3.43757	4.49942	2.09833	1	H3K27ac	Epha4	Pax3	Slc4a3
chr1	77501006	77501307	302	promoter_extended	3m	53	3.69108	5.34797	2.84309	1	H3K27ac	Epha4	Pax3	Slc4a3
chr1	77504073	77504965	893	enhancer | intron	3m	281	10.8488	28.1771	23.9265	4	H3K27ac	Epha4	Pax3	Slc4a3
chr1	77507780	77508145	366	enhancer | intron	3m	60	3.94978	6.0317	3.45731	1	H3K27ac	Epha4	Pax3	Slc4a3
chr1	77512057	77514302	2246	promoter_extended	3m	424	11.5503	42.4041	37.5646	8	H3K27ac	Epha4	Pax3	Slc4a3
chr1	77521038	77521725	688	intergenic	3m	63	4.30994	6.37437	3.74265	1	H3K27ac	Epha4	Pax3	Epha4
chr1	77522515	77522962	448	intergenic	3m	69	4.30626	6.91475	4.15765	2	H3K27ac	Epha4	Pax3	Epha4
chr1	77536671	77537377	707	intergenic	3m	86	5.15635	8.67866	5.66472	3	H3K27ac	Epha4	Pax3	Epha4
chr1	77539325	77539628	304	intergenic	3m	52	3.78133	5.26717	2.72519	1	H3K27ac	Epha4	Pax3	Epha4
chr1	77541826	77542295	470	intergenic	3m	56	4.01273	5.64066	3.08198	2	H3K27ac	Epha4	Pax3	Epha4
chr1	77543269	77543761	493	intergenic	3m	116	6.05523	11.6954	8.37935	2	H3K27ac	Epha4	Pax3	Epha4
chr1	77544994	77546631	1638	enhancer | intergenic	3m	171	7.77443	17.1854	12.665	7	H3K27ac	Epha4	Pax3	Epha4
chr1	77546766	77547834	1069	enhancer | intergenic	3m	171	7.36786	17.1854	12.665	5	H3K27ac	Epha4	Pax3	Epha4
chr1	77567823	77568953	1131	promoter_extended	3m	96	5.15809	9.69653	6.64005	3	H3K27ac	Epha4	Pax3	Epha4
chr1	77763534	77764000	467	intergenic	3m	52	3.78133	5.26717	2.72519	1	H3K27ac	Epha4	Pax3	Epha4
chr1	77823425	77823855	431	enhancer | intergenic	3m	71	4.45204	7.16661	4.35507	1	H3K27ac	Pax3	Pax3	Epha4
chr1	77823932	77824366	435	enhancer | intergenic	3m	100	4.54543	10.0998	6.94901	3	H3K27ac	Pax3	Pax3	Epha4
chr1	78231536	78231843	308	intergenic	3m	82	5.1071	8.27134	5.35719	1	H3K27ac	Pax3	Sgpp2	Pax3
chr1	78372931	78373542	612	promoter_extended	3m	72	4.65918	7.22524	4.46896	1	H3K27ac	Sgpp2	Farsb	Pax3
chr1	78410686	78411012	327	gene_body | intron	3m	59	4.06334	5.96978	2.61511	1	H3K27ac	Sgpp2	Farsb	Pax3
chr1	78489198	78489500	303	promoter	3m	161	5.87141	16.1375	10.9707	2	H3K27ac	Farsb	BC035947	Farsb
chr1	78658031	78658452	422	promoter	3m	89	3.34203	8.92862	5.96213	1	H3K27ac	Acsl3	Kcne4	Mogat1
chr1	78691373	78691690	318	promoter_extended	3m	69	4.46884	6.90982	4.11769	1	H3K27ac	Acsl3	Kcne4	Utp14b
chr1	78700333	78700658	326	gene_body | intron	3m	67	4.20466	6.73769	4.04452	1	H3K27ac	Acsl3	Kcne4	Utp14b
chr1	78705141	78705444	304	gene_body | exon	3m	60	4.12508	6.07156	3.40047	1	H3K27ac	Acsl3	Kcne4	Utp14b
chr1	78743796	78744654	859	intergenic	3m	107	5.95364	10.7465	7.58945	4	H3K27ac	Acsl3	Kcne4	Acsl3
chr1	78745047	78745354	308	enhancer | intergenic	3m	55	3.29689	5.51141	3.0165	2	H3K27ac	Acsl3	Kcne4	Acsl3
chr1	78745827	78746658	832	enhancer | intergenic	3m	113	5.66758	11.3706	7.54733	4	H3K27ac	Acsl3	Kcne4	Acsl3
chr1	78747084	78747419	336	intergenic	3m	53	3.69108	5.34797	2.84309	1	H3K27ac	Acsl3	Kcne4	Acsl3
chr1	78747555	78747858	304	intergenic	3m	60	4.12508	6.07156	3.40047	1	H3K27ac	Acsl3	Kcne4	Acsl3
chr1	78748120	78748463	344	intergenic	3m	82	5.1071	8.27134	5.35719	1	H3K27ac	Acsl3	Kcne4	Acsl3
chr1	78903349	78903904	556	enhancer | intron	3m	101	5.83669	10.1763	7.05859	4	H3K27ac	Kcne4	Scg2	Kcne4
chr1	79259395	79259769	375	intergenic	3m	64	4.37752	6.4844	3.79663	1	H3K27ac	Scg2	Scg2	Kcne4
chr1	79433929	79434363	435	intergenic	3m	73	4.74231	7.3621	4.55702	1	H3K27ac	Scg2	Scg2	Kcne4
chr1	79438866	79439931	1066	gene_body | intron	3m	113	6.02405	11.3706	7.54733	4	H3K27ac	Scg2	Ap1s3	Kcne4
chr1	79440518	79440984	467	promoter	3m	105	5.84387	10.558	7.3469	3	H3K27ac	Scg2	Ap1s3	Scg2
chr1	79576992	79577315	324	intergenic	3m	46	3.38349	4.61392	2.24754	1	H3K27ac	Ap1s3	Ap1s3	Scg2
chr1	79580274	79581366	1093	intergenic	3m	126	5.73124	12.6459	8.67785	4	H3K27ac	Ap1s3	Ap1s3	Scg2
chr1	79581765	79582364	600	enhancer | intergenic	3m	89	5.31534	8.9474	4.87311	4	H3K27ac	Ap1s3	Ap1s3	Scg2
chr1	79640793	79641146	354	enhancer | intron	3m	56	4.01273	5.64066	3.08198	1	H3K27ac	Ap1s3	Wdfy1	Scg2
chr1	79796114	79796530	417	gene_body | intron	3m	64	4.37752	6.4844	3.79663	2	H3K27ac	Serpine2	Fam124b	Mrpl44
chr1	80078089	80078398	310	intergenic	3m	80	4.79111	8.05227	4.29813	1	H3K27ac	Fam124b	Fam124b	Serpine2
chr1	80124320	80124676	357	intergenic	3m	111	6.20148	11.1686	7.9566	2	H3K27ac	Fam124b	Fam124b	Serpine2
chr1	80225694	80226088	395	enhancer | intron	3m	77	4.8126	7.77954	4.87582	1	H3K27ac	Fam124b	Cul3	Fam124b
chr1	80267749	80268123	375	gene_body | intron	3m	86	5.15635	8.67866	5.66472	1	H3K27ac	Cul3	Gm45261	Fam124b
chr1	80292770	80293338	569	enhancer | intron	3m	77	4.8126	7.77954	4.87582	2	H3K27ac	Cul3	Gm45261	Fam124b
chr1	80313983	80314326	344	enhancer | intron	3m	61	3.99867	6.1157	3.48162	1	H3K27ac	Cul3	Gm45261	Fam124b
chr1	80328271	80328795	525	promoter	3m	63	4.14305	6.36212	3.66121	1	H3K27ac	Cul3	Gm45261	Fam124b
chr1	80340894	80341270	377	promoter	3m	55	2.97664	5.58796	3.01172	1	H3K27ac	Cul3	Gm45261	Cul3
chr1	80498009	80498312	304	intergenic	3m	52	3.78133	5.26717	2.72519	1	H3K27ac	Dock10	Dock10	Gm45261
chr1	80603451	80603804	354	enhancer | intron	3m	61	3.99867	6.1157	3.48162	1	H3K27ac	Dock10	Nyap2	Gm45261
chr1	80618355	80618729	375	gene_body | intron	3m	52	3.78133	5.26717	2.72519	1	H3K27ac	Dock10	Nyap2	Gm45261
chr1	80622218	80622525	308	enhancer | intron	3m	56	4.01273	5.64066	3.08198	1	H3K27ac	Dock10	Nyap2	Gm45261
chr1	80709710	80710075	366	promoter	3m	94	5.22902	9.48047	6.38065	1	H3K27ac	Dock10	Nyap2	Gm45261
chr1	80721492	80721964	473	enhancer | intron	3m	48	3.64793	4.83367	2.4144	1	H3K27ac	Dock10	Nyap2	Gm45261
chr1	80830577	80830880	304	intergenic	3m	52	3.78133	5.26717	2.72519	1	H3K27ac	Dock10	Nyap2	Dock10
chr1	80854683	80855255	573	enhancer | intergenic	3m	178	7.96741	17.8329	14.0546	3	H3K27ac	Dock10	Nyap2	Dock10
chr1	80856648	80857254	607	intergenic	3m	224	9.62519	22.4209	18.3454	5	H3K27ac	Dock10	Nyap2	Dock10
chr1	81063248	81063873	626	intergenic	3m	77	4.61385	7.74306	4.86731	2	H3K27ac	Nyap2	Nyap2	Dock10
chr1	81063932	81064311	380	intergenic	3m	61	3.99867	6.1157	3.48162	1	H3K27ac	Nyap2	Nyap2	Dock10
chr1	81065236	81065537	302	intergenic	3m	53	3.69108	5.34797	2.84309	1	H3K27ac	Nyap2	Nyap2	Dock10
chr1	81075834	81078155	2322	promoter	3m	323	10.2219	32.3806	27.7908	7	H3K27ac	Nyap2	Irs1	Dock10
chr1	81094897	81095200	304	enhancer | intron	3m	76	4.58071	7.68485	4.82527	1	H3K27ac	Nyap2	Irs1	Dock10
chr1	81102011	81102437	427	enhancer | intron	3m	69	4.46884	6.91475	4.15765	2	H3K27ac	Nyap2	Irs1	Dock10
chr1	81132873	81133654	782	enhancer | intron	3m	63	4.14305	6.36212	3.66121	2	H3K27ac	Nyap2	Irs1	Dock10
chr1	81170007	81170304	298	enhancer | intron	3m	72	4.82594	7.20751	3.56697	1	H3K27ac	Nyap2	Irs1	Dock10
chr1	81172289	81172596	308	enhancer | intron	3m	64	4.37752	6.4844	3.79663	1	H3K27ac	Nyap2	Irs1	Dock10
chr1	81172941	81173352	412	enhancer | intron	3m	105	5.84387	10.558	7.3469	1	H3K27ac	Nyap2	Irs1	Dock10
chr1	81178222	81178644	423	enhancer | intron	3m	87	5.15635	8.73451	5.66472	3	H3K27ac	Nyap2	Irs1	Dock10
chr1	81179390	81181207	1818	enhancer | intron	3m	173	7.68974	17.3193	13.4375	6	H3K27ac	Nyap2	Irs1	Dock10
chr1	81181381	81181896	516	enhancer | intron	3m	69	4.30626	6.91475	4.15765	2	H3K27ac	Nyap2	Irs1	Dock10
chr1	81195776	81196086	311	gene_body | intron	3m	77	4.8126	7.77954	4.87582	1	H3K27ac	Nyap2	Irs1	Dock10
chr1	81201042	81201422	381	gene_body | intron	3m	69	4.46884	6.90982	4.11769	1	H3K27ac	Nyap2	Irs1	Dock10
chr1	81235710	81236017	308	gene_body | intron	3m	56	4.01273	5.64066	3.08198	1	H3K27ac	Nyap2	Irs1	Dock10
chr1	81253414	81253698	285	enhancer | intron	3m	81	5.2281	8.15316	4.35007	1	H3K27ac	Nyap2	Irs1	Dock10
chr1	81255985	81256312	328	enhancer | intron	3m	46	3.38349	4.61392	2.24754	1	H3K27ac	Nyap2	Irs1	Dock10
chr1	81257232	81257535	304	enhancer | intron	3m	48	3.50566	4.81625	2.37955	1	H3K27ac	Nyap2	Irs1	Dock10
chr1	81279479	81279867	389	enhancer | intron	3m	102	5.43885	10.2101	7.08778	1	H3K27ac	Nyap2	Irs1	Dock10
chr1	81280295	81280750	456	enhancer | intron	3m	71	4.46175	7.18329	4.36687	2	H3K27ac	Nyap2	Irs1	Dock10
chr1	81286457	81287020	564	enhancer | intron	3m	77	4.8126	7.77954	4.87582	2	H3K27ac	Nyap2	Irs1	Dock10
chr1	81335882	81336185	304	gene_body | intron	3m	52	3.78133	5.26717	2.72519	1	H3K27ac	Nyap2	Irs1	Dock10
chr1	82112844	82113156	313	intergenic	3m	71	4.46175	7.18329	4.36687	1	H3K27ac	Irs1	Irs1	Nyap2
chr1	82273847	82274168	322	enhancer | intron	3m	69	4.46884	6.90982	4.11769	1	H3K27ac	Irs1	Rhbdd1	Gm9747
chr1	82284024	82284577	554	enhancer | intron	3m	107	5.14786	10.723	7.56663	3	H3K27ac	Irs1	Rhbdd1	Gm9747
chr1	82291258	82291577	320	promoter	3m	65	2.766	6.56999	3.87501	1	H3K27ac	Irs1	Rhbdd1	Gm9747
chr1	82725835	82726244	410	promoter_extended	3m	46	3.38349	4.61392	2.24754	1	H3K27ac	Mff	Tm4sf20	Col4a3
chr1	82735076	82735381	306	promoter	3m	66	4.17716	6.68954	3.95902	1	H3K27ac	Mff	Tm4sf20	Col4a3
chr1	82846265	82846566	302	enhancer | intron	3m	61	3.99867	6.1157	3.48162	1	H3K27ac	Agfg1	A030005L19Rik	Gm47791
chr1	82855416	82855809	394	gene_body | intron	3m	62	4.42378	6.29596	2.83607	1	H3K27ac	Agfg1	A030005L19Rik	Gm47791
chr1	82905079	82905499	421	enhancer | intergenic	3m	44	3.43757	4.49942	2.09833	1	H3K27ac	Agfg1	A030005L19Rik	Agfg1
chr1	82916693	82917330	638	intergenic	3m	52	3.76119	5.23448	2.76873	1	H3K27ac	A030005L19Rik	A030014E15Rik	A030005L19Rik
chr1	83153214	83153797	584	promoter_extended	3m	91	5.07227	9.19898	6.14639	1	H3K27ac	Daw1	Daw1	Ccl20
chr1	83267667	83268227	561	gene_body | intron	3m	48	3.64793	4.83367	2.4144	1	H3K27ac	Sphkap	Pid1	Daw1
chr1	83289352	83289741	390	gene_body | intron	3m	86	4.76813	8.64356	5.66472	1	H3K27ac	Sphkap	Pid1	Daw1
chr1	83296769	83297141	373	enhancer | intron	3m	101	5.83669	10.1763	7.05859	1	H3K27ac	Sphkap	Pid1	Daw1
chr1	83337769	83338255	487	promoter_extended	3m	100	5.14286	10.014	6.93444	1	H3K27ac	Sphkap	Pid1	Daw1
chr1	83341334	83341943	610	gene_body | intron	3m	61	4.12508	6.1157	3.48162	2	H3K27ac	Sphkap	Pid1	Daw1
chr1	83347351	83347662	312	enhancer | intron	3m	46	3.38349	4.61392	2.24754	1	H3K27ac	Sphkap	Pid1	Daw1
chr1	83352819	83353126	308	enhancer | intron	3m	82	5.1071	8.27134	5.35719	1	H3K27ac	Sphkap	Pid1	Daw1
chr1	83389809	83390147	339	gene_body | intron	3m	52	3.78133	5.26717	2.72519	1	H3K27ac	Sphkap	Pid1	Daw1
chr1	83390859	83391561	703	gene_body | intron	3m	81	4.49841	8.13951	5.20393	1	H3K27ac	Sphkap	Pid1	Daw1
chr1	83392035	83393492	1458	gene_body | intron	3m	246	10.579	24.6917	20.596	6	H3K27ac	Sphkap	Pid1	Daw1
chr1	83395260	83395563	304	gene_body | intron	3m	44	3.43757	4.49942	2.09833	1	H3K27ac	Sphkap	Pid1	Daw1
chr1	83395824	83396753	930	gene_body | intron	3m	177	8.20792	17.7727	14.0011	4	H3K27ac	Sphkap	Pid1	Daw1
chr1	83398430	83398731	302	gene_body | intron	3m	46	3.38349	4.61392	2.24754	1	H3K27ac	Sphkap	Pid1	Daw1
chr1	83400772	83401265	494	gene_body | intron	3m	69	4.46884	6.90982	4.11769	2	H3K27ac	Sphkap	Pid1	Daw1
chr1	83402129	83402432	304	gene_body | intron	3m	44	3.43757	4.49942	2.09833	1	H3K27ac	Sphkap	Pid1	Daw1
chr1	83403308	83403639	332	gene_body | intron	3m	69	4.46884	6.90982	4.11769	1	H3K27ac	Sphkap	Pid1	Daw1
chr1	83403771	83404432	662	gene_body | intron	3m	101	5.83669	10.1763	7.05859	3	H3K27ac	Sphkap	Pid1	Daw1
chr1	83404960	83405376	417	gene_body | intron	3m	64	4.37752	6.4844	3.79663	1	H3K27ac	Sphkap	Pid1	Daw1
chr1	83406496	83407201	706	gene_body | intron	3m	64	3.68393	6.46934	3.79663	2	H3K27ac	Sphkap	Pid1	Daw1
chr1	83407355	83408023	669	gene_body | intron	3m	84	4.30091	8.44284	5.51421	5	H3K27ac	Sphkap	Pid1	Daw1
chr1	83506342	83506727	386	intergenic	3m	64	4.37752	6.4844	3.79663	1	H3K27ac	Sphkap	Pid1	Sphkap
chr1	83508902	83509543	642	intergenic	3m	152	7.07456	15.2425	11.541	2	H3K27ac	Sphkap	Pid1	Sphkap
chr1	83531831	83532224	394	intergenic	3m	92	5.4719	9.21003	6.19086	1	H3K27ac	Sphkap	Pid1	Sphkap
chr1	83550929	83551794	866	intergenic	3m	69	4.46884	6.90982	4.11769	2	H3K27ac	Sphkap	Pid1	Sphkap
chr1	83553027	83553394	368	intergenic	3m	44	3.43757	4.49942	2.09833	1	H3K27ac	Sphkap	Pid1	Sphkap
chr1	83583596	83584039	444	intergenic	3m	142	7.29586	14.2875	10.8189	2	H3K27ac	Sphkap	Pid1	Sphkap
chr1	83621961	83622366	406	intergenic	3m	96	5.50011	9.60533	6.49024	2	H3K27ac	Sphkap	Pid1	Sphkap
chr1	83654254	83654631	378	intergenic	3m	77	4.8126	7.77954	4.87582	1	H3K27ac	Sphkap	Pid1	Sphkap
chr1	84181542	84181929	388	enhancer | intron	3m	77	4.8126	7.77954	4.87582	2	H3K27ac	Pid1	Dner	Sphkap
chr1	84200259	84200566	308	gene_body | intron	3m	48	3.64793	4.83367	2.4144	1	H3K27ac	Pid1	Dner	Sphkap
chr1	84213284	84213587	304	enhancer | intron	3m	60	4.12508	6.07156	3.40047	1	H3K27ac	Pid1	Dner	Sphkap
chr1	84250171	84250834	664	enhancer | intron	3m	118	5.17886	11.8534	8.52828	4	H3K27ac	Pid1	Dner	Sphkap
chr1	84321672	84322395	724	enhancer | intron	3m	105	5.84387	10.558	7.3469	2	H3K27ac	Pid1	Dner	Sphkap
chr1	84365750	84366549	800	promoter_extended	3m	131	6.17052	13.1126	9.68414	4	H3K27ac	Pid1	Dner	Pid1
chr1	84368311	84368660	350	promoter_extended	3m	82	5.1071	8.27134	5.35719	1	H3K27ac	Dner	Dner	Pid1
chr1	84371143	84371571	429	gene_body | intron	3m	73	4.74231	7.3621	4.55702	1	H3K27ac	Dner	Trip12	Pid1
chr1	84396545	84396886	342	promoter_extended	3m	46	3.38349	4.61392	2.24754	1	H3K27ac	Dner	Trip12	Pid1
chr1	84406046	84406512	467	gene_body | intron	3m	71	4.46175	7.18329	4.36687	1	H3K27ac	Dner	Trip12	Pid1
chr1	84434383	84434667	285	enhancer | intron	3m	54	4.02162	5.42133	2.15255	1	H3K27ac	Dner	Trip12	Pid1
chr1	84465069	84465425	357	gene_body | intron	3m	60	4.12508	6.07156	3.40047	1	H3K27ac	Dner	Trip12	Pid1
chr1	84472646	84472930	285	gene_body | intron	3m	72	4.82594	7.20751	3.56697	1	H3K27ac	Dner	Trip12	Pid1
chr1	84485886	84486524	639	enhancer | intron	3m	56	4.01273	5.64066	3.08198	1	H3K27ac	Dner	Trip12	Pid1
chr1	84496963	84497384	422	gene_body | intron	3m	63	3.85911	6.37854	3.74538	1	H3K27ac	Dner	Trip12	Pid1
chr1	84556432	84556739	308	enhancer | intron	3m	67	4.23022	6.78235	4.06765	1	H3K27ac	Dner	Trip12	Pid1
chr1	84559782	84560091	310	enhancer | intron	3m	45	3.35919	4.57348	2.16514	1	H3K27ac	Dner	Trip12	Pid1
chr1	84560833	84561234	402	enhancer | intron	3m	68	4.2634	6.84023	4.13271	1	H3K27ac	Dner	Trip12	Pid1
chr1	84577168	84577480	313	gene_body | intron	3m	86	5.15635	8.67866	5.66472	1	H3K27ac	Dner	Trip12	Pid1
chr1	84577985	84578397	413	gene_body | intron	3m	135	6.87514	13.5577	10.0818	1	H3K27ac	Dner	Trip12	Pid1
chr1	84592672	84593058	387	enhancer | intron	3m	92	5.4719	9.21003	6.19086	3	H3K27ac	Dner	Trip12	Pid1
chr1	84596621	84596924	304	enhancer | intron	3m	63	3.7085	6.34069	3.64557	1	H3K27ac	Dner	Trip12	Pid1
chr1	84615245	84615560	316	enhancer | intron	3m	73	4.74231	7.3621	4.55702	1	H3K27ac	Dner	Trip12	Pid1
chr1	84617320	84617637	318	enhancer | intron	3m	76	4.56793	7.66236	4.83372	1	H3K27ac	Dner	Trip12	Pid1
chr1	84619074	84619776	703	enhancer | intron	3m	108	5.38676	10.8363	7.59251	3	H3K27ac	Dner	Trip12	Pid1
chr1	84619847	84620165	319	enhancer | intron	3m	61	3.89121	6.18257	3.54284	1	H3K27ac	Dner	Trip12	Pid1
chr1	84620665	84621168	504	enhancer | intron	3m	186	7.87083	18.6399	14.8908	3	H3K27ac	Dner	Trip12	Pid1
chr1	84634793	84635100	308	enhancer | intron	3m	60	3.584	6.09384	3.48719	1	H3K27ac	Dner	Trip12	Pid1
chr1	84655923	84656275	353	enhancer | intron	3m	77	4.8126	7.77954	4.87582	1	H3K27ac	Dner	Trip12	Pid1
chr1	84694145	84694892	748	promoter_extended	3m	270	9.97876	27.0988	22.8985	4	H3K27ac	Dner	Trip12	Pid1
chr1	84709237	84710119	883	enhancer | intergenic	3m	100	5.33949	10.0295	6.94839	5	H3K27ac	Trip12	Trip12	Dner
chr1	84778292	84778595	304	gene_body | intron	3m	52	3.78133	5.26717	2.72519	1	H3K27ac	Trip12	Fbxo36	Dner
chr1	84784294	84784597	304	promoter	3m	52	3.78133	5.26717	2.72519	1	H3K27ac	Trip12	Fbxo36	Dner
chr1	84934771	84935164	394	promoter	3m	99	3.91131	9.95042	6.8753	1	H3K27ac	Slc16a14	C130026I21Rik	Fbxo36
chr1	85807155	85807544	390	enhancer | intron	3m	52	3.78133	5.26717	2.72519	2	H3K27ac	Cab39	Itm2c	A630001G21Rik
chr1	85838037	85838358	322	promoter_extended	3m	68	4.24373	6.80593	4.10587	1	H3K27ac	Cab39	Itm2c	A630001G21Rik
chr1	85846583	85846884	302	gene_body | intron	3m	69	4.30626	6.91475	4.15765	1	H3K27ac	Cab39	Itm2c	A630001G21Rik
chr1	85847272	85847606	335	gene_body | intron	3m	55	3.6749	5.55349	3.02605	1	H3K27ac	Cab39	Itm2c	A630001G21Rik
chr1	85869060	85870133	1074	enhancer | intergenic	3m	202	8.18966	20.2664	16.3196	5	H3K27ac	Cab39	Itm2c	Cab39
chr1	85870389	85871116	728	enhancer | intergenic	3m	51	3.02542	5.13344	2.68039	2	H3K27ac	Cab39	Itm2c	Cab39
chr1	85894994	85895393	400	gene_body | intron	3m	140	4.20424	14.0083	10.4459	2	H3K27ac	Itm2c	4933407L21Rik	Cab39
chr1	85896152	85896804	653	enhancer | intron	3m	94	4.24641	9.40659	5.88646	4	H3K27ac	Itm2c	4933407L21Rik	Cab39
chr1	85897188	85899269	2082	enhancer | intron	3m	383	10.915	38.3072	33.4544	7	H3K27ac	Itm2c	4933407L21Rik	Cab39
chr1	85899962	85900344	383	enhancer | intron	3m	74	3.85296	7.40243	4.59917	1	H3K27ac	Itm2c	4933407L21Rik	Cab39
chr1	85901202	85901894	693	enhancer | intron	3m	71	4.10395	7.10407	4.36119	2	H3K27ac	Itm2c	4933407L21Rik	Cab39
chr1	85915312	85915791	480	intergenic	3m	65	4.11006	6.57162	3.89356	2	H3K27ac	Itm2c	4933407L21Rik	Itm2c
chr1	85915929	85917288	1360	enhancer | intergenic	3m	122	6.35739	12.2309	8.88205	5	H3K27ac	Itm2c	4933407L21Rik	Itm2c
chr1	85917518	85918266	749	enhancer | intergenic	3m	112	4.61403	11.2694	7.49667	5	H3K27ac	Itm2c	4933407L21Rik	Itm2c
chr1	85918695	85919282	588	enhancer | intergenic	3m	97	4.82864	9.73688	6.61549	2	H3K27ac	4933407L21Rik	4933407L21Rik	Itm2c
chr1	85927679	85929002	1324	enhancer | promoter	3m	180	6.32386	18.0837	13.4909	7	H3K27ac	4933407L21Rik	Gpr55	Itm2c
chr1	85929158	85929831	674	gene_body | exon	3m	81	3.64601	8.18479	5.26867	3	H3K27ac	4933407L21Rik	Gpr55	Itm2c
chr1	85929859	85930237	379	gene_body | intron	3m	71	4.2984	7.18301	4.43028	2	H3K27ac	4933407L21Rik	Gpr55	Itm2c
chr1	85930465	85931138	674	gene_body | exon	3m	122	5.83923	12.2543	8.90438	3	H3K27ac	4933407L21Rik	Gpr55	Itm2c
chr1	85931696	85932511	816	enhancer | intron	3m	224	8.49195	22.4338	18.4537	4	H3K27ac	4933407L21Rik	Gpr55	Itm2c
chr1	85933368	85933974	607	enhancer | intron	3m	57	3.23303	5.79836	3.24785	1	H3K27ac	4933407L21Rik	Gpr55	Itm2c
chr1	85942074	85942381	308	enhancer | intron	3m	73	3.72573	7.37737	4.57684	1	H3K27ac	Gpr55	Spata3	4933407L21Rik
chr1	85953064	85953371	308	enhancer | intron	3m	82	5.08237	8.23029	5.35201	1	H3K27ac	Gpr55	Spata3	4933407L21Rik
chr1	85954101	85954485	385	enhancer | intron	3m	83	4.97571	8.37054	5.41542	1	H3K27ac	Gpr55	Spata3	4933407L21Rik
chr1	85956382	85956733	352	enhancer | intron	3m	66	3.86292	6.64239	3.95553	1	H3K27ac	Gpr55	Spata3	4933407L21Rik
chr1	86000302	86000877	576	intergenic	3m	98	5.4625	9.8943	6.75975	2	H3K27ac	Spata3	Spata3	Gpr55
chr1	86112599	86113228	630	promoter_extended	3m	61	3.99867	6.1157	3.48162	2	H3K27ac	Psmd1	Gm21972	Htr2b
chr1	86153963	86154270	308	promoter	3m	51	3.22113	5.14758	2.69309	1	H3K27ac	Gm21972	Armc9	Psmd1
chr1	86251304	86251588	285	gene_body | intron	3m	52	3.7632	5.23773	2.06811	1	H3K27ac	Armc9	B3gnt7	Gm21972
chr1	86433200	86433777	578	enhancer | intergenic	3m	63	3.58674	6.33734	3.68095	1	H3K27ac	Tex44	Ptma	Tex44
chr1	86434623	86436412	1790	enhancer | intergenic	3m	168	4.92548	16.8201	13.1774	7	H3K27ac	Tex44	Ptma	Tex44
chr1	86438522	86439022	501	enhancer | intergenic	3m	75	3.67588	7.51268	4.70153	1	H3K27ac	Tex44	Ptma	Tex44
chr1	86439618	86439983	366	enhancer | intergenic	3m	70	4.08691	7.0718	3.49894	3	H3K27ac	Tex44	Ptma	Tex44
chr1	86440830	86442630	1801	enhancer | intergenic	3m	311	9.44866	31.1998	26.8019	7	H3K27ac	Tex44	Ptma	Tex44
chr1	86487847	86488442	596	intergenic	3m	85	3.8851	8.53541	5.60084	3	H3K27ac	Ptma	Ptma	Tex44
chr1	86500479	86501050	572	enhancer | intergenic	3m	76	3.89453	7.63078	4.80679	2	H3K27ac	Ptma	Ptma	Tex44
chr1	86501344	86501732	389	enhancer | intergenic	3m	93	4.23839	9.38766	6.35549	1	H3K27ac	Ptma	Ptma	Tex44
chr1	86501957	86502309	353	enhancer | intergenic	3m	61	3.39896	6.1677	3.49041	1	H3K27ac	Ptma	Ptma	Tex44
chr1	86502706	86503077	372	enhancer | intergenic	3m	112	4.76168	11.2492	7.99121	1	H3K27ac	Ptma	Ptma	Tex44
chr1	86523133	86523440	308	enhancer | promoter	3m	70	3.58283	7.04926	4.31111	1	H3K27ac	Ptma	Ptma	Tex44
chr1	86525550	86526066	517	promoter	3m	104	3.98163	10.4265	7.29128	1	H3K27ac	Ptma	Ptma	Tex44
chr1	86529374	86529852	479	gene_body | intron	3m	71	3.43609	7.16513	4.38463	1	H3K27ac	Ptma	Pde6d	Tex44
chr1	86533957	86534348	392	enhancer | intergenic	3m	64	4.1685	6.4053	3.70231	1	H3K27ac	Ptma	Pde6d	Ptma
chr1	86548103	86548443	341	gene_body | intron	3m	73	4.41357	7.38903	4.58749	1	H3K27ac	Pde6d	Cops7b	Ptma
chr1	86550878	86551332	455	gene_body | intron	3m	73	4.74231	7.3621	4.55702	2	H3K27ac	Pde6d	Cops7b	Ptma
chr1	86551640	86552174	535	gene_body | intron	3m	60	4.10312	6.03539	3.43352	2	H3K27ac	Pde6d	Cops7b	Ptma
chr1	86682333	86682685	353	intergenic	3m	48	3.27812	4.84319	2.44873	1	H3K27ac	Nppc	Dis3l2	Nppc
chr1	86704948	86705270	323	enhancer | intron	3m	48	3.40051	4.85121	2.45526	1	H3K27ac	Dis3l2	Alppl2	Nppc
chr1	86707077	86707378	302	enhancer | intron	3m	61	3.99867	6.1157	3.48162	1	H3K27ac	Dis3l2	Alppl2	Nppc
chr1	86707785	86708137	353	enhancer | intron	3m	53	3.69108	5.34797	2.84309	1	H3K27ac	Dis3l2	Alppl2	Nppc
chr1	86815689	86816000	312	gene_body | intron	3m	62	4.42378	6.29596	2.83607	1	H3K27ac	Dis3l2	Alppl2	Nppc
chr1	86834473	86834856	384	promoter	3m	89	4.29805	8.933	5.45817	2	H3K27ac	Dis3l2	Alppl2	Nppc
chr1	86835146	86835514	369	gene_body | intron	3m	93	5.55317	9.34566	4.93585	2	H3K27ac	Dis3l2	Alppl2	Nppc
chr1	86837567	86837916	350	gene_body | intron	3m	60	4.12508	6.07156	3.40047	1	H3K27ac	Dis3l2	Alppl2	Nppc
chr1	86915169	86916297	1129	promoter_extended	3m	200	8.60481	20.022	16.103	5	H3K27ac	Dis3l2	Alppl2	Nppc
chr1	86916522	86917039	518	enhancer | promoter	3m	51	3.58042	5.1601	2.68836	2	H3K27ac	Dis3l2	Alppl2	Nppc
chr1	86929984	86930287	304	gene_body | intron	3m	69	4.46884	6.90982	4.11769	1	H3K27ac	Dis3l2	Alppl2	Nppc
chr1	86932227	86932736	510	gene_body | intron	3m	86	5.15635	8.67866	5.66472	4	H3K27ac	Dis3l2	Alppl2	Nppc
chr1	86949520	86949823	304	enhancer | intron	3m	69	4.46884	6.90982	4.11769	1	H3K27ac	Dis3l2	Alppl2	Nppc
chr1	86985818	86986204	387	promoter_extended	3m	52	3.78133	5.26717	2.72519	1	H3K27ac	Dis3l2	Alppl2	Nppc
chr1	87481552	87482052	501	gene_body | intron	3m	144	5.34361	14.4351	10.9056	3	H3K27ac	Ngef	Neu2	Snorc
chr1	87495728	87496250	523	enhancer | intron	3m	105	5.43547	10.5652	7.35378	2	H3K27ac	Ngef	Neu2	Snorc
chr1	87499598	87499899	302	enhancer | intron	3m	45	3.09849	4.51275	2.21862	1	H3K27ac	Ngef	Neu2	Snorc
chr1	87500145	87500901	757	enhancer | intron	3m	100	5.33949	10.0295	6.94839	1	H3K27ac	Ngef	Neu2	Snorc
chr1	87508651	87508952	302	promoter_extended	3m	48	2.98058	4.84669	2.45175	1	H3K27ac	Ngef	Neu2	Snorc
chr1	87509018	87509619	602	promoter	3m	99	4.34159	9.93158	5.68731	2	H3K27ac	Ngef	Neu2	Snorc
chr1	87509788	87510284	497	promoter_extended	3m	66	2.84773	6.67466	3.97252	1	H3K27ac	Ngef	Inpp5d	Snorc
chr1	87510547	87511435	889	promoter_extended	3m	98	3.98594	9.88571	6.81338	3	H3K27ac	Ngef	Inpp5d	Snorc
chr1	87517926	87518227	302	promoter_extended	3m	44	3.16517	4.44013	2.15263	1	H3K27ac	Ngef	Inpp5d	Snorc
chr1	87518404	87520088	1685	enhancer | intron	3m	247	10.2599	24.7053	20.5092	4	H3K27ac	Ngef	Inpp5d	Snorc
chr1	87521008	87521911	904	enhancer | intron	3m	221	8.59149	22.1042	18.1542	3	H3K27ac	Ngef	Inpp5d	Snorc
chr1	87522360	87523108	749	enhancer | intron	3m	99	5.47617	9.91833	6.84516	3	H3K27ac	Ngef	Inpp5d	Snorc
chr1	87535002	87535305	304	gene_body | intron	3m	52	3.78133	5.26717	2.72519	1	H3K27ac	Ngef	Inpp5d	Snorc
chr1	87536122	87536492	371	gene_body | intron	3m	58	3.6927	5.82334	3.26816	1	H3K27ac	Ngef	Inpp5d	Snorc
chr1	87536576	87537173	598	gene_body | intron	3m	172	7.3999	17.2474	13.3933	4	H3K27ac	Ngef	Inpp5d	Snorc
chr1	87537314	87538104	791	gene_body | intron	3m	102	5.63914	10.2035	7.04658	4	H3K27ac	Ngef	Inpp5d	Snorc
chr1	87584165	87584526	362	gene_body | intron	3m	56	3.60184	5.65674	3.09435	1	H3K27ac	Neu2	Inpp5d	Ngef
chr1	87588651	87589213	563	promoter_extended	3m	77	3.99578	7.709	4.86731	1	H3K27ac	Neu2	Inpp5d	Ngef
chr1	87590859	87591382	524	promoter_extended	3m	69	4.18989	6.98712	4.18871	2	H3K27ac	Neu2	Inpp5d	Ngef
chr1	87593528	87594443	916	promoter	3m	126	5.53821	12.629	9.18931	4	H3K27ac	Neu2	Inpp5d	Ngef
chr1	87595672	87596381	710	gene_body | intron	3m	72	4.35595	7.28618	4.46126	1	H3K27ac	Neu2	Inpp5d	Ngef
chr1	87597718	87598089	372	gene_body | exon	3m	71	4.11639	7.1276	4.38256	2	H3K27ac	Neu2	Inpp5d	Ngef
chr1	87603772	87604546	775	intergenic	3m	66	3.99413	6.62913	3.9063	3	H3K27ac	Neu2	Inpp5d	Neu2
chr1	87605007	87606950	1944	intergenic	3m	115	5.393	11.58	8.34051	4	H3K27ac	Neu2	Inpp5d	Neu2
chr1	87607098	87607459	362	enhancer | intergenic	3m	55	3.40715	5.51512	2.9936	1	H3K27ac	Neu2	Inpp5d	Neu2
chr1	87677959	87678266	308	enhancer | intron	3m	60	3.584	6.09384	3.48719	1	H3K27ac	Inpp5d	Atg16l1	Neu2
chr1	87679377	87679816	440	enhancer | intron	3m	144	6.43515	14.4621	10.9305	2	H3K27ac	Inpp5d	Atg16l1	Neu2
chr1	87680376	87680800	425	gene_body | intron	3m	137	5.3657	13.7443	9.64015	2	H3K27ac	Inpp5d	Atg16l1	Neu2
chr1	87685260	87685627	368	gene_body | intron	3m	81	4.07475	8.15531	5.24186	1	H3K27ac	Inpp5d	Atg16l1	Neu2
chr1	87686729	87687082	354	gene_body | intron	3m	101	5.38989	10.1213	6.96837	2	H3K27ac	Inpp5d	Atg16l1	Neu2
chr1	87687141	87687519	379	gene_body | intron	3m	81	4.8227	8.107	5.23696	1	H3K27ac	Inpp5d	Atg16l1	Neu2
chr1	87706736	87708738	2003	promoter_extended	3m	145	6.25571	14.5242	10.8965	5	H3K27ac	Inpp5d	Atg16l1	Neu2
chr1	87708822	87709204	383	promoter	3m	76	3.96834	7.65049	4.3992	2	H3K27ac	Inpp5d	Atg16l1	Neu2
chr1	87709552	87710048	497	enhancer | intron	3m	98	4.31446	9.86624	6.2594	2	H3K27ac	Inpp5d	Atg16l1	Neu2
chr1	87710856	87711157	302	gene_body | intron	3m	72	3.91156	7.26317	4.47443	1	H3K27ac	Inpp5d	Atg16l1	Neu2
chr1	87722848	87723638	791	intergenic	3m	105	5.57475	10.5027	7.31892	3	H3K27ac	Inpp5d	Atg16l1	Inpp5d
chr1	87724000	87724560	561	intergenic	3m	55	3.32898	5.57747	3.04598	1	H3K27ac	Inpp5d	Atg16l1	Inpp5d
chr1	87726860	87727507	648	intergenic	3m	69	4.00712	6.9199	4.12566	1	H3K27ac	Inpp5d	Atg16l1	Inpp5d
chr1	87730887	87731222	336	intergenic	3m	53	3.69108	5.34797	2.84309	1	H3K27ac	Inpp5d	Atg16l1	Inpp5d
chr1	87732435	87735014	2580	enhancer | intergenic	3m	271	11.3086	27.1801	22.962	7	H3K27ac	Inpp5d	Atg16l1	Inpp5d
chr1	87735732	87736115	384	intergenic	3m	117	6.09548	11.7673	8.51543	2	H3K27ac	Inpp5d	Atg16l1	Inpp5d
chr1	87797900	87798404	505	intergenic	3m	60	3.70827	6.09474	3.48162	2	H3K27ac	Sag	Sag	Atg16l1
chr1	87798498	87799386	889	promoter_extended	3m	94	5.1289	9.42535	6.14639	5	H3K27ac	Sag	Sag	Atg16l1
chr1	87811397	87813168	1772	promoter	3m	190	7.57773	19.043	15.1728	7	H3K27ac	Sag	Dgkd	Atg16l1
chr1	87847121	87847679	559	enhancer | intergenic	3m	169	6.99573	16.9124	13.1844	2	H3K27ac	Sag	Dgkd	Sag
chr1	87848302	87848731	430	promoter_extended	3m	96	4.48222	9.64428	6.52913	2	H3K27ac	Sag	Dgkd	Sag
chr1	87849232	87850223	992	promoter_extended	3m	71	3.97621	7.12787	4.31894	2	H3K27ac	Dgkd	Dgkd	Sag
chr1	87879471	87879983	513	promoter	3m	94	5.22902	9.48047	6.38065	2	H3K27ac	Dgkd	Usp40	Sag
chr1	87885046	87885353	308	gene_body | intron	3m	56	4.01273	5.64066	3.08198	1	H3K27ac	Dgkd	Usp40	Sag
chr1	88560023	88560363	341	gene_body | intron	3m	76	4.54464	7.62131	4.76833	1	H3K27ac	Glrp1	Arl4c	Glrp1
chr1	88622552	88622946	395	intergenic	3m	78	4.69737	7.88921	5.03883	1	H3K27ac	Arl4c	Arl4c	Glrp1
chr1	88656496	88656979	484	gene_body | intron	3m	47	3.23129	4.75761	2.40004	1	H3K27ac	Arl4c	Arl4c	Glrp1
chr1	88699831	88700315	485	gene_body | exon	3m	68	3.75051	6.83555	4.13153	2	H3K27ac	Arl4c	Sh3bp4	Glrp1
chr1	88707271	88707659	389	intergenic	3m	55	3.82897	5.58005	3.07778	1	H3K27ac	Arl4c	Sh3bp4	Arl4c
chr1	88726087	88727007	921	promoter_extended	3m	84	4.83453	8.44444	5.51421	3	H3K27ac	Arl4c	Sh3bp4	Arl4c
chr1	88757803	88758162	360	enhancer | intergenic	3m	67	4.06015	6.75055	4.04207	1	H3K27ac	Arl4c	Sh3bp4	Arl4c
chr1	88861057	88861395	339	enhancer | intergenic	3m	68	4.44505	6.87017	4.14438	1	H3K27ac	Arl4c	Sh3bp4	Arl4c
chr1	88909642	88910092	451	enhancer | intergenic	3m	96	5.50011	9.60533	6.49024	1	H3K27ac	Sh3bp4	Sh3bp4	Arl4c
chr1	88973102	88973435	334	intergenic	3m	50	3.64789	5.0498	2.60329	1	H3K27ac	Sh3bp4	Sh3bp4	Arl4c
chr1	88997275	88997597	323	enhancer | intergenic	3m	74	4.47553	7.49912	4.65571	1	H3K27ac	Sh3bp4	Sh3bp4	Arl4c
chr1	89057052	89057426	375	intergenic	3m	66	4.15293	6.64703	3.94617	1	H3K27ac	Sh3bp4	Sh3bp4	Arl4c
chr1	89092690	89093036	347	enhancer | intron	3m	52	2.67052	5.28115	2.83943	1	H3K27ac	Sh3bp4	Agap1	Arl4c
chr1	89576715	89577144	430	enhancer | promoter	3m	62	3.55506	6.27152	3.64965	1	H3K27ac	Agap1	Gbx2	Sh3bp4
chr1	89589688	89590007	320	enhancer | intron	3m	58	3.70948	5.85396	3.29736	1	H3K27ac	Agap1	Gbx2	Sh3bp4
chr1	89600180	89600607	428	enhancer | intron	3m	68	3.29794	6.81222	4.11179	1	H3K27ac	Agap1	Gbx2	Sh3bp4
chr1	89623322	89623723	402	enhancer | intron	3m	143	6.18666	14.3823	10.9081	1	H3K27ac	Agap1	Gbx2	Sh3bp4
chr1	89649541	89649842	302	gene_body | intron	3m	58	3.47694	5.87887	3.31791	1	H3K27ac	Agap1	Gbx2	Sh3bp4
chr1	90054271	90054654	384	gene_body | intron	3m	102	4.74203	10.2146	7.05735	2	H3K27ac	Iqca	Ackr3	Asb18
chr1	90226883	90227186	304	gene_body | exon	3m	56	3.62132	5.69258	3.10873	1	H3K27ac	Ackr3	Cops8	Ackr3
chr1	90283818	90284243	426	enhancer | exon	3m	112	5.25319	11.2937	8.00484	1	H3K27ac	Ackr3	Cops8	Ackr3
chr1	90327936	90328271	336	intergenic	3m	69	4.33556	6.96559	4.16807	1	H3K27ac	Ackr3	Cops8	Ackr3
chr1	90328875	90329193	319	intergenic	3m	67	4.19213	6.71577	3.98329	1	H3K27ac	Ackr3	Cops8	Ackr3
chr1	90357854	90358588	735	intergenic	3m	141	7.19856	14.1199	10.6798	4	H3K27ac	Ackr3	Cops8	Ackr3
chr1	90385485	90385849	365	intergenic	3m	66	4.1358	6.61691	3.89453	1	H3K27ac	Ackr3	Cops8	Ackr3
chr1	90690063	90690439	377	intergenic	3m	91	5.25083	9.17604	6.12664	1	H3K27ac	Col6a3	Col6a3	Cops8
chr1	90731934	90732304	371	intergenic	3m	43	3.33593	4.33674	2.03048	1	H3K27ac	Col6a3	Col6a3	Cops8
chr1	90743285	90744059	775	enhancer | intergenic	3m	178	7.48291	17.8861	14.1729	3	H3K27ac	Col6a3	Col6a3	Cops8
chr1	90964416	90964778	363	gene_body | intron	3m	84	4.32734	8.40233	5.47677	1	H3K27ac	Rab17	Lrrfip1	Prlh
chr1	90979746	90980683	938	promoter_extended	3m	101	5.83669	10.1763	7.05859	4	H3K27ac	Rab17	Lrrfip1	Rab17
chr1	90982326	90982814	489	intergenic	3m	52	3.78133	5.26717	2.72519	1	H3K27ac	Rab17	Lrrfip1	Rab17
chr1	91021715	91022327	613	enhancer | intron	3m	100	5.34826	10.0455	6.90114	2	H3K27ac	Lrrfip1	Rbm44	Rab17
chr1	91049661	91050119	459	promoter_extended	3m	64	3.74547	6.41337	3.77326	2	H3K27ac	Lrrfip1	Rbm44	Rab17
chr1	91058819	91059794	976	enhancer | intron	3m	143	6.35896	14.3114	10.8401	4	H3K27ac	Lrrfip1	Rbm44	Rab17
chr1	91060406	91060786	381	enhancer | intron	3m	63	3.82998	6.32406	3.69937	1	H3K27ac	Lrrfip1	Rbm44	Rab17
chr1	91061923	91062828	906	enhancer | intron	3m	110	4.83864	11.0934	7.336	4	H3K27ac	Lrrfip1	Rbm44	Rab17
chr1	91064008	91064309	302	enhancer | intron	3m	48	2.87916	4.80575	2.41771	1	H3K27ac	Lrrfip1	Rbm44	Rab17
chr1	91084600	91084901	302	gene_body | intron	3m	63	3.71183	6.34726	3.69055	1	H3K27ac	Lrrfip1	Rbm44	Rab17
chr1	91180174	91180874	701	gene_body | intron	3m	45	2.71436	4.59179	2.25168	1	H3K27ac	Ramp1	Ube2f	Rbm44
chr1	91189366	91189805	440	enhancer | intron	3m	109	5.09918	10.9742	7.73397	4	H3K27ac	Ramp1	Ube2f	Rbm44
chr1	91197487	91197963	477	gene_body | intron	3m	106	4.65182	10.6643	7.4454	1	H3K27ac	Ramp1	Ube2f	Rbm44
chr1	91200777	91201507	731	enhancer | intron	3m	100	4.97121	10.0229	6.9427	3	H3K27ac	Ramp1	Ube2f	Rbm44
chr1	91202903	91203425	523	gene_body | intron	3m	161	6.64867	16.1981	12.5287	3	H3K27ac	Ramp1	Ube2f	Rbm44
chr1	91206375	91207123	749	enhancer | intron	3m	111	5.02801	11.1717	7.91877	3	H3K27ac	Ramp1	Ube2f	Rbm44
chr1	91207247	91207839	593	enhancer | intron	3m	86	4.31699	8.67722	5.66472	4	H3K27ac	Ramp1	Ube2f	Rbm44
chr1	91212617	91213407	791	enhancer | intron	3m	52	3.26985	5.24457	2.72519	1	H3K27ac	Ramp1	Ube2f	Rbm44
chr1	91331864	91332205	342	enhancer | intron	3m	84	3.8307	8.40082	5.44458	1	H3K27ac	Espnl	Klhl30	Scly
chr1	91399061	91399511	451	promoter	3m	138	5.25235	13.8369	10.2855	2	H3K27ac	Ilkap	Hes6	Ilkap
chr1	91457795	91458316	522	enhancer | intron	3m	179	6.25526	17.9146	14.1187	3	H3K27ac	Per2	Traf3ip1	Hes6
chr1	91642122	91642441	320	intergenic	3m	51	3.73602	5.19354	2.73501	1	H3K27ac	Asb1	Twist2	Asb1
chr1	91846457	91846897	441	gene_body | intron	3m	90	4.62686	9.00855	5.96884	1	H3K27ac	Twist2	Hdac4	Asb1
chr1	91880575	91881047	473	enhancer | intergenic	3m	115	5.09312	11.5319	7.78822	3	H3K27ac	Twist2	Hdac4	Twist2
chr1	91881844	91882172	329	intergenic	3m	81	4.48399	8.11224	5.20232	2	H3K27ac	Twist2	Hdac4	Twist2
chr1	91919031	91919582	552	gene_body | exon	3m	90	4.22368	9.06039	6.08274	2	H3K27ac	Hdac4	Hdac4	Twist2
chr1	91942944	91943643	700	promoter_extended	3m	93	4.34781	9.34284	6.29146	2	H3K27ac	Hdac4	Ndufa10	Twist2
chr1	92038394	92038696	303	enhancer | intron	3m	63	3.95758	6.3013	3.64934	1	H3K27ac	Hdac4	Ndufa10	Twist2
chr1	92040535	92040907	373	enhancer | intron	3m	52	3.5188	5.27707	2.80365	1	H3K27ac	Hdac4	Ndufa10	Twist2
chr1	92099871	92100560	690	enhancer | intron	3m	60	3.80212	6.02215	3.44835	1	H3K27ac	Hdac4	Ndufa10	Twist2
chr1	92143768	92144168	401	enhancer | intron	3m	64	4.03509	6.43912	3.73368	1	H3K27ac	Hdac4	Ndufa10	Twist2
chr1	92151570	92152215	646	promoter_extended	3m	61	3.99867	6.1157	3.48162	1	H3K27ac	Hdac4	Ndufa10	Twist2
chr1	92172074	92172403	330	enhancer | intron	3m	44	3.0649	4.4503	2.1619	1	H3K27ac	Hdac4	Ndufa10	Twist2
chr1	92299595	92300454	860	intergenic	3m	144	6.19584	14.4012	10.8751	6	H3K27ac	Hdac4	Ndufa10	Hdac4
chr1	92302065	92302632	568	intergenic	3m	60	3.57824	6.08234	3.48162	1	H3K27ac	Hdac4	Ndufa10	Hdac4
chr1	92308991	92309314	324	intergenic	3m	48	3.27812	4.84319	2.44873	1	H3K27ac	Hdac4	Ndufa10	Hdac4
chr1	92310432	92310835	404	enhancer | intergenic	3m	68	3.0845	6.85068	4.14246	2	H3K27ac	Hdac4	Ndufa10	Hdac4
chr1	92361443	92361841	399	enhancer | intergenic	3m	106	5.09777	10.6216	7.40716	2	H3K27ac	Ndufa10	Ndufa10	Hdac4
chr1	92392797	92393323	527	enhancer | intergenic	3m	77	4.32767	7.75376	4.87582	3	H3K27ac	Ndufa10	Ndufa10	Hdac4
chr1	92444792	92445136	345	gene_body | intron	3m	65	3.96639	6.57791	3.89923	1	H3K27ac	Ndufa10	Olfr1416	Hdac4
chr1	92445461	92445987	527	gene_body | intron	3m	64	4.20354	6.46463	3.75749	2	H3K27ac	Ndufa10	Olfr1416	Hdac4
chr1	92640928	92641275	348	promoter_extended	3m	53	2.97466	5.39503	2.88537	1	H3K27ac	Cops9	Otos	Olfr12
chr1	92760057	92760364	308	gene_body | intron	3m	52	3.5188	5.27707	2.80365	1	H3K27ac	Gpc1	Gpc1	Otos
chr1	92831807	92832114	308	gene_body | intron	3m	88	3.53153	8.83795	5.87652	1	H3K27ac	Gpc1	Ankmy1	Otos
chr1	92848095	92848579	485	promoter_extended	3m	95	3.6723	9.50852	6.40639	2	H3K27ac	Gpc1	Ankmy1	Otos
chr1	93052007	93052325	319	gene_body | intron	3m	63	3.59066	6.34548	3.71876	1	H3K27ac	Kif1a	Agxt	Aqp12
chr1	93070078	93070581	504	promoter_extended	3m	96	4.80142	9.68184	6.62639	2	H3K27ac	Kif1a	Agxt	Aqp12
chr1	93084658	93085072	415	enhancer | intron	3m	50	3.25364	5.00434	2.59347	1	H3K27ac	Kif1a	Agxt	Aqp12
chr1	93085984	93086290	307	promoter_extended	3m	48	3.26549	4.82016	2.43041	1	H3K27ac	Kif1a	Agxt	Aqp12
chr1	93087343	93087716	374	promoter_extended	3m	61	4.00172	6.12094	3.4469	1	H3K27ac	Kif1a	Agxt	Aqp12
chr1	93089108	93089433	326	enhancer | intron	3m	62	3.9267	6.24614	3.55693	1	H3K27ac	Kif1a	Agxt	Aqp12
chr1	93092319	93092831	513	enhancer | intron	3m	78	4.48765	7.81811	4.90993	2	H3K27ac	Kif1a	Agxt	Aqp12
chr1	93093970	93094445	476	enhancer | intron	3m	45	3.49489	4.59081	2.25116	1	H3K27ac	Kif1a	Agxt	Aqp12
chr1	93346513	93346852	340	promoter_extended	3m	53	3.46105	5.3957	2.88537	1	H3K27ac	Ppp1r7	Ano7	Pask
chr1	93348700	93349050	351	promoter_extended	3m	62	4.42378	6.29596	2.83607	3	H3K27ac	Ppp1r7	Ano7	Pask
chr1	93484361	93484749	389	promoter_extended	3m	46	3.38349	4.61392	2.24754	1	H3K27ac	2002-09-01	Farp2	Hdlbp
chr1	93577721	93578102	382	gene_body | intron	3m	52	3.65435	5.28578	2.84031	1	H3K27ac	Farp2	Stk25	2002-09-01
chr1	93649343	93649885	543	enhancer | intron	3m	183	7.99371	18.3766	14.6379	3	H3K27ac	Stk25	Bok	Farp2
chr1	93692094	93692508	415	promoter_extended	3m	73	3.86661	7.37737	4.57684	3	H3K27ac	Bok	Thap4	Stk25
chr1	93823861	93825435	1575	promoter_extended	3m	171	5.36175	17.1049	13.267	5	H3K27ac	D2hgdh	Gal3st2	Ing5
chr1	94054219	94054708	490	promoter_extended	3m	74	4.14267	7.45592	4.64823	1	H3K27ac	Pdcd1	Fam174a	Pdcd1
chr1	94916090	94916494	405	intergenic	3m	59	4.06334	5.96978	2.61511	1	H3K27ac	Fam174a	Fam174a	Pdcd1
chr1	95109785	95110086	302	intergenic	3m	69	4.30626	6.91475	4.15765	2	H3K27ac	Fam174a	Fam174a	Pdcd1
chr1	96768695	96769119	425	intergenic	3m	94	5.22902	9.48047	6.38065	1	H3K27ac	Slco4c1	Slco4c1	St8sia4
chr1	96770158	96770602	445	intergenic	3m	82	5.1071	8.27134	5.35719	2	H3K27ac	Slco4c1	Slco4c1	St8sia4
chr1	97552301	97552822	522	enhancer | intron	3m	165	7.04557	16.5539	12.1134	5	H3K27ac	D1Ertd622e	D1Ertd622e	Slco6c1
chr1	97553972	97554934	963	enhancer | intron	3m	115	6.18762	11.5351	8.23073	5	H3K27ac	D1Ertd622e	D1Ertd622e	Slco6c1
chr1	97587780	97588293	514	intergenic	3m	68	4.2634	6.84023	4.13271	2	H3K27ac	D1Ertd622e	D1Ertd622e	Slco6c1
chr1	97590458	97590847	390	intergenic	3m	55	3.32898	5.57747	3.04598	1	H3K27ac	D1Ertd622e	D1Ertd622e	Slco6c1
chr1	97615858	97616262	405	gene_body | exon	3m	77	4.8126	7.77954	4.87582	2	H3K27ac	D1Ertd622e	Ppip5k2	Slco6c1
chr1	97620930	97621231	302	gene_body | exon	3m	46	3.38349	4.61392	2.24754	1	H3K27ac	D1Ertd622e	Ppip5k2	Slco6c1
chr1	97623455	97624374	920	gene_body | exon	3m	201	9.11983	20.1568	16.2155	5	H3K27ac	D1Ertd622e	Ppip5k2	Slco6c1
chr1	97624677	97625964	1288	gene_body | exon	3m	322	12.3752	32.2674	27.6812	6	H3K27ac	D1Ertd622e	Ppip5k2	Slco6c1
chr1	97625999	97626461	463	gene_body | exon	3m	78	4.52295	7.88262	4.99365	2	H3K27ac	D1Ertd622e	Ppip5k2	Slco6c1
chr1	97628329	97629294	966	gene_body | exon	3m	69	4.30626	6.91475	4.15765	2	H3K27ac	D1Ertd622e	Ppip5k2	Slco6c1
chr1	97637375	97637828	454	gene_body | exon	3m	53	3.69108	5.34797	2.84309	1	H3K27ac	D1Ertd622e	Ppip5k2	Slco6c1
chr1	97639310	97639858	549	gene_body | exon	3m	70	4.25069	7.09709	3.90438	2	H3K27ac	D1Ertd622e	Ppip5k2	Slco6c1
chr1	97641823	97642502	680	gene_body | exon	3m	86	5.15635	8.67866	5.66472	1	H3K27ac	D1Ertd622e	Ppip5k2	Slco6c1
chr1	97648299	97648670	372	enhancer | intron	3m	101	5.83669	10.1763	7.05859	3	H3K27ac	D1Ertd622e	Ppip5k2	Slco6c1
chr1	97648856	97649369	514	enhancer | intron	3m	93	4.6525	9.37817	6.32233	1	H3K27ac	D1Ertd622e	Ppip5k2	Slco6c1
chr1	97649772	97650195	424	enhancer | intron	3m	101	5.62121	10.1722	6.94839	3	H3K27ac	D1Ertd622e	Ppip5k2	Slco6c1
chr1	97650236	97651098	863	enhancer | intron	3m	155	6.15044	15.5555	11.834	5	H3K27ac	D1Ertd622e	Ppip5k2	Slco6c1
chr1	97651100	97652591	1492	enhancer | intron	3m	212	9.28144	21.2535	17.2454	7	H3K27ac	D1Ertd622e	Ppip5k2	Slco6c1
chr1	97653569	97654048	480	enhancer | intron	3m	77	4.61385	7.74306	4.86731	2	H3K27ac	D1Ertd622e	Ppip5k2	Slco6c1
chr1	97654900	97655712	813	enhancer | intron	3m	138	6.56411	13.8556	10.3603	4	H3K27ac	D1Ertd622e	Ppip5k2	Slco6c1
chr1	97656796	97657276	481	promoter_extended	3m	126	6.34695	12.6204	9.22488	3	H3K27ac	D1Ertd622e	Ppip5k2	Slco6c1
chr1	97659854	97660191	338	promoter	3m	47	3.24674	4.7859	2.39955	1	H3K27ac	D1Ertd622e	Ppip5k2	Slco6c1
chr1	97660250	97660729	480	promoter	3m	90	4.4598	9.03158	5.99122	3	H3K27ac	D1Ertd622e	Ppip5k2	Slco6c1
chr1	97768382	97768899	518	promoter_extended	3m	69	4.30626	6.91475	4.15765	1	H3K27ac	Ppip5k2	Gin1	D1Ertd622e
chr1	97816090	97816423	334	gene_body | intron	3m	49	3.47599	4.98134	2.57156	1	H3K27ac	Pam	Slco6d1	Gin1
chr1	97828540	97829241	702	promoter_extended	3m	167	7.64872	16.7633	13.0434	3	H3K27ac	Pam	Slco6d1	Gin1
chr1	97862472	97862968	497	enhancer | intron	3m	82	5.1071	8.27134	5.35719	1	H3K27ac	Pam	Slco6d1	Gin1
chr1	97872546	97872889	344	promoter_extended	3m	86	5.15635	8.67866	5.66472	2	H3K27ac	Pam	Slco6d1	Gin1
chr1	97874013	97874433	421	promoter_extended	3m	85	4.92143	8.59884	5.60881	1	H3K27ac	Pam	Slco6d1	Gin1
chr1	97887786	97888510	725	enhancer | intron	3m	70	4.37752	7.09709	3.90438	3	H3K27ac	Pam	Slco6d1	Gin1
chr1	97904466	97904790	325	enhancer | intron	3m	85	4.92143	8.59884	5.60881	1	H3K27ac	Pam	Slco6d1	Gin1
chr1	97909457	97909756	300	enhancer | intron	3m	62	4.42378	6.29596	2.83607	1	H3K27ac	Pam	Slco6d1	Gin1
chr1	97915804	97916300	497	enhancer | intron	3m	72	4.49141	7.23419	4.47526	3	H3K27ac	Pam	Slco6d1	Gin1
chr1	97916343	97916746	404	enhancer | intron	3m	60	3.80212	6.02215	3.44835	2	H3K27ac	Pam	Slco6d1	Gin1
chr1	97955787	97956110	324	promoter_extended	3m	73	4.74231	7.3621	4.55702	2	H3K27ac	Pam	Slco6d1	Gin1
chr1	97960212	97961956	1745	enhancer | intron	3m	79	4.74231	7.9029	4.57532	3	H3K27ac	Pam	Slco6d1	Gin1
chr1	97961958	97963570	1613	enhancer | intron	3m	103	5.92338	10.322	5.73821	6	H3K27ac	Pam	Slco6d1	Gin1
chr1	97963909	97964649	741	enhancer | intron	3m	60	4.12508	6.07156	3.40047	2	H3K27ac	Pam	Slco6d1	Gin1
chr1	97971771	97972087	317	enhancer | intron	3m	53	3.69108	5.34797	2.84309	1	H3K27ac	Pam	Slco6d1	Gin1
chr1	97972528	97972875	348	enhancer | intron	3m	61	3.99867	6.1157	3.48162	1	H3K27ac	Pam	Slco6d1	Gin1
chr1	97974111	97974919	809	enhancer | intron	3m	115	6.18762	11.5351	8.23073	3	H3K27ac	Pam	Slco6d1	Gin1
chr1	97975022	97975345	324	enhancer | intron	3m	87	4.81745	8.73451	5.27763	2	H3K27ac	Pam	Slco6d1	Gin1
chr1	97976791	97978184	1394	promoter	3m	154	5.32564	15.4714	11.7543	6	H3K27ac	Pam	Slco6d1	Gin1
chr1	97978339	97978643	305	promoter_extended	3m	61	3.99867	6.1157	3.48162	1	H3K27ac	Pam	Slco6d1	Gin1
chr1	97979019	97979426	408	promoter_extended	3m	73	4.74231	7.3621	4.55702	1	H3K27ac	Pam	Slco6d1	Gin1
chr1	97980318	97980638	321	promoter_extended	3m	52	3.78133	5.26717	2.72519	1	H3K27ac	Pam	Slco6d1	Gin1
chr1	98001521	98001906	386	enhancer | intron	3m	56	4.01273	5.64066	3.08198	1	H3K27ac	Pam	Slco6d1	Gin1
chr1	98048018	98048739	722	promoter	3m	132	6.23434	13.2344	9.17438	4	H3K27ac	Pam	Slco6d1	Gin1
chr1	98081806	98082113	308	enhancer | intron	3m	56	4.01273	5.64066	3.08198	1	H3K27ac	Pam	Slco6d1	Gin1
chr1	98179627	98179934	308	enhancer | intron	3m	52	3.6259	5.2375	2.76907	1	H3K27ac	Pam	Slco6d1	Pam
chr1	98189888	98192062	2175	enhancer | exon	3m	151	6.8011	15.1748	10.8842	6	H3K27ac	Pam	Slco6d1	Pam
chr1	98192087	98192388	302	enhancer | intergenic	3m	151	6.8011	15.1748	10.8842	2	H3K27ac	Pam	Slco6d1	Pam
chr1	98278380	98278974	595	intergenic	3m	227	9.22769	22.7969	18.5068	3	H3K27ac	Slco6d1	Slco6d1	Pam
chr1	98351296	98351617	322	intergenic	3m	56	4.01273	5.64066	3.08198	1	H3K27ac	Slco6d1	Slco6d1	Pam
chr1	98447592	98447908	317	gene_body | intron	3m	52	3.78133	5.26717	2.72519	1	H3K27ac	Slco6d1	Cntnap5b	Pam
chr1	99871896	99872324	429	gene_body | intron	3m	52	3.78133	5.26717	2.72519	1	H3K27ac	Cntnap5b	Cdh20	Slco6d1
chr1	99872573	99872954	382	gene_body | intron	3m	77	4.8126	7.77954	4.87582	1	H3K27ac	Cntnap5b	Cdh20	Slco6d1
chr1	99873473	99874395	923	gene_body | intron	3m	117	6.18762	11.7673	8.51543	4	H3K27ac	Cntnap5b	Cdh20	Slco6d1
chr1	99893862	99894166	305	gene_body | intron	3m	69	4.46884	6.90982	4.11769	1	H3K27ac	Cntnap5b	Cdh20	Slco6d1
chr1	99911676	99912061	386	gene_body | intron	3m	68	4.44505	6.87017	4.14438	2	H3K27ac	Cntnap5b	Cdh20	Slco6d1
chr1	99955880	99956223	344	gene_body | intron	3m	74	4.47553	7.49912	4.65571	1	H3K27ac	Cntnap5b	Cdh20	Slco6d1
chr1	100333367	100333674	308	gene_body | intron	3m	64	4.37752	6.4844	3.79663	1	H3K27ac	Cntnap5b	Cdh20	Slco6d1
chr1	101807150	101807707	558	intergenic	3m	73	4.74231	7.3621	4.55702	1	H3K27ac	Cntnap5b	Cdh20	Cntnap5b
chr1	103946830	103947118	289	intergenic	3m	62	4.42378	6.29596	2.83607	1	H3K27ac	Cdh20	Cdh20	Cntnap5b
chr1	104769767	104770068	302	enhancer | intron	3m	58	3.35866	5.85799	3.30084	1	H3K27ac	Cdh20	Rnf152	Cntnap5b
chr1	104771021	104771623	603	promoter_extended	3m	48	3.39221	4.83686	2.44286	1	H3K27ac	Cdh20	Rnf152	Cntnap5b
chr1	104772712	104773033	322	promoter_extended	3m	69	4.30626	6.91475	4.15765	1	H3K27ac	Cdh20	Rnf152	Cntnap5b
chr1	104773633	104774017	385	promoter_extended	3m	61	3.99867	6.1157	3.48162	1	H3K27ac	Cdh20	Rnf152	Cntnap5b
chr1	104786906	104787213	308	enhancer | intron	3m	62	4.42378	6.29596	2.83607	1	H3K27ac	Cdh20	Rnf152	Cntnap5b
chr1	104805728	104806098	371	enhancer | intron	3m	115	6.18762	11.5351	8.23073	1	H3K27ac	Cdh20	Rnf152	Cntnap5b
chr1	105069405	105069859	455	intergenic	3m	60	4.12508	6.07156	3.40047	2	H3K27ac	Cdh20	Rnf152	Cdh20
chr1	105095323	105095732	410	intergenic	3m	86	5.15635	8.67866	5.66472	2	H3K27ac	Cdh20	Rnf152	Cdh20
chr1	105299663	105299966	304	enhancer | intron	3m	60	4.12508	6.07156	3.40047	1	H3K27ac	Rnf152	Pign	Cdh20
chr1	105668387	105668728	342	promoter_extended	3m	52	3.78133	5.26717	2.72519	1	H3K27ac	Relch	Tnfrsf11a	Pign
chr1	105687655	105687960	306	gene_body | intron	3m	77	4.61385	7.74306	4.86731	1	H3K27ac	Relch	Tnfrsf11a	Pign
chr1	105741922	105742376	455	gene_body | intron	3m	69	4.46884	6.90982	4.11769	3	H3K27ac	Relch	Tnfrsf11a	Pign
chr1	105744914	105745295	382	gene_body | intron	3m	92	5.4719	9.21003	6.19086	1	H3K27ac	Relch	Tnfrsf11a	Pign
chr1	105832502	105832805	304	enhancer | intron	3m	52	3.78133	5.26717	2.72519	1	H3K27ac	Tnfrsf11a	Zcchc2	Relch
chr1	105946582	105947145	564	enhancer | intergenic	3m	68	4.44505	6.87017	4.14438	3	H3K27ac	Zcchc2	Zcchc2	Tnfrsf11a
chr1	105993297	105993694	398	promoter_extended	3m	80	4.04319	8.08626	5.1798	1	H3K27ac	Zcchc2	Phlpp1	Tnfrsf11a
chr1	106173841	106174199	359	promoter_extended	3m	73	4.10435	7.38088	4.57962	1	H3K27ac	Phlpp1	Bcl2	Zcchc2
chr1	106197693	106198000	308	enhancer | intron	3m	64	4.37752	6.4844	3.79663	1	H3K27ac	Phlpp1	Bcl2	Zcchc2
chr1	106200813	106201204	392	enhancer | intron	3m	69	4.30626	6.91475	4.15765	1	H3K27ac	Phlpp1	Bcl2	Zcchc2
chr1	106228605	106229055	451	enhancer | intron	3m	43	2.82285	4.33382	2.06301	1	H3K27ac	Phlpp1	Bcl2	Zcchc2
chr1	106230906	106231226	321	enhancer | intron	3m	53	3.69108	5.34797	2.84309	1	H3K27ac	Phlpp1	Bcl2	Zcchc2
chr1	106242746	106243075	330	enhancer | intron	3m	53	3.69108	5.34797	2.84309	1	H3K27ac	Phlpp1	Bcl2	Zcchc2
chr1	106276323	106276725	403	promoter_extended	3m	103	5.53661	10.3865	7.17899	3	H3K27ac	Phlpp1	Bcl2	Zcchc2
chr1	106619827	106620167	341	enhancer | intron	3m	87	5.38855	8.73545	4.8575	2	H3K27ac	Bcl2	Kdsr	Phlpp1
chr1	106760069	106760662	594	promoter	3m	116	5.25186	11.6514	8.34129	3	H3K27ac	Kdsr	Vps4b	Kdsr
chr1	106766442	106766749	308	gene_body | exon	3m	48	3.64793	4.83367	2.4144	1	H3K27ac	Vps4b	Serpinb5	Kdsr
chr1	107580610	107581286	677	intergenic	3m	132	6.93107	13.2254	9.83903	3	H3K27ac	Serpinb8	Serpinb8	Serpinb2
chr1	107589319	107589710	392	promoter	3m	132	6.93107	13.2254	9.83903	3	H3K27ac	Serpinb8	Serpinb8	Serpinb2
chr1	107590726	107591597	872	enhancer | intron	3m	77	4.61385	7.74306	4.86731	3	H3K27ac	Serpinb8	Cdh7	Serpinb2
chr1	107644802	107645166	365	intergenic	3m	74	4.64276	7.49912	4.67912	2	H3K27ac	Serpinb8	Cdh7	Serpinb8
chr1	107727846	107728308	463	intergenic	3m	73	4.74231	7.3621	4.55702	2	H3K27ac	Serpinb8	Cdh7	Serpinb8
chr1	107732015	107732420	406	intergenic	3m	76	4.74057	7.65813	3.95515	1	H3K27ac	Serpinb8	Cdh7	Serpinb8
chr1	107806144	107806451	308	intergenic	3m	52	3.76119	5.23448	2.76873	1	H3K27ac	Serpinb8	Cdh7	Serpinb8
chr1	107915780	107916289	510	promoter_extended	3m	82	5.1071	8.27134	5.35719	1	H3K27ac	Serpinb8	Cdh7	Serpinb8
chr1	107985432	107985735	304	enhancer | intron	3m	52	3.78133	5.26717	2.72519	1	H3K27ac	Serpinb8	Cdh7	Serpinb8
chr1	109981474	109982005	532	promoter_extended	3m	113	5.8442	11.3158	8.00484	3	H3K27ac	Cdh7	Cdh7	Serpinb8
chr1	109982141	109982841	701	promoter	3m	147	5.77414	14.7039	11.21	4	H3K27ac	Cdh7	Cdh19	Serpinb8
chr1	111699715	111700114	400	intergenic	3m	60	4.12508	6.07156	3.40047	1	H3K27ac	Dsel	Dsel	Cdh19
chr1	113446524	113446894	371	intergenic	3m	51	3.43996	5.13601	2.67017	1	H3K27ac	Dsel	Cntnap5a	Dsel
chr1	113964893	113965242	350	promoter	3m	56	4.01273	5.64066	3.08198	1	H3K27ac	Cntnap5a	Cntnap5a	Dsel
chr1	115684259	115684683	425	promoter	3m	118	5.72597	11.8629	8.60508	3	H3K27ac	Cntnap5a	Cntnap5a	Dsel
chr1	115684870	115685213	344	promoter	3m	110	4.83452	11.084	7.83583	2	H3K27ac	Cntnap5a	Gm19965	Dsel
chr1	115749993	115750296	304	enhancer | intron	3m	44	3.41997	4.47131	2.09833	1	H3K27ac	Cntnap5a	Gm19965	Dsel
chr1	115754486	115754793	308	enhancer | intron	3m	56	3.84978	5.61487	3.08198	1	H3K27ac	Cntnap5a	Gm19965	Dsel
chr1	115797394	115797697	304	enhancer | intron	3m	69	4.46884	6.90982	4.11769	1	H3K27ac	Cntnap5a	Gm19965	Dsel
chr1	115955745	115956378	634	enhancer | intron	3m	69	4.46884	6.90982	4.11769	1	H3K27ac	Cntnap5a	Gm19965	Dsel
chr1	116040363	116040815	453	enhancer | intron	3m	62	3.9267	6.24614	3.55693	1	H3K27ac	Cntnap5a	Gm19965	Dsel
chr1	116152610	116152917	308	enhancer | intron	3m	48	3.64793	4.83367	2.4144	1	H3K27ac	Cntnap5a	Gm19965	Dsel
chr1	116153950	116154300	351	gene_body | intron	3m	82	5.1071	8.27134	5.35719	1	H3K27ac	Cntnap5a	Gm19965	Dsel
chr1	116354236	116354620	385	gene_body | intron	3m	60	3.95887	6.04735	3.46829	1	H3K27ac	Cntnap5a	Gm19965	Dsel
chr1	117424592	117424876	285	intergenic	3m	62	4.42378	6.29596	2.83607	1	H3K27ac	Gm28363	Gm28363	Gm19965
chr1	118421753	118422133	381	gene_body | intron	3m	71	4.46175	7.18329	4.36687	2	H3K27ac	Clasp1	Tfcp2l1	Nifk
chr1	118435693	118436034	342	enhancer | intron	3m	69	4.46884	6.90982	4.11769	1	H3K27ac	Clasp1	Tfcp2l1	Nifk
chr1	118458337	118458638	302	enhancer | promoter	3m	54	3.53054	5.46098	2.84309	2	H3K27ac	Clasp1	Tfcp2l1	Nifk
chr1	118481996	118482466	471	promoter_extended	3m	173	6.3603	17.3088	12.775	4	H3K27ac	Clasp1	Tfcp2l1	Nifk
chr1	118549245	118549654	410	promoter_extended	3m	121	6.30089	12.1315	8.8551	2	H3K27ac	Clasp1	Tfcp2l1	Nifk
chr1	119557149	119557457	309	enhancer | intron	3m	52	3.78133	5.26717	2.72519	1	H3K27ac	Epb41l5	Ptpn4	Tmem185b
chr1	119735472	119735886	415	gene_body | intron	3m	69	4.30626	6.91475	4.15765	1	H3K27ac	Ptpn4	Tmem177	Epb41l5
chr1	119820525	119821131	607	enhancer | intron	3m	92	5.4719	9.21003	6.19086	2	H3K27ac	Ptpn4	Tmem177	Epb41l5
chr1	119835872	119836456	585	gene_body | intron	3m	72	4.82594	7.20751	3.56697	2	H3K27ac	Ptpn4	Tmem177	Epb41l5
chr1	119890794	119891138	345	intergenic	3m	77	4.44161	7.73368	4.89829	1	H3K27ac	Tmem177	Tmem177	Ptpn4
chr1	119893240	119894109	870	promoter_extended	3m	133	5.88327	13.3502	9.9556	3	H3K27ac	Tmem177	Tmem177	Ptpn4
chr1	119894237	119894615	379	promoter_extended	3m	59	3.52389	5.97345	3.40466	1	H3K27ac	Tmem177	Tmem177	Ptpn4
chr1	120057222	120057684	463	enhancer | intron	3m	94	4.68184	9.43835	6.40237	2	H3K27ac	Sctr	Tmem37	Cfap221
chr1	120121774	120122135	362	promoter_extended	3m	80	4.04319	8.08626	5.1798	1	H3K27ac	3110009E18Rik	Steap3	Dbi
chr1	120130097	120130443	347	promoter_extended	3m	84	4.51187	8.47033	5.50843	1	H3K27ac	3110009E18Rik	Steap3	Dbi
chr1	120131182	120131485	304	enhancer | intron	3m	52	3.62145	5.22993	2.72519	1	H3K27ac	3110009E18Rik	Steap3	Dbi
chr1	120135702	120136195	494	enhancer | intron	3m	63	4.12207	6.32646	2.59138	2	H3K27ac	3110009E18Rik	Steap3	Dbi
chr1	120139125	120139708	584	enhancer | intron	3m	67	4.38879	6.77621	4.06475	1	H3K27ac	3110009E18Rik	Steap3	Dbi
chr1	120141362	120141770	409	enhancer | intron	3m	77	4.77416	7.7148	4.88111	1	H3K27ac	3110009E18Rik	Steap3	Dbi
chr1	120190453	120191069	617	gene_body | intron	3m	70	4.06603	7.03216	4.26626	1	H3K27ac	Steap3	C1ql2	3110009E18Rik
chr1	121289192	121290028	837	enhancer | intergenic	3m	63	4.31914	6.38936	3.75462	3	H3K27ac	Insig2	Insig2	En1
chr1	121547991	121548379	389	intergenic	3m	62	3.91056	6.21727	3.53245	1	H3K27ac	Ddx18	Ddx18	Htr5b
chr1	121551906	121552283	378	enhancer | intergenic	3m	94	5.01331	9.4275	6.39285	1	H3K27ac	Ddx18	Ddx18	Htr5b
chr1	121676982	121677358	377	intergenic	3m	44	3.43757	4.49942	2.09833	1	H3K27ac	Ddx18	Dpp10	Ddx18
chr1	121678781	121679085	305	intergenic	3m	44	3.28205	4.44463	2.09833	1	H3K27ac	Ddx18	Dpp10	Ddx18
chr1	121961226	121961559	334	intergenic	3m	85	4.92143	8.59884	5.60881	1	H3K27ac	Ddx18	Dpp10	Ddx18
chr1	121962040	121962559	520	intergenic	3m	103	5.53661	10.3865	7.17899	1	H3K27ac	Ddx18	Dpp10	Ddx18
chr1	121965404	121965714	311	intergenic	3m	51	3.42893	5.11621	2.69177	1	H3K27ac	Ddx18	Dpp10	Ddx18
chr1	121997029	121997348	320	intergenic	3m	92	5.4719	9.21003	6.19086	1	H3K27ac	Ddx18	Dpp10	Ddx18
chr1	122043598	122043899	302	intergenic	3m	53	3.69108	5.34797	2.84309	1	H3K27ac	Ddx18	Dpp10	Ddx18
chr1	122047396	122048238	843	intergenic	3m	96	5.50011	9.60533	6.49024	3	H3K27ac	Ddx18	Dpp10	Ddx18
chr1	122049293	122049823	531	intergenic	3m	56	4.01273	5.64066	3.08198	2	H3K27ac	Ddx18	Dpp10	Ddx18
chr1	122060962	122061562	601	intergenic	3m	86	5.1289	8.63203	5.68818	3	H3K27ac	Ddx18	Dpp10	Ddx18
chr1	122347358	122347824	467	intergenic	3m	73	4.74231	7.3621	4.55702	1	H3K27ac	Ddx18	Dpp10	Ddx18
chr1	122394487	122394938	452	intergenic	3m	77	4.8126	7.77954	4.87582	3	H3K27ac	Ddx18	Dpp10	Ddx18
chr1	122396652	122397042	391	intergenic	3m	94	5.22902	9.48047	6.38065	2	H3K27ac	Ddx18	Dpp10	Ddx18
chr1	123074597	123075057	461	intergenic	3m	85	4.92143	8.59884	5.60881	1	H3K27ac	Dpp10	Dpp10	Ddx18
chr1	123338060	123338924	865	gene_body | intron	3m	175	8.39024	17.5961	13.8981	4	H3K27ac	Dpp10	Actr3	Ddx18
chr1	123351736	123352345	610	gene_body | intron	3m	111	6.20148	11.1686	7.9566	3	H3K27ac	Dpp10	Actr3	Ddx18
chr1	123486224	123486556	333	gene_body | intron	3m	60	4.12508	6.07156	3.40047	1	H3K27ac	Dpp10	Actr3	Ddx18
chr1	123610422	123611223	802	gene_body | intron	3m	56	4.01273	5.64066	3.08198	1	H3K27ac	Dpp10	Actr3	Ddx18
chr1	123618571	123618896	326	gene_body | intron	3m	52	3.78133	5.26717	2.72519	1	H3K27ac	Dpp10	Actr3	Ddx18
chr1	123622331	123622668	338	gene_body | intron	3m	86	5.12995	8.63382	5.65809	1	H3K27ac	Dpp10	Actr3	Ddx18
chr1	123628801	123629164	364	gene_body | intron	3m	48	3.64793	4.83367	2.4144	1	H3K27ac	Dpp10	Actr3	Ddx18
chr1	123630245	123630934	690	gene_body | intron	3m	73	4.74231	7.3621	4.55702	2	H3K27ac	Dpp10	Actr3	Ddx18
chr1	123743125	123743497	373	enhancer | intron	3m	54	4.02162	5.42133	2.15255	1	H3K27ac	Dpp10	Actr3	Ddx18
chr1	123767245	123767548	304	gene_body | intron	3m	52	3.78133	5.26717	2.72519	1	H3K27ac	Dpp10	Actr3	Ddx18
chr1	123898870	123899283	414	enhancer | intron	3m	92	5.4719	9.21003	6.19086	1	H3K27ac	Dpp10	Actr3	Ddx18
chr1	123900484	123900848	365	enhancer | intron	3m	92	5.4719	9.21003	6.19086	1	H3K27ac	Dpp10	Actr3	Ddx18
chr1	123901352	123902097	746	enhancer | intron	3m	164	8.02545	16.4738	12.851	5	H3K27ac	Dpp10	Actr3	Ddx18
chr1	123906015	123906299	285	gene_body | intron	3m	59	4.23386	5.99424	2.6305	1	H3K27ac	Dpp10	Actr3	Ddx18
chr1	123924618	123925055	438	enhancer | intron	3m	60	4.12508	6.07156	3.40047	2	H3K27ac	Dpp10	Actr3	Ddx18
chr1	123932206	123932581	376	enhancer | intron	3m	82	5.1071	8.27134	5.35719	1	H3K27ac	Dpp10	Actr3	Ddx18
chr1	123965775	123966078	304	enhancer | intron	3m	52	3.78133	5.26717	2.72519	1	H3K27ac	Dpp10	Actr3	Ddx18
chr1	123977980	123978558	579	enhancer | intron	3m	142	7.29586	14.2875	10.8189	2	H3K27ac	Dpp10	Actr3	Ddx18
chr1	123984886	123985452	567	enhancer | intron	3m	125	6.53138	12.5354	9.14316	2	H3K27ac	Dpp10	Actr3	Ddx18
chr1	124002394	124002822	429	enhancer | intron	3m	92	5.4719	9.21003	6.19086	2	H3K27ac	Dpp10	Actr3	Ddx18
[truncated: 82,477 more rows]

## Sheet: Table S5
Table S5: H3K4me3 peak locations
seqnames	start	end	width	overlaps	age	score	signalValue	pValue	qValue	total_sample_hits	mark	nearest_gene	upstream_gene	downstream_gene
chr1	3555765	3556048	284	gene_body | intron	3m	64	4.55141	6.49798	4.12365	1	H3K4me3	Xkr4	Rp1	NA
chr1	3667037	3671584	4548	gene_body | intron	3m	490	18.5874	49.0284	45.1017	9	H3K4me3	Xkr4	Rp1	NA
chr1	3671739	3672884	1146	promoter	3m	324	7.89438	32.4912	29.5199	9	H3K4me3	Xkr4	Rp1	Xkr4
chr1	4186758	4187041	284	gene_body | intron	3m	74	4.96518	7.43017	5.00205	1	H3K4me3	Rp1	Sox17	Xkr4
chr1	4571516	4572225	710	enhancer | intergenic	3m	393	6.97166	39.3713	36.2499	7	H3K4me3	Sox17	Mrpl15	Sox17
chr1	4784491	4786946	2456	promoter_extended	3m	435	11.9942	43.5428	40.3288	9	H3K4me3	Mrpl15	Lypla1	Sox17
chr1	4807050	4808852	1803	promoter	3m	507	9.87133	50.7832	47.4089	9	H3K4me3	Lypla1	Tcea1	Mrpl15
chr1	4856482	4857359	878	promoter_extended	3m	142	6.25782	14.2868	11.5116	4	H3K4me3	Gm37988	Tcea1	Lypla1
chr1	4857715	4859975	2261	enhancer | intron	3m	788	15.275	78.8019	74.7121	9	H3K4me3	Gm37988	Rgs20	Lypla1
chr1	4860012	4860369	358	enhancer | intron	3m	52	4.17188	5.25664	2.99732	1	H3K4me3	Gm37988	Rgs20	Lypla1
chr1	4861956	4862255	300	enhancer | intron	3m	62	4.69337	6.25298	3.92055	1	H3K4me3	Gm37988	Rgs20	Lypla1
chr1	5018067	5020548	2482	promoter	3m	283	8.03204	28.3192	25.4429	9	H3K4me3	Rgs20	Atp6v1h	Tcea1
chr1	5023346	5023639	294	promoter_extended	3m	85	4.53154	8.50867	6.11475	1	H3K4me3	Rgs20	Atp6v1h	Tcea1
chr1	5082494	5085089	2596	gene_body | intron	3m	755	9.88612	75.5838	71.592	9	H3K4me3	Atp6v1h	Oprk1	Rgs20
chr1	5142685	5142990	306	enhancer | intron	3m	72	4.88251	7.29805	4.89298	1	H3K4me3	Atp6v1h	Oprk1	Rgs20
chr1	5588514	5590266	1753	gene_body | exon	3m	175	8.35749	17.5392	14.3797	9	H3K4me3	Oprk1	Npbwr1	Atp6v1h
chr1	5683314	5683597	284	intergenic	3m	64	4.55141	6.49798	4.12365	1	H3K4me3	Oprk1	Npbwr1	Oprk1
chr1	5915566	5915866	301	gene_body | exon	3m	86	5.54794	8.66825	6.17729	1	H3K4me3	Npbwr1	Rb1cc1	Oprk1
chr1	6212697	6216460	3764	gene_body | intron	3m	948	13.9607	94.8707	90.2633	9	H3K4me3	Rb1cc1	Alkal1	Npbwr1
chr1	6216503	6217368	866	promoter_extended	3m	244	5.7069	24.4828	21.136	4	H3K4me3	Rb1cc1	Alkal1	Npbwr1
chr1	6382744	6383381	638	gene_body | intron	3m	205	6.00765	20.5308	17.8406	3	H3K4me3	Alkal1	St18	Rb1cc1
chr1	6891712	6892011	300	intergenic	3m	52	4.17715	5.26488	3.02339	1	H3K4me3	St18	Pcmtd1	St18
chr1	7087950	7090799	2850	promoter	3m	479	13.2946	47.9232	44.6111	9	H3K4me3	Pcmtd1	Sntg1	St18
chr1	7091006	7091413	408	enhancer | intron	3m	319	13.2946	31.923	28.2173	2	H3K4me3	Pcmtd1	Sntg1	St18
chr1	7118881	7119183	303	gene_body | intron	3m	62	4.69337	6.25298	3.92055	4	H3K4me3	Pcmtd1	Sntg1	St18
chr1	7206546	7206908	363	intergenic	3m	73	4.23951	7.35912	5.02167	1	H3K4me3	Pcmtd1	Sntg1	Pcmtd1
chr1	7396805	7397850	1046	gene_body | intron	3m	650	18.2414	65.0072	60.4853	9	H3K4me3	Pcmtd1	Sntg1	Pcmtd1
chr1	7398251	7399012	762	promoter	3m	231	5.45181	23.1079	20.3529	7	H3K4me3	Pcmtd1	Sntg1	Pcmtd1
chr1	7927267	7927536	270	intergenic	3m	54	4.15879	5.41834	3.18909	1	H3K4me3	Sntg1	Sntg1	Pcmtd1
chr1	9281973	9282272	300	promoter_extended	3m	52	4.17188	5.25664	2.99732	1	H3K4me3	Sntg1	Rrs1	Pcmtd1
chr1	9294886	9300037	5152	gene_body | intron	3m	324	15.1231	32.4146	28.8387	9	H3K4me3	Sntg1	Rrs1	Pcmtd1
chr1	9300113	9301184	1072	promoter_extended	3m	313	8.12992	31.3561	28.4109	9	H3K4me3	Sntg1	Rrs1	Sntg1
chr1	9545378	9547306	1929	gene_body | exon	3m	693	9.72569	69.3819	65.5559	9	H3K4me3	Rrs1	Adhfe1	Sntg1
chr1	9600298	9600597	300	promoter	3m	80	5.34617	8.03715	5.47527	2	H3K4me3	Vxn	Vxn	Adhfe1
chr1	9601177	9603898	2722	gene_body | intron	3m	258	9.42034	25.8852	23.066	9	H3K4me3	Vxn	Mybl1	Adhfe1
chr1	9604130	9604594	465	gene_body | intron	3m	131	6.42899	13.1834	10.2818	4	H3K4me3	Vxn	Mybl1	Adhfe1
chr1	9604796	9605095	300	gene_body | intron	3m	43	3.69176	4.37421	2.18462	1	H3K4me3	Vxn	Mybl1	Adhfe1
chr1	9699743	9701608	1866	promoter	3m	345	7.54474	34.5966	31.5786	9	H3K4me3	Mybl1	Vcpip1	Vxn
chr1	9742539	9743276	738	promoter_extended	3m	94	6.25782	9.49539	6.94986	2	H3K4me3	Vcpip1	Sgk3	Mybl1
chr1	9743496	9744347	852	promoter_extended	3m	133	7.25158	13.3385	10.6102	9	H3K4me3	Vcpip1	Sgk3	Mybl1
chr1	9744400	9746584	2185	promoter_extended	3m	298	7.82228	29.8578	26.2481	9	H3K4me3	Vcpip1	Sgk3	Mybl1
chr1	9746638	9748555	1918	gene_body | exon	3m	673	9.31271	67.3784	63.5988	9	H3K4me3	Vcpip1	Sgk3	Mybl1
chr1	9797214	9798083	870	promoter	3m	381	7.60821	38.1056	35.0113	9	H3K4me3	Sgk3	Sgk3	Vcpip1
chr1	9798196	9799287	1092	enhancer | intron	3m	394	10.2004	39.4637	36.3388	9	H3K4me3	Sgk3	Mcmdc2	Vcpip1
chr1	9799443	9800231	789	enhancer | intron	3m	206	8.38775	20.6529	17.3912	2	H3K4me3	Sgk3	Mcmdc2	Vcpip1
chr1	9847848	9849077	1230	promoter	3m	269	7.25385	26.9683	24.1226	9	H3K4me3	Sgk3	Mcmdc2	Vcpip1
chr1	9942398	9944931	2534	promoter_extended	3m	406	7.14168	40.6211	37.4709	9	H3K4me3	Mcmdc2	Tcf24	Mcmdc2
chr1	9994244	9994732	489	gene_body | intron	3m	61	4.3504	6.17956	3.83031	1	H3K4me3	Ppp1r42	Cops5	Tcf24
chr1	10036689	10040962	4274	promoter_extended	3m	907	15.1012	90.7775	86.3126	9	H3K4me3	Cops5	Arfgef1	Ppp1r42
chr1	10229339	10229845	507	enhancer | intron	3m	59	4.5009	5.95017	3.6477	1	H3K4me3	Arfgef1	Cpa6	Cspp1
chr1	10229912	10230211	300	enhancer | intron	3m	49	3.99456	4.98089	2.75524	1	H3K4me3	Arfgef1	Cpa6	Cspp1
chr1	10230621	10231010	390	enhancer | intron	3m	965	13.1053	96.5322	91.8632	3	H3K4me3	Arfgef1	Cpa6	Cspp1
chr1	10231119	10233966	2848	promoter	3m	965	13.1053	96.5322	91.8632	9	H3K4me3	Arfgef1	Cpa6	Cspp1
chr1	10371353	10371790	438	enhancer | intron	3m	64	4.55141	6.49798	4.12365	1	H3K4me3	Cpa6	Prex2	Arfgef1
chr1	10993033	10994517	1485	gene_body | exon	3m	625	12.6095	62.5319	58.8728	9	H3K4me3	Prex2	A830018L16Rik	Cpa6
chr1	11125892	11126192	301	gene_body | intron	3m	56	4.13765	5.60277	3.28639	1	H3K4me3	Prex2	A830018L16Rik	Cpa6
chr1	11413266	11415740	2475	promoter_extended	3m	905	22.7078	90.5361	85.7196	9	H3K4me3	A830018L16Rik	Sulf1	Prex2
chr1	12692113	12693347	1235	promoter	3m	132	6.70816	13.2642	10.6496	8	H3K4me3	Sulf1	Slco5a1	A830018L16Rik
chr1	12693622	12693924	303	enhancer | intron	3m	52	4.17188	5.25664	2.99732	1	H3K4me3	Sulf1	Slco5a1	A830018L16Rik
chr1	12835851	12836616	766	gene_body | exon	3m	96	5.30984	9.62442	7.17672	8	H3K4me3	Sulf1	Slco5a1	A830018L16Rik
chr1	12991212	12993031	1820	promoter_extended	3m	399	10.6975	39.9651	36.0799	9	H3K4me3	Slco5a1	Prdm14	Sulf1
chr1	13046409	13046684	276	intergenic	3m	82	5.26799	8.21758	5.84148	1	H3K4me3	Slco5a1	Prdm14	Slco5a1
chr1	13300224	13300556	333	promoter	3m	93	5.79271	9.39447	6.8564	1	H3K4me3	Ncoa2	Tram1	Prdm14
chr1	13366005	13366304	300	enhancer | intron	3m	43	3.6504	4.31022	2.13036	1	H3K4me3	Ncoa2	Tram1	Prdm14
chr1	13371882	13374983	3102	promoter_extended	3m	817	10.0277	81.7888	77.6155	9	H3K4me3	Ncoa2	Tram1	Prdm14
chr1	13424850	13425494	645	enhancer | intergenic	3m	83	5.73634	8.37615	5.90222	3	H3K4me3	Ncoa2	Tram1	Ncoa2
chr1	13426017	13426611	595	enhancer | intergenic	3m	112	6.26505	11.2761	8.50816	6	H3K4me3	Ncoa2	Tram1	Ncoa2
chr1	13588356	13589913	1558	gene_body | intron	3m	652	12.1771	65.2495	61.5281	9	H3K4me3	Tram1	Lactb2	Ncoa2
chr1	13658811	13659110	300	enhancer | intron	3m	54	4.17188	5.43234	3.15673	2	H3K4me3	Lactb2	Xkr9	Tram1
chr1	13659897	13661061	1165	promoter	3m	216	6.42841	21.6566	18.9374	9	H3K4me3	Lactb2	Xkr9	Tram1
chr1	14304184	14304483	300	enhancer | exon	3m	72	4.83439	7.22103	4.8376	2	H3K4me3	Eya1	Msc	Xkr9
chr1	14309614	14310348	735	gene_body | exon	3m	128	3.88989	12.855	10.373	3	H3K4me3	Eya1	Msc	Xkr9
chr1	14754416	14754734	319	promoter	3m	64	4.53131	6.46619	4.1208	2	H3K4me3	Msc	Trpa1	Eya1
chr1	14755007	14756582	1576	gene_body | exon	3m	486	7.81691	48.6684	45.3424	9	H3K4me3	Msc	Trpa1	Eya1
chr1	14879543	14879826	284	gene_body | intron	3m	47	3.72388	4.74788	2.49445	1	H3K4me3	Trpa1	Kcnb2	Msc
chr1	15286279	15289669	3391	promoter	3m	693	10.2526	69.3688	65.5437	9	H3K4me3	Kcnb2	Terf1	Trpa1
chr1	15289726	15290362	637	enhancer | intron	3m	65	4.73472	6.53561	4.18585	3	H3K4me3	Kcnb2	Terf1	Trpa1
chr1	15805537	15806989	1453	promoter_extended	3m	524	7.55346	52.4466	49.0333	9	H3K4me3	Terf1	Sbspon	Kcnb2
chr1	15807143	15807466	324	promoter	3m	179	4.69337	17.9539	14.9641	2	H3K4me3	Terf1	Sbspon	Kcnb2
chr1	16079559	16079882	324	enhancer | intron	3m	74	4.96518	7.43017	5.00205	1	H3K4me3	4930444P10Rik	Rpl7	Sbspon
chr1	16103387	16104677	1291	promoter_extended	3m	628	15.6277	62.8887	59.2247	9	H3K4me3	Rpl7	Rdh10	4930444P10Rik
chr1	16104889	16107059	2171	promoter_extended	3m	637	8.81847	63.7653	60.0776	9	H3K4me3	Rdh10	Stau2	Rpl7
chr1	16151666	16152107	442	intergenic	3m	70	4.74589	7.07917	4.67389	1	H3K4me3	Rdh10	Stau2	Rdh10
chr1	16343072	16343363	292	gene_body | intron	3m	64	4.55141	6.49798	4.12365	1	H3K4me3	Stau2	Ube2w	Rdh10
chr1	16515597	16515896	300	enhancer | intron	3m	48	3.90324	4.84009	2.62532	1	H3K4me3	Stau2	Ube2w	Rdh10
chr1	16516176	16516724	549	enhancer | intron	3m	90	5.77906	9.03902	6.5284	2	H3K4me3	Stau2	Ube2w	Rdh10
chr1	16516986	16517295	310	enhancer | intron	3m	50	4.01334	5.00994	2.78221	1	H3K4me3	Stau2	Ube2w	Rdh10
chr1	16517843	16520538	2696	promoter	3m	663	14.5853	66.3802	61.8945	9	H3K4me3	Stau2	Ube2w	Rdh10
chr1	16616047	16619363	3317	promoter_extended	3m	1028	11.0853	102.812	97.9074	9	H3K4me3	Ube2w	Eloc	Stau2
chr1	16619399	16619968	570	promoter	3m	1028	11.0853	102.812	97.9074	6	H3K4me3	Ube2w	Eloc	Stau2
chr1	16655379	16657015	1637	promoter_extended	3m	602	13.1323	60.2173	56.6164	9	H3K4me3	Eloc	Tmem70	Ube2w
chr1	16657239	16657751	513	promoter	3m	128	6.48795	12.8133	10.1195	8	H3K4me3	Eloc	Tmem70	Eloc
chr1	16665173	16666625	1453	promoter_extended	3m	456	7.18009	45.6098	42.3503	9	H3K4me3	Tmem70	Ly96	Eloc
chr1	16688010	16689372	1363	promoter	3m	188	6.84306	18.8486	16.2022	9	H3K4me3	Ly96	Jph1	Tmem70
chr1	17094862	17098413	3552	gene_body | intron	3m	486	9.70191	48.6684	45.3424	9	H3K4me3	Jph1	Gdap1	Ly96
chr1	17123174	17123579	406	promoter_extended	3m	193	10.3246	19.3374	16.2671	7	H3K4me3	Gdap1	Gdap1	Jph1
chr1	17145255	17146724	1470	gene_body | intron	3m	210	9.08861	21.0337	18.3307	9	H3K4me3	Gdap1	Pi15	Jph1
chr1	18056990	18059034	2045	gene_body | intron	3m	374	7.50956	37.4645	34.3836	9	H3K4me3	Crisp4	Crisp4	Crispld1
chr1	19208784	19209108	325	promoter_extended	3m	90	5.57839	9.04591	6.53046	1	H3K4me3	Tfap2b	Pkhd1	Tfap2d
chr1	19537448	19537731	284	intergenic	3m	56	4.13765	5.60277	3.28639	1	H3K4me3	Tfap2b	Pkhd1	Tfap2b
chr1	20191526	20191877	352	gene_body | intron	3m	56	4.13765	5.60277	3.28639	1	H3K4me3	Pkhd1	Il17a	Tfap2b
chr1	20287130	20287413	284	gene_body | intron	3m	64	4.55141	6.49798	4.12365	1	H3K4me3	Pkhd1	Il17a	Tfap2b
chr1	20477963	20478751	789	enhancer | intron	3m	66	3.75893	6.691	4.39143	3	H3K4me3	Pkhd1	Il17a	Tfap2b
chr1	20722065	20722358	294	intergenic	3m	70	4.69172	7.01566	4.61494	5	H3K4me3	Il17a	Il17a	Pkhd1
chr1	20750640	20750986	347	intergenic	3m	47	3.72388	4.74788	2.49445	1	H3K4me3	Il17a	Il17f	Il17a
chr1	20819770	20820184	415	promoter_extended	3m	92	4.93982	9.28974	6.82711	1	H3K4me3	Mcm3	Paqr8	Il17f
chr1	20890077	20892037	1961	promoter	3m	354	8.33683	35.4651	32.4282	9	H3K4me3	Paqr8	Efhc1	Mcm3
chr1	20951703	20952447	745	gene_body | intron	3m	379	11.2953	37.9078	34.3026	9	H3K4me3	Efhc1	Tram2	Paqr8
chr1	21078973	21080042	1070	promoter	3m	288	6.54028	28.8698	25.9808	8	H3K4me3	Tram2	Tmem14a	Efhc1
chr1	21166387	21166922	536	intergenic	3m	77	4.77482	7.71592	5.33115	4	H3K4me3	Tmem14a	Tmem14a	Tram2
chr1	21205021	21205304	284	intergenic	3m	47	3.72388	4.74788	2.49445	1	H3K4me3	Tmem14a	Tmem14a	Tram2
chr1	21218604	21219850	1247	gene_body | intron	3m	192	9.21401	19.2871	16.2248	9	H3K4me3	Tmem14a	Gsta3	Tram2
chr1	21219993	21220304	312	enhancer | intron	3m	70	4.88997	7.03239	4.65242	2	H3K4me3	Tmem14a	Gsta3	Tram2
chr1	21500004	21500436	433	enhancer | intron	3m	43	3.6504	4.31022	2.13036	1	H3K4me3	Kcnq5	Rims1	Khdc1b
chr1	21741011	21741280	270	enhancer | intron	3m	63	4.62087	6.35736	4.07381	1	H3K4me3	Kcnq5	Rims1	Khdc1b
chr1	21958610	21963314	4705	promoter	3m	947	32.1934	94.7098	89.9227	9	H3K4me3	Kcnq5	Rims1	Khdc1b
chr1	22006735	22007045	311	intergenic	3m	74	4.96518	7.43017	5.00205	1	H3K4me3	Kcnq5	Rims1	Kcnq5
chr1	22110706	22110989	284	intergenic	3m	47	3.72388	4.74788	2.49445	1	H3K4me3	Kcnq5	Rims1	Kcnq5
chr1	22532818	22533553	736	gene_body | intron	3m	109	3.51915	10.9474	8.52402	3	H3K4me3	Rims1	4933415F23Rik	Kcnq5
chr1	22535251	22535580	330	gene_body | intron	3m	67	4.89896	6.79361	4.42905	1	H3K4me3	Rims1	4933415F23Rik	Kcnq5
chr1	22783043	22783470	428	enhancer | intron	3m	90	5.79169	9.05927	6.43038	3	H3K4me3	Rims1	4933415F23Rik	Kcnq5
chr1	22801547	22807289	5743	promoter	3m	528	12.9365	52.8665	49.4436	9	H3K4me3	Rims1	4933415F23Rik	Kcnq5
chr1	23129725	23130024	300	enhancer | intron	3m	74	4.99599	7.47936	4.95904	3	H3K4me3	4933415F23Rik	Ogfrl1	4933415F23Rik
chr1	23175781	23176336	556	gene_body | intron	3m	84	5.41232	8.45022	5.86323	3	H3K4me3	4933415F23Rik	Ogfrl1	4933415F23Rik
chr1	23256321	23258764	2444	promoter_extended	3m	1117	15.4333	111.783	106.541	9	H3K4me3	Ogfrl1	Ogfrl1	4933415F23Rik
chr1	23378664	23380857	2194	gene_body | exon	3m	211	8.90174	21.1001	17.7609	9	H3K4me3	Ogfrl1	B3gat2	4933415F23Rik
chr1	23380865	23381306	442	promoter	3m	65	4.75903	6.57373	4.25013	1	H3K4me3	Ogfrl1	B3gat2	4933415F23Rik
chr1	23381665	23383135	1471	promoter_extended	3m	662	9.57441	66.2874	62.5388	9	H3K4me3	Ogfrl1	B3gat2	4933415F23Rik
chr1	23707307	23707781	475	intergenic	3m	61	4.15998	6.12894	3.87492	4	H3K4me3	B3gat2	B3gat2	Ogfrl1
chr1	23746835	23747126	292	intergenic	3m	54	4.0523	5.46934	3.23715	1	H3K4me3	B3gat2	B3gat2	Ogfrl1
chr1	23761471	23762150	680	promoter	3m	236	7.65684	23.6688	20.5932	9	H3K4me3	B3gat2	Smap1	Ogfrl1
chr1	23762200	23762853	654	gene_body | exon	3m	204	5.03565	20.4971	17.8081	6	H3K4me3	B3gat2	Smap1	Ogfrl1
chr1	23763056	23763669	614	gene_body | intron	3m	159	5.94985	15.9204	13.1858	8	H3K4me3	B3gat2	Smap1	Ogfrl1
chr1	23763969	23764320	352	gene_body | intron	3m	80	4.59244	8.00909	5.55031	1	H3K4me3	B3gat2	Smap1	Ogfrl1
chr1	23916193	23916494	302	promoter_extended	3m	74	4.96518	7.43017	5.00205	1	H3K4me3	Smap1	Sdhaf4	B3gat2
chr1	23919554	23922274	2721	enhancer | intron	3m	1006	16.9937	100.647	95.8268	9	H3K4me3	Smap1	Sdhaf4	B3gat2
chr1	24004668	24005625	958	promoter	3m	269	8.40422	26.9322	24.0885	9	H3K4me3	Sdhaf4	Fam135a	Smap1
chr1	24098769	24101182	2414	promoter	3m	1024	12.8402	102.452	97.5603	9	H3K4me3	Fam135a	Col9a1	Sdhaf4
chr1	24136758	24137186	429	intergenic	3m	52	4.17188	5.25664	2.99732	1	H3K4me3	Fam135a	Col9a1	Fam135a
chr1	24586009	24588288	2280	promoter	3m	420	6.84613	42.0615	38.8801	9	H3K4me3	Col19a1	Lmbrd1	Col9a1
chr1	24589014	24589313	300	promoter_extended	3m	50	4.07075	5.09897	2.86476	1	H3K4me3	Col19a1	Lmbrd1	Col19a1
chr1	24677705	24680751	3047	promoter	3m	549	18.7804	54.966	50.5452	9	H3K4me3	Lmbrd1	Adgrb3	Col19a1
chr1	24869956	24870319	364	intergenic	3m	64	4.64606	6.4566	4.01132	3	H3K4me3	Lmbrd1	Adgrb3	Lmbrd1
chr1	25087788	25088087	300	enhancer | intron	3m	52	4.17188	5.25664	2.99732	1	H3K4me3	Adgrb3	4931408C20Rik	Lmbrd1
chr1	25147500	25147805	306	enhancer | intron	3m	54	4.19507	5.47446	3.20116	1	H3K4me3	Adgrb3	4931408C20Rik	Lmbrd1
chr1	25226232	25229605	3374	promoter	3m	284	11.3113	28.4165	24.8742	9	H3K4me3	Adgrb3	4931408C20Rik	Lmbrd1
chr1	25229642	25229982	341	promoter	3m	53	4.21916	5.33076	3.07805	1	H3K4me3	Adgrb3	4931408C20Rik	Lmbrd1
chr1	25296157	25296470	314	gene_body | intron	3m	83	5.37894	8.39648	5.91323	1	H3K4me3	Adgrb3	4931408C20Rik	Lmbrd1
chr1	25794277	25794686	410	enhancer | intron	3m	101	6.25782	10.1379	7.43385	6	H3K4me3	Adgrb3	4931408C20Rik	Lmbrd1
chr1	25823268	25830163	6896	promoter_extended	3m	1320	44.3262	132.018	126.688	9	H3K4me3	Adgrb3	4931408C20Rik	Lmbrd1
chr1	25830363	25832252	1890	promoter_extended	3m	341	10.4456	34.1947	31.1865	9	H3K4me3	Adgrb3	4931408C20Rik	Adgrb3
chr1	25832321	25832624	304	promoter_extended	3m	62	4.69337	6.25298	3.92055	1	H3K4me3	Adgrb3	4931408C20Rik	Adgrb3
chr1	25835003	25835661	659	intergenic	3m	62	4.69337	6.25298	3.92055	1	H3K4me3	Adgrb3	4931408C20Rik	Adgrb3
chr1	28507108	28507407	300	intergenic	3m	47	3.72388	4.74788	2.49445	1	H3K4me3	Gm597	Gm597	4931408C20Rik
chr1	29729802	29730101	300	intergenic	3m	48	3.91916	4.8646	2.64736	1	H3K4me3	Gm597	Phf3	Gm597
chr1	30871118	30871407	290	promoter_extended	3m	94	6.00714	9.40453	6.96638	3	H3K4me3	Phf3	Ptp4a1	Gm597
chr1	30871837	30874527	2691	promoter_extended	3m	564	13.9512	56.4132	52.9045	9	H3K4me3	Phf3	Ptp4a1	Gm597
chr1	30947055	30949632	2578	promoter_extended	3m	729	16.4141	72.9499	69.024	9	H3K4me3	Ptp4a1	Gm5698	Phf3
chr1	30950026	30950412	387	promoter	3m	67	2.7361	6.71879	4.44431	2	H3K4me3	Ptp4a1	Gm5698	Ptp4a1
chr1	31045766	31046065	300	gene_body | intron	3m	57	4.07659	5.74306	3.41829	1	H3K4me3	4931428L18Rik	Lgsn	Gm5698
chr1	31712570	31712853	284	intergenic	3m	74	4.96518	7.43017	5.00205	1	H3K4me3	Khdrbs2	Khdrbs2	Pih1d3
chr1	31765693	31766231	539	intergenic	3m	70	4.57145	7.08024	4.64337	3	H3K4me3	Khdrbs2	Khdrbs2	Pih1d3
chr1	32060699	32060994	296	intergenic	3m	64	4.55141	6.49798	4.12365	1	H3K4me3	Khdrbs2	Khdrbs2	Pih1d3
chr1	32172731	32176011	3281	gene_body | intron	3m	297	13.1536	29.7378	26.2494	9	H3K4me3	Khdrbs2	Gm5415	Pih1d3
chr1	32491595	32491878	284	promoter_extended	3m	47	3.72388	4.74788	2.49445	1	H3K4me3	Khdrbs2	Gm5415	Pih1d3
chr1	32961287	32961586	300	intergenic	3m	70	4.36431	7.01535	4.61494	1	H3K4me3	Khdrbs2	Prim2	Khdrbs2
chr1	33175282	33175935	654	enhancer | intergenic	3m	273	10.7056	27.3024	23.9014	9	H3K4me3	Prim2	Prim2	Khdrbs2
chr1	33176378	33176803	426	intergenic	3m	125	7.034	12.5585	9.85285	3	H3K4me3	Prim2	Prim2	Khdrbs2
chr1	33271568	33272017	450	enhancer | intergenic	3m	73	5.08296	7.33691	5.00099	2	H3K4me3	Prim2	Prim2	Khdrbs2
chr1	33285845	33286128	284	intergenic	3m	64	4.55141	6.49798	4.12365	1	H3K4me3	Prim2	Prim2	Khdrbs2
chr1	33669169	33670335	1167	promoter	3m	262	7.24924	26.2594	23.4306	9	H3K4me3	Prim2	Rab23	Khdrbs2
chr1	33670816	33671258	443	promoter_extended	3m	80	5.19146	8.09391	5.52924	3	H3K4me3	Prim2	Rab23	Prim2
chr1	33719961	33721834	1874	promoter	3m	575	10.5531	57.573	54.037	9	H3K4me3	Rab23	Bag2	Prim2
chr1	33756819	33758042	1224	gene_body | exon	3m	393	6.97166	39.3713	36.2499	8	H3K4me3	Bag2	Zfp451	Rab23
chr1	33812668	33814867	2200	promoter	3m	508	8.29552	50.8452	47.4677	9	H3K4me3	Zfp451	Bend6	Bag2
chr1	33905976	33907803	1828	promoter_extended	3m	298	8.21143	29.8112	26.9013	9	H3K4me3	Bend6	Dst	Zfp451
chr1	33907871	33910415	2545	promoter_extended	3m	313	11.8661	31.3299	27.5896	9	H3K4me3	Dst	Ccdc115	Bend6
chr1	33965709	33965978	270	promoter_extended	3m	61	4.33481	6.15479	3.8877	1	H3K4me3	Dst	Ccdc115	Bend6
chr1	34005509	34007441	1933	promoter	3m	334	10.7184	33.4689	30.0143	9	H3K4me3	Dst	Ccdc115	Bend6
chr1	34007733	34008390	658	promoter_extended	3m	77	5.16941	7.75582	5.3256	2	H3K4me3	Dst	Ccdc115	Bend6
chr1	34008566	34008936	371	promoter_extended	3m	76	4.901	7.622	5.27332	2	H3K4me3	Dst	Ccdc115	Bend6
chr1	34011205	34012809	1605	promoter	3m	643	10.8616	64.3158	60.6128	9	H3K4me3	Dst	Ccdc115	Bend6
chr1	34012948	34013273	326	enhancer | intron	3m	50	4.07075	5.09897	2.86476	1	H3K4me3	Dst	Ccdc115	Bend6
chr1	34432812	34434852	2041	promoter	3m	203	7.97377	20.3446	17.2219	9	H3K4me3	Ccdc115	Ccdc115	Dst
chr1	34434901	34435770	870	promoter_extended	3m	181	7.76496	18.1885	15.5588	9	H3K4me3	Ccdc115	Ccdc115	Dst
chr1	34438287	34439650	1364	promoter	3m	271	8.85746	27.1592	24.3094	9	H3K4me3	Ccdc115	Imp4	Dst
chr1	34439819	34440717	899	promoter_extended	3m	336	11.7246	33.6402	29.9348	9	H3K4me3	Imp4	Ptpn18	Ccdc115
chr1	34459732	34460167	436	promoter_extended	3m	153	4.9029	15.3623	12.8098	4	H3K4me3	Ptpn18	Prss39	Imp4
chr1	34485483	34485849	367	promoter	3m	49	3.2142	4.92897	2.70819	1	H3K4me3	Ptpn18	Prss39	Ptpn18
chr1	34512503	34512920	418	intergenic	3m	74	4.96518	7.43017	5.00205	1	H3K4me3	Prss39	Cfc1	Prss39
chr1	34578232	34578699	468	promoter_extended	3m	86	5.52339	8.62883	6.1407	1	H3K4me3	Amer3	Amer3	Prss40
chr1	34578914	34581068	2155	promoter	3m	331	7.21294	33.1782	30.1921	9	H3K4me3	Amer3	Arhgef4	Prss40
chr1	34581647	34582282	636	promoter_extended	3m	89	5.30619	8.93198	6.51895	5	H3K4me3	Amer3	Arhgef4	Prss40
chr1	34750104	34750540	437	promoter	3m	288	7.07327	28.8598	25.9715	6	H3K4me3	Arhgef4	Arhgef4	Amer3
chr1	34750635	34752468	1834	promoter_extended	3m	683	9.89167	68.3542	64.5521	9	H3K4me3	Arhgef4	Arhgef4	Amer3
chr1	34801566	34802503	938	gene_body | intron	3m	705	10.373	70.5222	66.66	9	H3K4me3	Arhgef4	Fam168b	Amer3
chr1	34802588	34803124	537	gene_body | intron	3m	123	5.39604	12.3253	9.75437	6	H3K4me3	Arhgef4	Fam168b	Arhgef4
chr1	34803513	34804124	612	enhancer | intron	3m	104	5.38207	10.4656	7.86847	5	H3K4me3	Arhgef4	Fam168b	Arhgef4
chr1	34840869	34841397	529	enhancer | intron	3m	72	5.21485	7.2942	4.88975	2	H3K4me3	Fam168b	Plekhb2	Arhgef4
chr1	34841473	34843023	1551	gene_body | intron	3m	615	14.4496	61.532	57.8988	9	H3K4me3	Fam168b	Plekhb2	Arhgef4
chr1	34843092	34843803	712	promoter	3m	262	10.9554	26.2387	23.0572	9	H3K4me3	Fam168b	Plekhb2	Fam168b
chr1	34849432	34852273	2842	promoter_extended	3m	877	23.4289	87.7813	82.8543	9	H3K4me3	Plekhb2	Hs6st1	Fam168b
chr1	34852319	34853019	701	gene_body | intron	3m	61	4.24876	6.13736	3.79122	2	H3K4me3	Plekhb2	Hs6st1	Fam168b
chr1	35361242	35361639	398	enhancer | intergenic	3m	125	7.034	12.5585	9.85285	1	H3K4me3	Plekhb2	Hs6st1	Plekhb2
chr1	36068635	36071049	2415	gene_body | intron	3m	534	10.1781	53.4869	50.049	9	H3K4me3	Hs6st1	Uggt1	Plekhb2
chr1	36243083	36244874	1792	gene_body | exon	3m	652	9.36212	65.2876	61.5616	9	H3K4me3	Uggt1	Neurl3	Hs6st1
chr1	36307727	36308738	1012	gene_body | exon	3m	205	5.42353	20.5124	17.8232	7	H3K4me3	Arid5a	Kansl3	Neurl3
chr1	36366834	36367122	289	gene_body | intron	3m	90	5.56921	9.03094	6.61493	1	H3K4me3	Kansl3	Fer1l5	Arid5a
chr1	36367426	36369163	1738	promoter_extended	3m	460	9.23332	46.0288	42.7589	9	H3K4me3	Kansl3	Fer1l5	Arid5a
chr1	36381510	36381793	284	promoter_extended	3m	52	3.77379	5.25494	2.97066	1	H3K4me3	Fer1l5	Lman2l	Kansl3
chr1	36444311	36445400	1090	promoter_extended	3m	401	8.79338	40.167	36.4912	9	H3K4me3	Lman2l	Cnnm4	Fer1l5
chr1	36470553	36471687	1135	promoter_extended	3m	140	5.64625	14.0996	11.582	8	H3K4me3	Cnnm4	Cnnm3	Lman2l
chr1	36471742	36473540	1799	gene_body | exon	3m	140	6.71292	14.0996	11.582	7	H3K4me3	Cnnm4	Cnnm3	Lman2l
chr1	36475499	36476342	844	gene_body | intron	3m	125	6.78614	12.5583	9.8372	4	H3K4me3	Cnnm4	Cnnm3	Lman2l
chr1	36511733	36512243	511	gene_body | exon	3m	478	7.64735	47.8729	44.5618	7	H3K4me3	Cnnm3	Ankrd23	Cnnm4
chr1	36512496	36513724	1229	gene_body | exon	3m	374	7.31642	37.4645	34.3836	9	H3K4me3	Cnnm3	Ankrd23	Cnnm4
chr1	36513878	36514508	631	promoter_extended	3m	171	8.15271	17.1813	14.2103	3	H3K4me3	Cnnm3	Ankrd23	Cnnm4
chr1	36546027	36547270	1244	promoter_extended	3m	379	7.08159	37.9514	34.8601	9	H3K4me3	Ankrd39	Sema4c	Gm42417
chr1	36555862	36558620	2759	promoter_extended	3m	537	8.7039	53.7388	50.2971	9	H3K4me3	Sema4c	Fam178b	Ankrd39
chr1	36691545	36693024	1480	gene_body | intron	3m	345	9.3011	34.513	31.4973	9	H3K4me3	Cox5b	Actr1b	Fam178b
chr1	36708389	36710011	1623	promoter_extended	3m	515	9.06725	51.5034	48.1119	9	H3K4me3	Actr1b	4933424G06Rik	Cox5b
chr1	36743846	36744348	503	promoter	3m	98	4.89927	9.87902	7.4207	5	H3K4me3	4933424G06Rik	Zap70	Actr1b
chr1	36937195	36939985	2791	promoter	3m	452	9.23404	45.2614	42.0094	8	H3K4me3	Tmem131	Vwa3b	Zap70
chr1	36940045	36940647	603	promoter	3m	452	6.924	45.2614	42.0094	9	H3K4me3	Tmem131	Vwa3b	Zap70
chr1	36995181	36995464	284	intergenic	3m	64	4.55141	6.49798	4.12365	1	H3K4me3	Vwa3b	Vwa3b	Tmem131
chr1	37028564	37029646	1083	promoter	3m	161	5.2944	16.162	13.5865	9	H3K4me3	Vwa3b	Cnga3	Tmem131
chr1	37242812	37243197	386	gene_body | intron	3m	59	3.76613	5.95698	3.61997	1	H3K4me3	Cnga3	Inpp4a	Vwa3b
chr1	37299777	37301833	2057	gene_body | exon	3m	974	20.5683	97.4254	92.7262	9	H3K4me3	Inpp4a	Coa5	Cnga3
chr1	37428924	37431140	2217	promoter_extended	3m	539	9.87406	53.9504	50.5014	9	H3K4me3	Coa5	Mgat4a	Inpp4a
chr1	37520898	37521222	325	enhancer | intron	3m	93	5.79271	9.39447	6.8564	1	H3K4me3	Mgat4a	2010300C02Rik	Unc50
chr1	37538974	37539488	515	promoter_extended	3m	86	5.73254	8.65232	6.16273	2	H3K4me3	Mgat4a	2010300C02Rik	Unc50
chr1	37539590	37541021	1432	promoter_extended	3m	676	10.9013	67.6756	63.8858	9	H3K4me3	Mgat4a	2010300C02Rik	Unc50
chr1	37541152	37541642	491	promoter	3m	138	4.95631	13.8078	11.2985	8	H3K4me3	Mgat4a	2010300C02Rik	Mgat4a
chr1	37716995	37719756	2762	gene_body | intron	3m	614	11.8548	61.4909	57.8583	9	H3K4me3	2010300C02Rik	Tsga10	Mgat4a
chr1	37720060	37720565	506	promoter	3m	614	9.98676	61.4909	57.8583	4	H3K4me3	2010300C02Rik	Tsga10	Mgat4a
chr1	37862560	37862829	270	promoter_extended	3m	73	5.08296	7.33691	5.00099	1	H3K4me3	Tsga10	Lipt1	2010300C02Rik
chr1	37863695	37864947	1253	promoter	3m	223	6.79968	22.3203	19.5857	9	H3K4me3	Tsga10	Lipt1	2010300C02Rik
chr1	37865389	37866470	1082	gene_body | exon	3m	203	9.69702	20.356	17.2805	8	H3K4me3	Tsga10	Lipt1	2010300C02Rik
chr1	37866869	37867265	397	promoter	3m	148	5.85236	14.8834	12.0704	2	H3K4me3	Tsga10	Lipt1	Tsga10
chr1	37872090	37873141	1052	promoter	3m	126	6.49274	12.6421	9.95558	9	H3K4me3	Lipt1	Mitd1	Tsga10
chr1	37889418	37891690	2273	promoter_extended	3m	334	13.7874	33.4126	29.6446	9	H3K4me3	Mitd1	Lyg2	Lipt1
chr1	37891762	37892118	357	gene_body | exon	3m	72	5.21485	7.2942	4.88975	1	H3K4me3	Mrpl30	Lyg2	Mitd1
chr1	37996085	37997092	1008	promoter_extended	3m	235	9.03403	23.523	20.1394	9	H3K4me3	Txndc9	Eif5b	Lyg1
chr1	37997390	37997935	546	promoter	3m	102	5.0909	10.2601	7.74838	7	H3K4me3	Txndc9	Eif5b	Lyg1
chr1	37998074	37999395	1322	promoter_extended	3m	1088	14.2573	108.824	103.695	9	H3K4me3	Eif5b	Rev1	Txndc9
chr1	38112102	38112446	345	enhancer | intron	3m	56	4.13765	5.60277	3.28639	1	H3K4me3	Rev1	Aff3	Eif5b
chr1	38127821	38129725	1905	promoter_extended	3m	552	8.32226	55.2164	51.7357	9	H3K4me3	Rev1	Aff3	Eif5b
chr1	38130209	38130574	366	promoter	3m	78	4.64836	7.80357	5.41459	3	H3K4me3	Rev1	Aff3	Rev1
chr1	38438176	38438525	350	enhancer | intron	3m	60	4.57233	6.06218	3.75267	1	H3K4me3	Aff3	Lonrf2	Rev1
chr1	38625082	38625471	390	enhancer | intron	3m	163	5.54296	16.3119	13.4198	2	H3K4me3	Aff3	Lonrf2	Rev1
chr1	38625745	38627262	1518	enhancer | intron	3m	570	9.20052	57.0183	53.4963	9	H3K4me3	Aff3	Lonrf2	Rev1
chr1	38627656	38628154	499	promoter	3m	389	7.82498	38.9252	35.8127	6	H3K4me3	Aff3	Lonrf2	Rev1
chr1	38687483	38687943	461	intergenic	3m	70	4.53251	7.01566	4.61494	2	H3K4me3	Aff3	Lonrf2	Aff3
chr1	38701092	38701415	324	intergenic	3m	74	4.96518	7.43017	5.00205	2	H3K4me3	Aff3	Lonrf2	Aff3
chr1	38715402	38715701	300	intergenic	3m	52	3.90339	5.23604	2.99144	1	H3K4me3	Aff3	Lonrf2	Aff3
chr1	38830742	38831262	521	promoter_extended	3m	116	6.23997	11.6257	9.18044	7	H3K4me3	Lonrf2	Chst10	Aff3
chr1	38834914	38836614	1701	gene_body | exon	3m	631	8.18377	63.1175	59.4506	9	H3K4me3	Lonrf2	Chst10	Aff3
chr1	38838163	38838498	336	promoter_extended	3m	62	4.20954	6.21025	3.94156	1	H3K4me3	Lonrf2	Chst10	Lonrf2
chr1	38896262	38896691	430	enhancer | intron	3m	206	6.80413	20.6089	17.2939	2	H3K4me3	Chst10	Nms	Lonrf2
chr1	38896727	38898435	1709	promoter	3m	360	6.80413	36.0613	33.0115	9	H3K4me3	Chst10	Nms	Lonrf2
chr1	38898488	38899006	519	promoter	3m	62	4.23974	6.2597	3.95876	2	H3K4me3	Chst10	Nms	Chst10
chr1	38987178	38987593	416	promoter	3m	128	6.27059	12.8913	10.2527	5	H3K4me3	Pdcl3	Npas2	Nms
chr1	38987665	38989053	1389	promoter_extended	3m	397	8.72949	39.7751	36.643	9	H3K4me3	Pdcl3	Npas2	Nms
chr1	39192696	39196304	3609	promoter	3m	903	13.0871	90.311	85.8616	9	H3K4me3	Npas2	Rpl31	Pdcl3
chr1	39367135	39367428	294	promoter	3m	54	3.77408	5.48792	3.25492	1	H3K4me3	Rpl31	Rpl31	Npas2
chr1	39367752	39369579	1828	promoter_extended	3m	784	13.6646	78.4362	74.3592	9	H3K4me3	Rpl31	Tbc1d8	Npas2
chr1	39477172	39478715	1544	gene_body | intron	3m	592	8.81128	59.2468	55.6694	8	H3K4me3	Tbc1d8	Cnot11	Rpl31
chr1	39535738	39537222	1485	promoter_extended	3m	974	12.983	97.4254	92.7262	9	H3K4me3	Cnot11	Rnf149	Tbc1d8
chr1	39574714	39575034	321	enhancer | promoter	3m	59	4.4799	5.91733	3.61695	1	H3K4me3	Rnf149	Creg2	Cnot11
chr1	39575166	39577758	2593	promoter_extended	3m	535	8.18088	53.5238	50.0847	9	H3K4me3	Rnf149	Creg2	Cnot11
chr1	39638967	39639461	495	enhancer | intron	3m	62	4.37461	6.21798	3.86679	2	H3K4me3	Creg2	Rfx8	Rnf149
chr1	39645384	39646050	667	promoter_extended	3m	178	8.25294	17.8528	15.032	8	H3K4me3	Creg2	Rfx8	Rnf149
chr1	39648315	39651713	3399	gene_body | intron	3m	822	11.1281	82.2262	78.0356	9	H3K4me3	Creg2	Rfx8	Rnf149
chr1	39720878	39721177	300	promoter	3m	147	4.08983	14.7385	12.2021	3	H3K4me3	Rfx8	Gm3646	Creg2
chr1	39886246	39886523	278	intergenic	3m	47	3.62151	4.79185	2.60691	2	H3K4me3	Map4k4	Map4k4	Gm3646
chr1	39899886	39904508	4623	promoter	3m	711	11.4455	71.1159	67.241	9	H3K4me3	Map4k4	Il1r2	Gm3646
chr1	39935708	39936572	865	enhancer | intron	3m	400	15.5633	40.0129	36.3414	9	H3K4me3	Map4k4	Il1r2	Gm3646
chr1	40084379	40084785	407	promoter	3m	105	5.84583	10.5613	8.06927	3	H3K4me3	Il1r2	Il1r1	Map4k4
chr1	40084994	40086218	1225	promoter_extended	3m	100	5.09165	10.0447	7.65075	9	H3K4me3	Il1r2	Il1r1	Map4k4
chr1	40087232	40087556	325	promoter_extended	3m	92	5.69626	9.23784	6.71516	1	H3K4me3	Il1r2	Il1r1	Map4k4
chr1	40230817	40231265	449	enhancer | intron	3m	44	3.25668	4.40209	2.19088	1	H3K4me3	Il1r1	Il1rl2	Il1r2
chr1	40266597	40267206	610	gene_body | intron	3m	134	3.8996	13.4329	10.9352	4	H3K4me3	Il1r1	Il1rl2	Il1r2
chr1	40386636	40386964	329	intergenic	3m	63	4.62087	6.35736	4.07381	2	H3K4me3	Il1rl2	Il1rl1	Il1rl2
chr1	40470858	40471397	540	gene_body | intron	3m	66	4.14487	6.63286	4.2522	2	H3K4me3	Il18r1	Il18rap	Il1rl1
chr1	40680341	40680692	352	promoter_extended	3m	203	4.85072	20.3389	17.6525	3	H3K4me3	Slc9a2	Mfsd9	Slc9a4
chr1	40680714	40681962	1249	gene_body | exon	3m	203	4.85072	20.3389	17.6525	5	H3K4me3	Slc9a2	Mfsd9	Slc9a4
chr1	40789685	40791243	1559	promoter	3m	137	6.2236	13.7926	11.2838	8	H3K4me3	Mfsd9	Tmem182	Slc9a2
chr1	41258403	41258789	387	intergenic	3m	66	4.14487	6.63286	4.2522	1	H3K4me3	Tmem182	Pou3f3	Tmem182
chr1	41314434	41314770	337	intergenic	3m	56	4.13765	5.60277	3.28639	1	H3K4me3	Tmem182	Pou3f3	Tmem182
chr1	41768226	41768546	321	intergenic	3m	47	3.72388	4.74788	2.49445	1	H3K4me3	Tmem182	Pou3f3	Tmem182
chr1	41810446	41811032	587	enhancer | intron	3m	84	5.80134	8.48085	6.0542	4	H3K4me3	Pou3f3	Pou3f3	Tmem182
chr1	41812626	41812941	316	enhancer | intron	3m	74	4.96518	7.43017	5.00205	2	H3K4me3	Pou3f3	Pou3f3	Tmem182
chr1	41826631	41826946	316	enhancer | intron	3m	74	4.96518	7.43017	5.00205	1	H3K4me3	Pou3f3	Pou3f3	Tmem182
chr1	41959577	41959914	338	intergenic	3m	62	4.1823	6.20799	3.887	3	H3K4me3	Pou3f3	Pou3f3	Tmem182
chr1	42243159	42244372	1214	enhancer | promoter	3m	197	9.05377	19.7795	16.8749	9	H3K4me3	Pou3f3	Pou3f3	Tmem182
chr1	42259104	42259383	280	promoter_extended	3m	54	4.15879	5.41834	3.18909	1	H3K4me3	Pou3f3	Pou3f3	Tmem182
chr1	42259619	42260316	698	promoter_extended	3m	111	6.68272	11.1966	8.43243	6	H3K4me3	Pou3f3	Pou3f3	Tmem182
chr1	42261602	42262937	1336	gene_body | intron	3m	196	9.08314	19.6752	16.4533	9	H3K4me3	Pou3f3	Pou3f3	Tmem182
chr1	42426499	42426887	389	intergenic	3m	124	6.97483	12.4608	9.76281	1	H3K4me3	Pou3f3	Pou3f3	Tmem182
chr1	42521942	42522225	284	intergenic	3m	74	4.96518	7.43017	5.00205	1	H3K4me3	Pou3f3	Pou3f3	Tmem182
chr1	42539315	42539632	318	intergenic	3m	50	3.53474	5.08207	2.85006	1	H3K4me3	Pou3f3	Pou3f3	Tmem182
chr1	42684056	42687492	3437	enhancer | intron	3m	298	6.23591	29.894	26.9822	9	H3K4me3	Pou3f3	Pou3f3	Tmem182
chr1	42687815	42689098	1284	enhancer | intron	3m	291	12.82	29.1725	25.7083	8	H3K4me3	Pou3f3	Pou3f3	Tmem182
chr1	42689462	42690018	557	promoter_extended	3m	107	5.71214	10.7006	8.09448	4	H3K4me3	Pou3f3	Pou3f3	Tmem182
chr1	42690293	42691345	1053	promoter_extended	3m	179	8.8617	17.9033	15.0229	7	H3K4me3	Pou3f3	Pou3f3	Tmem182
chr1	42691408	42697211	5804	promoter_extended	3m	793	16.8309	79.3608	74.7681	9	H3K4me3	Pou3f3	Mrps9	Tmem182
chr1	42697268	42702842	5575	gene_body | exon	3m	378	13.5536	37.8187	34.6952	9	H3K4me3	Pou3f3	Mrps9	Tmem182
chr1	42703088	42703456	369	gene_body | intron	3m	64	4.69308	6.47036	4.1249	1	H3K4me3	Pou3f3	Mrps9	Tmem182
chr1	42703721	42704327	607	enhancer | intron	3m	112	5.48233	11.2833	8.67085	7	H3K4me3	Pou3f3	Mrps9	Pou3f3
chr1	42712446	42714025	1580	promoter_extended	3m	266	11.371	26.6578	23.1976	9	H3K4me3	Pou3f3	Mrps9	Pou3f3
chr1	42775622	42775912	291	intergenic	3m	64	4.49533	6.40927	4.04726	1	H3K4me3	Pou3f3	Mrps9	Pou3f3
chr1	42787976	42788353	378	intergenic	3m	95	5.86508	9.51181	7.06942	1	H3K4me3	Mrps9	Mrps9	Pou3f3
chr1	42851263	42852534	1272	gene_body | intron	3m	887	21.4532	88.7355	84.0423	9	H3K4me3	Mrps9	Gpr45	Pou3f3
chr1	42873774	42874057	284	promoter_extended	3m	74	4.96518	7.43017	5.00205	1	H3K4me3	Mrps9	Gpr45	Pou3f3
chr1	42952262	42952729	468	promoter	3m	398	8.87303	39.8864	36.7528	7	H3K4me3	Gpr45	Gpr45	Mrps9
chr1	42952757	42954122	1366	gene_body | intron	3m	398	10.1535	39.8864	36.7528	9	H3K4me3	Gpr45	Tgfbrap1	Mrps9
chr1	43091509	43092479	971	promoter	3m	709	13.9241	71	67.1268	9	H3K4me3	Tgfbrap1	AI597479	Gpr45
chr1	43092527	43093506	980	promoter	3m	230	6.347	23.0935	20.3396	8	H3K4me3	Tgfbrap1	AI597479	Gpr45
chr1	43097619	43100405	2787	promoter_extended	3m	242	8.08299	24.2295	21.448	9	H3K4me3	Tgfbrap1	Fhl2	Gpr45
chr1	43122533	43122816	284	intergenic	3m	64	4.55141	6.49798	4.12365	1	H3K4me3	Fhl2	Fhl2	AI597479
chr1	43161151	43164245	3095	enhancer | intron	3m	658	15.58	65.8746	61.5614	9	H3K4me3	Fhl2	Nck2	AI597479
chr1	43236571	43236897	327	intergenic	3m	58	3.84881	5.85723	3.52658	1	H3K4me3	Fhl2	Nck2	Fhl2
chr1	43445345	43445644	300	promoter	3m	1133	15.33	113.314	108.008	2	H3K4me3	Nck2	Ecrg4	Fhl2
chr1	43445765	43447394	1630	gene_body | intron	3m	1133	15.33	113.314	108.008	9	H3K4me3	Nck2	Ecrg4	Fhl2
chr1	43825065	43827819	2755	promoter	3m	638	10.576	63.8493	60.1604	9	H3K4me3	Uxs1	Tpp2	Ecrg4
chr1	43933205	43933638	434	promoter	3m	81	4.65051	8.11424	5.71054	2	H3K4me3	Tpp2	Tpp2	Uxs1
chr1	43933985	43935386	1402	gene_body | intron	3m	990	14.2347	99.0008	94.2414	9	H3K4me3	Tpp2	Mettl21c	Uxs1
chr1	43936863	43937370	508	enhancer | intron	3m	62	4.69337	6.25298	3.92055	1	H3K4me3	Tpp2	Mettl21c	Uxs1
chr1	44042495	44042893	399	enhancer | intergenic	3m	51	3.96804	5.12395	2.91938	1	H3K4me3	Gm8251	Gm8251	Mettl21c
chr1	44100884	44101277	394	promoter_extended	3m	233	6.21794	23.378	20.169	2	H3K4me3	Tex30	Poglut2	Gm8251
chr1	44101346	44102381	1036	promoter_extended	3m	428	7.82657	42.8183	39.6196	9	H3K4me3	Tex30	Poglut2	Gm8251
chr1	44102644	44103066	423	promoter	3m	144	5.09911	14.4736	11.6813	6	H3K4me3	Tex30	Poglut2	Tex30
chr1	44103095	44103613	519	promoter_extended	3m	83	5.54505	8.35359	5.96643	4	H3K4me3	Tex30	Poglut2	Tex30
chr1	44117936	44121509	3574	promoter_extended	3m	444	16.399	44.4327	40.3	9	H3K4me3	Poglut2	Ercc5	Tex30
chr1	44147033	44149306	2274	gene_body | exon	3m	508	9.40296	50.8055	47.4298	9	H3K4me3	Ercc5	Mettl21e	Bivm
chr1	44551080	44551349	270	promoter	3m	63	4.00387	6.38372	4.09885	2	H3K4me3	Gulp1	Gulp1	Mettl21e
chr1	44552581	44552921	341	gene_body | intron	3m	75	4.49357	7.53108	5.18716	2	H3K4me3	Gulp1	Col3a1	Mettl21e
chr1	44554317	44554667	351	gene_body | intron	3m	58	4.44534	5.86333	3.56554	2	H3K4me3	Gulp1	Col3a1	Mettl21e
chr1	45793794	45795169	1376	promoter	3m	790	11.003	79.0579	74.9585	9	H3K4me3	Wdr75	Gm5269	Col5a2
chr1	45795374	45796785	1412	gene_body | intron	3m	790	11.3285	79.0579	74.9585	9	H3K4me3	Wdr75	Gm5269	Col5a2
chr1	45910524	45910793	270	gene_body | intron	3m	63	4.62087	6.35736	4.07381	1	H3K4me3	Slc40a1	Dnah7b	Gm5269
chr1	45925236	45926138	903	gene_body | exon	3m	210	5.23583	21.0783	18.3743	7	H3K4me3	Slc40a1	Dnah7b	Gm5269
chr1	46850536	46853503	2968	promoter_extended	3m	718	12.1351	71.8908	67.9933	9	H3K4me3	Slc39a10	Tmeff2	Dnah7c
chr1	46854047	46854518	472	promoter_extended	3m	88	5.43449	8.81074	6.30166	6	H3K4me3	Slc39a10	Tmeff2	Dnah7c
chr1	47926494	47926870	377	intergenic	3m	74	4.96518	7.43017	5.00205	4	H3K4me3	Slc39a10	Tmeff2	Slc39a10
chr1	48705608	48705992	385	intergenic	3m	73	4.7238	7.33166	4.82005	2	H3K4me3	Slc39a10	Tmeff2	Slc39a10
chr1	50794982	50795432	451	intergenic	3m	74	4.96518	7.43017	5.00205	1	H3K4me3	Tmeff2	Tmeff2	Slc39a10
chr1	50924930	50927340	2411	promoter_extended	3m	885	22.6179	88.5124	83.104	9	H3K4me3	Tmeff2	Cavin2	Slc39a10
chr1	50927454	50931251	3798	gene_body | intron	3m	1225	30.7921	122.507	116.85	9	H3K4me3	Tmeff2	Cavin2	Slc39a10
chr1	50931327	50931673	347	enhancer | intron	3m	92	6.13538	9.29771	6.7724	2	H3K4me3	Tmeff2	Cavin2	Slc39a10
chr1	50932353	50932702	350	enhancer | intron	3m	62	4.69337	6.25298	3.92055	1	H3K4me3	Tmeff2	Cavin2	Slc39a10
chr1	50953906	50954493	588	enhancer | intron	3m	83	5.37894	8.39648	5.91323	1	H3K4me3	Tmeff2	Cavin2	Slc39a10
chr1	51333371	51334022	652	promoter	3m	97	5.78775	9.78709	7.18033	5	H3K4me3	Cavin2	Nabp1	Cavin2
chr1	51477374	51478458	1085	gene_body | exon	3m	374	8.11211	37.4356	34.3557	9	H3K4me3	Nabp1	Myo1b	Cavin2
chr1	51478620	51479369	750	promoter	3m	126	6.37872	12.6775	10.0487	5	H3K4me3	Nabp1	Myo1b	Nabp1
chr1	51724450	51724733	284	enhancer | intron	3m	69	4.50665	6.97271	4.68538	4	H3K4me3	Myo1b	Myo1b	Nabp1
chr1	51898743	51899141	399	promoter_extended	3m	66	4.67364	6.69108	4.33244	1	H3K4me3	Myo1b	Stat4	Nabp1
chr1	51914484	51916276	1793	promoter	3m	438	8.02954	43.877	40.6552	9	H3K4me3	Myo1b	Stat4	Nabp1
chr1	52118701	52120827	2127	promoter	3m	331	9.63734	33.1782	30.1921	9	H3K4me3	Stat1	Gls	Stat4
chr1	52229846	52233330	3485	promoter	3m	666	10.2373	66.6763	62.9129	9	H3K4me3	Gls	Nab1	Stat1
chr1	52233578	52233931	354	promoter_extended	3m	59	3.10816	5.91509	3.58065	1	H3K4me3	Gls	Nab1	Gls
chr1	52498503	52500913	2411	promoter	3m	334	8.8988	33.4405	30.4488	9	H3K4me3	Nab1	Nemp2	Gls
chr1	52630639	52631944	1306	gene_body | exon	3m	557	8.09847	55.77	52.2798	9	H3K4me3	Nemp2	Mfsd6	Nab1
chr1	52723147	52723534	388	enhancer | intron	3m	98	5.63072	9.82799	7.30041	3	H3K4me3	Mfsd6	Inpp1	Nemp2
chr1	52725567	52728246	2680	promoter	3m	808	12.5558	80.8592	76.7102	9	H3K4me3	Mfsd6	Inpp1	Nemp2
chr1	52815977	52818066	2090	promoter	3m	415	7.48055	41.5976	38.4261	9	H3K4me3	Inpp1	Hibch	Mfsd6
chr1	52844479	52845935	1457	gene_body | exon	3m	194	7.18822	19.4691	16.8063	9	H3K4me3	Hibch	1700019D03Rik	Inpp1
chr1	52846077	52846360	284	gene_body | intron	3m	93	4.35147	9.35112	6.69977	2	H3K4me3	Hibch	1700019D03Rik	Inpp1
chr1	52951674	52953504	1831	promoter	3m	480	10.3316	48.0017	44.6887	9	H3K4me3	1700019D03Rik	Mstn	Hibch
chr1	53061667	53062159	493	gene_body | exon	3m	96	6.32874	9.61031	7.12777	1	H3K4me3	Mstn	1700019A02Rik	1700019D03Rik
chr1	53295842	53298374	2533	gene_body | exon	3m	471	8.22759	47.1313	43.8371	9	H3K4me3	Pms1	Osgepl1	1700019A02Rik
chr1	53313062	53314635	1574	promoter	3m	423	18.2168	42.3596	38.2955	9	H3K4me3	Gm28778	Gm28551	Ormdl1
chr1	53315082	53315381	300	gene_body | exon	3m	62	4.69337	6.25298	3.92055	1	H3K4me3	Gm28778	Gm28551	Ormdl1
chr1	53351838	53352740	903	promoter_extended	3m	468	8.50808	46.8637	43.5754	8	H3K4me3	Gm28551	Dnah7a	Osgepl1
chr1	53352900	53353203	304	promoter	3m	87	4.49835	8.75064	6.22002	3	H3K4me3	Asnsd1	Dnah7a	Asnsd1
chr1	53706470	53706784	315	gene_body | intron	3m	146	5.27308	14.6244	12.0926	4	H3K4me3	Dnah7a	Stk17b	Asnsd1
chr1	53784706	53785249	544	gene_body | intron	3m	166	4.60235	16.6706	14.0818	4	H3K4me3	Stk17b	Hecw2	Dnah7a
chr1	54191768	54195738	3971	promoter	3m	615	10.1672	61.5427	57.909	9	H3K4me3	Hecw2	Ccdc150	Stk17b
chr1	54437796	54439006	1211	enhancer | intron	3m	310	9.70412	31.0854	28.1467	9	H3K4me3	Gtf3c3	Gm34066	Ccdc150
chr1	54554825	54555634	810	gene_body | exon	3m	218	6.73803	21.8077	18.6035	2	H3K4me3	Pgap1	Ankrd44	Gm34066
chr1	54555817	54558222	2406	gene_body | exon	3m	399	13.3018	39.9776	35.9646	9	H3K4me3	Pgap1	Ankrd44	Gm34066
chr1	54558366	54558981	616	promoter_extended	3m	111	6.85854	11.1157	8.4772	4	H3K4me3	Pgap1	Ankrd44	Pgap1
chr1	54819191	54819474	284	promoter_extended	3m	64	4.55141	6.49798	4.12365	1	H3K4me3	Ankrd44	Sf3b1	Pgap1
chr1	54925532	54927091	1560	promoter	3m	580	8.02555	58.0253	54.4809	9	H3K4me3	Ankrd44	Sf3b1	Pgap1
chr1	55025212	55027468	2257	enhancer | intron	3m	980	12.6583	98.0847	93.3596	9	H3K4me3	Sf3b1	Coq10b	Ankrd44
chr1	55027672	55028152	481	promoter	3m	70	3.60362	7.09735	4.77915	2	H3K4me3	Sf3b1	Coq10b	Sf3b1
chr1	55052846	55054280	1435	gene_body | intron	3m	683	10.2703	68.3722	64.568	9	H3K4me3	Coq10b	Hspd1	Sf3b1
chr1	55086065	55088170	2106	promoter_extended	3m	769	11.2533	76.9099	72.8732	9	H3K4me3	Hspd1	Mob4	Coq10b
chr1	55088224	55089449	1226	promoter	3m	769	11.7514	76.9099	72.8732	9	H3K4me3	Hspd1	Mob4	Coq10b
chr1	55130085	55131026	942	promoter	3m	190	9.86506	19.0714	16.1335	9	H3K4me3	Mob4	Mob4	Hspe1
chr1	55131255	55133057	1803	gene_body | intron	3m	1024	16.8993	102.412	97.5237	9	H3K4me3	Mob4	Rftn2	Hspe1
chr1	55133553	55133852	300	enhancer | intron	3m	52	4.17188	5.25664	2.99732	1	H3K4me3	Mob4	Rftn2	Hspe1
chr1	55236400	55236701	302	promoter	3m	68	4.93084	6.84384	4.5069	1	H3K4me3	Mars2	Mars2	Rftn2
chr1	55237232	55239568	2337	gene_body | exon	3m	376	7.74942	37.604	34.5202	9	H3K4me3	Mars2	Boll	Rftn2
chr1	55239659	55240125	467	gene_body | exon	3m	78	5.0499	7.86447	5.44829	2	H3K4me3	Mars2	Boll	Rftn2
chr1	55240779	55241166	388	gene_body | exon	3m	101	5.8139	10.1379	7.43385	5	H3K4me3	Mars2	Boll	Rftn2
chr1	55405132	55405729	598	promoter	3m	589	8.10423	58.9702	55.4049	3	H3K4me3	Plcl1	Plcl1	Boll
chr1	55405792	55408258	2467	gene_body | intron	3m	589	8.10423	58.9702	55.4049	9	H3K4me3	Plcl1	Hsfy2	Boll
chr1	55610289	55610789	501	enhancer | intron	3m	63	4.4772	6.38058	3.98125	2	H3K4me3	Plcl1	Hsfy2	Boll
chr1	55888995	55889317	323	enhancer | intergenic	3m	77	4.9536	7.70781	5.28076	1	H3K4me3	Plcl1	Hsfy2	Plcl1
chr1	55890191	55890856	666	enhancer | intergenic	3m	66	4.74655	6.69108	4.33244	3	H3K4me3	Plcl1	Hsfy2	Plcl1
chr1	55892477	55892804	328	enhancer | intergenic	3m	54	4.15879	5.43234	3.18909	2	H3K4me3	Plcl1	Hsfy2	Plcl1
chr1	55892865	55893274	410	enhancer | intergenic	3m	63	4.64606	6.38058	3.98125	5	H3K4me3	Plcl1	Hsfy2	Plcl1
chr1	55895192	55895567	376	intergenic	3m	63	4.74655	6.33727	4.02506	2	H3K4me3	Plcl1	Hsfy2	Plcl1
chr1	55896110	55896409	300	intergenic	3m	52	4.17188	5.25664	2.99732	2	H3K4me3	Plcl1	Hsfy2	Plcl1
chr1	55916720	55917165	446	enhancer | intergenic	3m	48	3.91916	4.8646	2.64736	1	H3K4me3	Plcl1	Hsfy2	Plcl1
chr1	56027547	56027816	270	intergenic	3m	54	4.15879	5.41834	3.18909	1	H3K4me3	Plcl1	Hsfy2	Plcl1
chr1	56205005	56205311	307	intergenic	3m	53	3.8352	5.35449	3.06323	1	H3K4me3	Hsfy2	Hsfy2	Plcl1
chr1	56251863	56252275	413	intergenic	3m	74	4.96518	7.43017	5.00205	3	H3K4me3	Hsfy2	Hsfy2	Plcl1
chr1	56265513	56265828	316	intergenic	3m	68	4.58977	6.82803	4.52219	4	H3K4me3	Hsfy2	Hsfy2	Plcl1
chr1	56951869	56952168	300	enhancer | intron	3m	48	3.55634	4.80215	2.50076	2	H3K4me3	Satb2	1700066M21Rik	Hsfy2
chr1	56963963	56965099	1137	promoter_extended	3m	136	6.9333	13.6594	11.1543	8	H3K4me3	Satb2	1700066M21Rik	Hsfy2
chr1	56965109	56966190	1082	promoter_extended	3m	240	10.9512	24.0425	20.7171	9	H3K4me3	Satb2	1700066M21Rik	Hsfy2
chr1	56966379	56967183	805	promoter_extended	3m	240	10.8774	24.0425	20.7171	7	H3K4me3	Satb2	1700066M21Rik	Hsfy2
chr1	56967202	56967793	592	promoter_extended	3m	92	5.30979	9.27813	6.77866	4	H3K4me3	Satb2	1700066M21Rik	Hsfy2
chr1	56967860	56968426	567	promoter_extended	3m	92	5.30979	9.27813	6.77866	5	H3K4me3	Satb2	1700066M21Rik	Hsfy2
chr1	56968510	56976176	7667	promoter_extended	3m	511	10.485	51.1927	47.807	9	H3K4me3	Satb2	1700066M21Rik	Hsfy2
chr1	56976619	56976926	308	promoter_extended	3m	55	3.43371	5.56699	3.33062	1	H3K4me3	Satb2	1700066M21Rik	Hsfy2
chr1	56977836	56979061	1226	gene_body | intron	3m	218	8.2322	21.8993	18.7162	9	H3K4me3	Satb2	1700066M21Rik	Hsfy2
chr1	57072180	57072471	292	intergenic	3m	64	4.55141	6.49798	4.12365	1	H3K4me3	Satb2	1700066M21Rik	Satb2
chr1	57277360	57277659	300	intergenic	3m	61	4.64606	6.17824	3.85992	1	H3K4me3	1700066M21Rik	1700066M21Rik	Satb2
chr1	57377584	57379285	1702	promoter	3m	573	7.8891	57.3537	53.822	9	H3K4me3	1700066M21Rik	Tyw5	Satb2
chr1	57405106	57405467	362	promoter_extended	3m	225	7.18474	22.5013	19.264	2	H3K4me3	Tyw5	Maip1	1700066M21Rik
chr1	57405522	57408128	2607	gene_body | exon	3m	331	9.04583	33.1114	30.1275	9	H3K4me3	Tyw5	Spats2l	1700066M21Rik
chr1	57428612	57429040	429	intergenic	3m	102	6.51147	10.2151	7.6316	4	H3K4me3	Maip1	Spats2l	Maip1
chr1	57774179	57777003	2825	promoter	3m	918	15.0399	91.89	87.3871	9	H3K4me3	Spats2l	Kctd18	Maip1
chr1	57969275	57970104	830	promoter	3m	510	8.58715	51.025	47.643	8	H3K4me3	Kctd18	Sgo2a	Spats2l
chr1	57982630	57982916	287	promoter_extended	3m	74	4.96518	7.43017	5.00205	1	H3K4me3	Kctd18	Sgo2a	Spats2l
chr1	57995356	57995807	452	promoter	3m	68	4.10382	6.83048	4.52439	1	H3K4me3	Kctd18	Sgo2a	Spats2l
chr1	57995868	57996675	808	gene_body | intron	3m	316	6.90679	31.6081	28.657	7	H3K4me3	Kctd18	Aox1	Spats2l
chr1	58377223	58377545	323	gene_body | intron	3m	64	4.55141	6.49798	4.12365	1	H3K4me3	Aox2	Bzw1	Aox4
chr1	58391765	58394461	2697	promoter	3m	409	11.4299	40.9772	37.056	9	H3K4me3	Bzw1	Clk1	Aox2
chr1	58420595	58424058	3464	promoter_extended	3m	1039	14.0965	103.944	98.9967	9	H3K4me3	Clk1	Ppil3	Bzw1
chr1	58444199	58446744	2546	promoter_extended	3m	223	8.86486	22.3594	19.3407	9	H3K4me3	Ppil3	Orc2	Clk1
chr1	58502932	58504989	2058	promoter_extended	3m	600	9.64552	60.0758	56.4837	9	H3K4me3	Orc2	Fam126b	Nif3l1
chr1	58505041	58505761	721	promoter	3m	336	13.1442	33.6554	30.004	9	H3K4me3	Orc2	Fam126b	Nif3l1
chr1	58583309	58584391	1083	promoter_extended	3m	106	6.77931	10.649	8.03393	5	H3K4me3	Fam126b	Ndufb3	Orc2
chr1	58584414	58588561	4148	promoter_extended	3m	1062	26.6288	106.285	101.165	9	H3K4me3	Fam126b	Flacc1	Orc2
chr1	58652646	58653099	454	promoter_extended	3m	228	5.11255	22.8442	20.0962	5	H3K4me3	Flacc1	Cflar	Ndufb3
chr1	58711112	58711994	883	promoter_extended	3m	322	7.09273	32.2635	29.2981	6	H3K4me3	Cflar	Casp8	Flacc1
chr1	58712046	58713392	1347	promoter	3m	116	7.20397	11.6764	9.00737	8	H3K4me3	Cflar	Casp8	Flacc1
chr1	58771361	58772052	692	intergenic	3m	87	5.19036	8.79467	6.18451	4	H3K4me3	Cflar	Casp8	Cflar
chr1	58840404	58840750	347	gene_body | intron	3m	53	4.21916	5.33076	3.07805	1	H3K4me3	Casp8	Trak2	Cflar
chr1	58971128	58973381	2254	promoter_extended	3m	590	9.6835	59.043	55.4749	9	H3K4me3	Trak2	Stradb	Casp8
chr1	58973521	58975900	2380	promoter_extended	3m	590	9.6835	59.043	55.4749	9	H3K4me3	Stradb	C2cd6	Trak2
chr1	59118945	59120815	1871	promoter_extended	3m	216	7.5415	21.6653	18.946	9	H3K4me3	Tmem237	Mpp4	C2cd6
chr1	59122160	59122627	468	promoter_extended	3m	70	4.718	7.0344	4.63199	1	H3K4me3	Mpp4	Als2	Tmem237
chr1	59235159	59235459	301	enhancer | intron	3m	62	4.69337	6.25298	3.92055	1	H3K4me3	Als2	Cdk15	Mpp4
chr1	59236302	59237329	1028	gene_body | intron	3m	517	9.49704	51.7996	48.4031	9	H3K4me3	Als2	Cdk15	Mpp4
chr1	59237391	59238295	905	promoter	3m	209	9.74956	20.9857	17.8293	8	H3K4me3	Als2	Cdk15	Als2
chr1	59292607	59292916	310	promoter_extended	3m	74	4.96518	7.43017	5.00205	1	H3K4me3	Cdk15	Fzd7	Als2
chr1	59405869	59406168	300	enhancer | intergenic	3m	45	3.60642	4.50133	2.20595	2	H3K4me3	Cdk15	Fzd7	Cdk15
chr1	59407808	59408165	358	intergenic	3m	45	3.22812	4.55091	2.32878	1	H3K4me3	Cdk15	Fzd7	Cdk15
chr1	59482244	59482672	429	gene_body | exon	3m	106	3.57798	10.6821	8.26675	2	H3K4me3	Fzd7	Gm973	Cdk15
chr1	59482768	59483221	454	gene_body | exon	3m	106	3.57798	10.6821	8.26675	2	H3K4me3	Fzd7	Gm973	Cdk15
chr1	59574244	59574961	718	enhancer | intron	3m	151	7.25793	15.1809	12.1586	9	H3K4me3	Gm973	Sumo1	Fzd7
chr1	59668122	59668421	300	promoter_extended	3m	52	4.17188	5.25664	2.99732	1	H3K4me3	Sumo1	Nop58	Gm973
chr1	59668814	59672293	3480	promoter_extended	3m	1206	13.9068	120.605	115.004	9	H3K4me3	Sumo1	Nop58	Gm973
chr1	59684368	59684917	550	promoter	3m	105	5.0679	10.5608	8.15124	5	H3K4me3	Nop58	Nop58	Sumo1
chr1	59684943	59686373	1431	promoter_extended	3m	612	15.4079	61.2315	57.6057	9	H3K4me3	Nop58	Bmpr2	Sumo1
chr1	59761860	59763316	1457	promoter	3m	859	10.002	85.9172	81.6164	7	H3K4me3	Bmpr2	Bmpr2	Nop58
chr1	59763459	59767699	4241	gene_body | intron	3m	859	10.002	85.9172	81.6164	9	H3K4me3	Bmpr2	Fam117b	Nop58
chr1	59800894	59801208	315	promoter	3m	56	4.13765	5.60277	3.28639	1	H3K4me3	Bmpr2	Fam117b	Nop58
chr1	59897756	59898181	426	intergenic	3m	64	4.66119	6.42043	4.07718	1	H3K4me3	Fam117b	Fam117b	Bmpr2
chr1	59912042	59915443	3402	promoter	3m	877	16.0041	87.7646	83.4007	9	H3K4me3	Fam117b	Ica1l	Bmpr2
chr1	60042020	60043132	1113	gene_body | intron	3m	367	6.79968	36.7291	33.6634	9	H3K4me3	Ica1l	Wdr12	Fam117b
chr1	60043358	60043657	300	promoter	3m	367	6.69279	36.7291	33.6634	4	H3K4me3	Ica1l	Wdr12	Ica1l
chr1	60095981	60098205	2225	promoter_extended	3m	735	10.197	73.5408	69.6018	9	H3K4me3	Wdr12	Carf	Ica1l
chr1	60098259	60099724	1466	promoter_extended	3m	735	10.0893	73.5408	69.6018	9	H3K4me3	Wdr12	Nbeal1	Ica1l
chr1	60179382	60180188	807	promoter	3m	265	4.93927	26.5562	23.7206	4	H3K4me3	Nbeal1	Nbeal1	Carf
chr1	60180506	60182246	1741	gene_body | exon	3m	331	8.68182	33.1811	29.7364	9	H3K4me3	Nbeal1	Cyp20a1	Carf
chr1	60342636	60344577	1942	promoter	3m	149	5.6486	14.9444	12.4028	8	H3K4me3	Cyp20a1	Abi2	Nbeal1
chr1	60408756	60412070	3315	promoter	3m	534	17.2186	53.4177	49.9806	9	H3K4me3	Abi2	Raph1	Cyp20a1
chr1	60412131	60412430	300	enhancer | intron	3m	42	3.60198	4.23567	2.08358	1	H3K4me3	Abi2	Raph1	Cyp20a1
chr1	60412694	60413156	463	enhancer | intron	3m	61	4.62369	6.14298	3.82784	1	H3K4me3	Abi2	Raph1	Cyp20a1
chr1	60564225	60566911	2687	gene_body | intron	3m	797	12.332	79.7914	75.6728	9	H3K4me3	Raph1	Cd28	Abi2
chr1	60567003	60567665	663	promoter	3m	797	10.3571	79.7914	75.6728	8	H3K4me3	Raph1	Cd28	Abi2
chr1	60668585	60668927	343	intergenic	3m	72	5.21485	7.2942	4.88975	2	H3K4me3	Cd28	Cd28	Raph1
chr1	60860727	60861660	934	enhancer | intergenic	3m	337	12.8266	33.7518	30.7525	9	H3K4me3	Ctla4	Ctla4	Cd28
chr1	60863963	60864262	300	enhancer | intergenic	3m	43	3.6504	4.31022	2.13036	1	H3K4me3	Ctla4	Ctla4	Cd28
chr1	61472350	61473095	746	promoter_extended	3m	94	6.25782	9.49539	6.94986	5	H3K4me3	Pard3b	Pard3b	Icos
chr1	61545090	61545373	284	promoter_extended	3m	68	4.6302	6.89318	4.49901	1	H3K4me3	Pard3b	Pard3b	Icos
chr1	61638580	61639218	639	promoter	3m	582	8.72586	58.2854	54.7306	7	H3K4me3	Pard3b	Nrp2	Icos
chr1	62696678	62697127	450	enhancer | intergenic	3m	243	11.3998	24.3468	21.0579	9	H3K4me3	Nrp2	Nrp2	Pard3b
chr1	62702595	62707736	5142	promoter	3m	543	16.2239	54.3749	50.0743	9	H3K4me3	Nrp2	Ino80d	Pard3b
chr1	62837495	62837799	305	intergenic	3m	57	4.07659	5.74306	3.41829	1	H3K4me3	Nrp2	Ino80d	Nrp2
chr1	63111474	63111773	300	promoter_extended	3m	69	4.8164	6.91635	4.54453	1	H3K4me3	Ino80d	Ndufs1	Nrp2
chr1	63112156	63116114	3959	promoter_extended	3m	776	13.1346	77.6377	73.5873	9	H3K4me3	Ino80d	Ndufs1	Nrp2
chr1	63174717	63176745	2029	promoter_extended	3m	286	12.8917	28.6654	25.2158	9	H3K4me3	Ndufs1	Eef1b2	Ino80d
chr1	63176875	63178098	1224	promoter_extended	3m	435	9.29193	43.5222	40.309	9	H3K4me3	Eef1b2	Gpr1	Ndufs1
chr1	63213495	63214051	557	enhancer | intron	3m	69	4.5009	6.91232	4.60187	7	H3K4me3	Gpr1	Zdbf2	Eef1b2
chr1	63273616	63274992	1377	promoter_extended	3m	250	12.5156	25.0713	21.7503	7	H3K4me3	Zdbf2	Adam23	Gpr1
chr1	63392372	63392655	284	intergenic	3m	67	4.07232	6.77286	4.49628	2	H3K4me3	Adam23	Adam23	Zdbf2
chr1	63445832	63448128	2297	gene_body | intron	3m	851	14.5699	85.1133	80.8346	9	H3K4me3	Adam23	Gm39653	Zdbf2
chr1	63668536	63669130	595	promoter_extended	3m	79	5.11117	7.96389	5.50761	3	H3K4me3	Dytn	Mdh1b	Gm39653
chr1	63729717	63731819	2103	promoter	3m	440	17.9314	44.0489	39.9119	9	H3K4me3	Mdh1b	4933402D24Rik	Dytn
chr1	64013566	64013895	330	intergenic	3m	64	4.55141	6.49798	4.12365	1	H3K4me3	Klf7	Klf7	4933402D24Rik
chr1	64117705	64121590	3886	gene_body | intron	3m	718	21.4876	71.8645	67.271	9	H3K4me3	Klf7	Creb1	4933402D24Rik
chr1	64121815	64122393	579	promoter	3m	397	6.84704	39.7387	36.6083	8	H3K4me3	Klf7	Creb1	4933402D24Rik
chr1	64531784	64532674	891	promoter	3m	198	5.39201	19.8473	17.1746	9	H3K4me3	Creb1	Mettl21a	Klf7
chr1	64532914	64533299	386	gene_body | intron	3m	239	6.67399	23.9005	20.5033	6	H3K4me3	Creb1	Mettl21a	Klf7
chr1	64533400	64534858	1459	gene_body | intron	3m	618	18.8805	61.8542	57.3945	9	H3K4me3	Creb1	Mettl21a	Klf7
chr1	64616508	64618423	1916	promoter_extended	3m	214	5.92103	21.4244	18.7107	9	H3K4me3	Mettl21a	Ccnyl1	Creb1
chr1	64690166	64690598	433	gene_body | exon	3m	144	5.21872	14.4822	11.9546	4	H3K4me3	Ccnyl1	Fzd5	Mettl21a
chr1	64691095	64693612	2518	promoter_extended	3m	642	9.27122	64.2744	60.5737	9	H3K4me3	Ccnyl1	Fzd5	Mettl21a
chr1	64737480	64737944	465	gene_body | exon	3m	329	6.16012	32.9987	30.017	4	H3K4me3	Fzd5	Plekhm3	Ccnyl1
chr1	64955017	64957669	2653	promoter	3m	643	10.3865	64.3482	60.6437	9	H3K4me3	Plekhm3	Akr1cl	Fzd5
chr1	65122282	65123308	1027	promoter_extended	3m	109	6.30544	10.9584	8.49677	8	H3K4me3	D630023F18Rik	Idh1	Gm28845
chr1	65124437	65125147	711	promoter_extended	3m	90	5.79169	9.05927	6.43038	6	H3K4me3	D630023F18Rik	Idh1	D630023F18Rik
chr1	65176690	65176989	300	promoter_extended	3m	72	5.21485	7.2942	4.88975	1	H3K4me3	Idh1	Pikfyve	D630023F18Rik
chr1	65178026	65179935	1910	promoter_extended	3m	210	7.35301	21.0826	18.378	9	H3K4me3	Idh1	Pikfyve	D630023F18Rik
chr1	65185643	65186507	865	promoter	3m	228	10.199	22.8731	19.7476	9	H3K4me3	Idh1	Pikfyve	D630023F18Rik
chr1	65186595	65187919	1325	promoter	3m	867	11.6846	86.7674	82.4365	9	H3K4me3	Pikfyve	Pth2r	Idh1
chr1	65188396	65188856	461	promoter_extended	3m	60	4.44543	6.08325	3.77192	1	H3K4me3	Pikfyve	Pth2r	Idh1
chr1	65207148	65207431	284	gene_body | intron	3m	74	4.96518	7.43017	5.00205	1	H3K4me3	Pikfyve	Pth2r	Idh1
chr1	65311810	65312136	327	gene_body | intron	3m	62	4.23974	6.2597	3.95876	1	H3K4me3	Pth2r	Crygf	Pikfyve
chr1	66175094	66177986	2893	promoter	3m	400	17.0355	40.0366	36.0225	9	H3K4me3	Map2	Unc80	Crygf
chr1	66221153	66221452	300	enhancer | intron	3m	54	4.06876	5.49508	3.2205	1	H3K4me3	Map2	Unc80	Crygf
chr1	66320626	66325881	5256	gene_body | intron	3m	3188	89.3075	318.851	311.911	9	H3K4me3	Map2	Unc80	Crygf
chr1	66330757	66331332	576	promoter_extended	3m	94	6.25782	9.49539	6.94986	3	H3K4me3	Map2	Unc80	Crygf
chr1	66332163	66332500	338	promoter_extended	3m	93	5.79271	9.39447	6.8564	1	H3K4me3	Map2	Unc80	Crygf
chr1	66341637	66341984	348	enhancer | intron	3m	84	5.18838	8.4059	5.92127	1	H3K4me3	Map2	Unc80	Crygf
chr1	66344836	66345119	284	enhancer | intron	3m	60	4.45515	6.09842	3.67229	2	H3K4me3	Map2	Unc80	Crygf
chr1	66386658	66387544	887	promoter	3m	122	6.84871	12.2521	9.58488	5	H3K4me3	Map2	Unc80	Crygf
chr1	66387612	66388535	924	enhancer | intron	3m	136	7.44776	13.6644	10.9023	9	H3K4me3	Map2	Unc80	Crygf
chr1	66388776	66389257	482	enhancer | intron	3m	89	5.94982	8.99963	6.54978	4	H3K4me3	Map2	Unc80	Crygf
chr1	66390138	66390459	322	enhancer | intron	3m	62	4.69337	6.25298	3.92055	1	H3K4me3	Map2	Unc80	Crygf
chr1	66467146	66471292	4147	promoter	3m	748	11.3655	74.811	70.8332	9	H3K4me3	Unc80	Rpe	Map2
chr1	66472032	66472626	595	enhancer | intron	3m	43	3.6504	4.31022	2.13036	1	H3K4me3	Unc80	Rpe	Map2
chr1	66505123	66505481	359	gene_body | intron	3m	53	3.8352	5.35449	3.06323	1	H3K4me3	Unc80	Rpe	Map2
chr1	66700798	66702234	1437	gene_body | intron	3m	292	6.79574	29.2926	26.3935	8	H3K4me3	Rpe	Kansl1l	Unc80
chr1	66702480	66702779	300	enhancer | intron	3m	72	5.21485	7.2942	4.88975	1	H3K4me3	Rpe	Kansl1l	Unc80
chr1	66815486	66818215	2730	promoter	3m	552	9.24956	55.2164	51.7357	9	H3K4me3	Kansl1l	Acadl	Rpe
chr1	66838308	66838712	405	enhancer | intron	3m	121	6.54064	12.1417	9.30586	7	H3K4me3	Acadl	Myl1	Kansl1l
chr1	66862642	66863862	1221	promoter_extended	3m	284	5.98444	28.4411	25.5619	8	H3K4me3	Acadl	Myl1	Kansl1l
chr1	66864128	66864714	587	promoter_extended	3m	63	4.62087	6.35736	4.07381	2	H3K4me3	Acadl	Myl1	Acadl
chr1	66892660	66893004	345	intergenic	3m	48	3.91916	4.8646	2.64736	1	H3K4me3	Acadl	Myl1	Acadl
chr1	66896465	66897192	728	enhancer | intergenic	3m	91	5.64012	9.14649	6.65224	5	H3K4me3	Myl1	Myl1	Acadl
chr1	67037501	67039409	1909	promoter	3m	518	9.06056	51.8527	48.4533	9	H3K4me3	Lancl1	Cps1	Myl1
chr1	67039960	67040369	410	promoter_extended	3m	60	4.53633	6.05041	3.789	2	H3K4me3	Lancl1	Cps1	Lancl1
chr1	67163703	67164019	317	gene_body | intron	3m	56	4.13765	5.60277	3.28639	1	H3K4me3	Cps1	Erbb4	Lancl1
chr1	67914264	67914577	314	intergenic	3m	64	4.36043	6.4566	4.01132	2	H3K4me3	Erbb4	Erbb4	Cps1
chr1	68046241	68046531	291	enhancer | intron	3m	54	4.0523	5.46934	3.23715	1	H3K4me3	Erbb4	Ikzf2	Cps1
chr1	68281161	68281444	284	gene_body | intron	3m	56	4.13765	5.60277	3.28639	1	H3K4me3	Erbb4	Ikzf2	Cps1
chr1	68968958	68969258	301	enhancer | intron	3m	74	4.96518	7.43017	5.00205	1	H3K4me3	Erbb4	Ikzf2	Cps1
chr1	69106080	69107198	1119	promoter	3m	356	7.10123	35.6417	32.6007	9	H3K4me3	Erbb4	Ikzf2	Cps1
chr1	69107241	69108642	1402	promoter_extended	3m	356	7.55919	35.6417	32.6007	9	H3K4me3	Erbb4	Ikzf2	Cps1
chr1	69303275	69303558	284	intergenic	3m	100	5.35715	10.0617	7.36631	3	H3K4me3	Erbb4	Ikzf2	Erbb4
chr1	69685029	69688618	3590	promoter_extended	3m	373	16.8766	37.3218	33.4916	9	H3K4me3	Ikzf2	Spag16	Erbb4
chr1	69790675	69790958	284	intergenic	3m	63	4.43152	6.30822	3.97844	2	H3K4me3	Spag16	Spag16	Ikzf2
chr1	70343634	70343903	270	promoter_extended	3m	61	4.15998	6.12894	3.87492	2	H3K4me3	Spag16	Vwc2l	Ikzf2
chr1	70381487	70381792	306	gene_body | intron	3m	64	4.4772	6.4566	4.01132	4	H3K4me3	Spag16	Vwc2l	Ikzf2
chr1	70469186	70469469	284	gene_body | intron	3m	56	4.13765	5.60277	3.28639	1	H3K4me3	Spag16	Vwc2l	Ikzf2
chr1	70480342	70480656	315	enhancer | intron	3m	42	3.29163	4.26556	2.06242	1	H3K4me3	Spag16	Vwc2l	Ikzf2
chr1	70725025	70727591	2567	promoter	3m	119	6.44585	11.9402	9.38526	9	H3K4me3	Spag16	Bard1	Ikzf2
chr1	70915574	70915857	284	intergenic	3m	64	4.55141	6.49798	4.12365	1	H3K4me3	Vwc2l	Bard1	Vwc2l
chr1	70919505	70919809	305	intergenic	3m	65	4.44718	6.5975	4.21885	1	H3K4me3	Vwc2l	Bard1	Vwc2l
chr1	70940298	70940630	333	intergenic	3m	56	4.13765	5.60277	3.28639	1	H3K4me3	Vwc2l	Bard1	Vwc2l
chr1	71101939	71103236	1298	gene_body | intron	3m	206	5.10254	20.6101	17.9171	7	H3K4me3	Bard1	Abca12	Vwc2l
chr1	71272317	71273226	910	enhancer | intron	3m	168	9.38673	16.8556	13.8989	2	H3K4me3	Abca12	Atic	Bard1
chr1	71556251	71558052	1802	promoter	3m	256	6.01844	25.654	22.8404	8	H3K4me3	Atic	Fn1	Abca12
chr1	71775634	71776056	423	intergenic	3m	83	5.73634	8.37615	5.90222	1	H3K4me3	Fn1	Mreg	Fn1
chr1	72210538	72211011	474	enhancer | intron	3m	122	6.97823	12.2999	9.47427	6	H3K4me3	Mreg	Pecr	Fn1
chr1	72211204	72212217	1014	gene_body | intron	3m	471	8.17824	47.1313	43.8371	9	H3K4me3	Mreg	Pecr	Fn1
chr1	72236574	72236892	319	promoter	3m	56	3.06483	5.65985	3.42848	3	H3K4me3	Pecr	Pecr	Mreg
chr1	72237110	72237641	532	enhancer | exon	3m	75	5.23141	7.57155	5.15199	1	H3K4me3	Pecr	Pecr	Mreg
chr1	72240034	72240360	327	promoter_extended	3m	70	4.74589	7.07917	4.67389	1	H3K4me3	Pecr	Pecr	Mreg
chr1	72243817	72244270	454	promoter	3m	104	3.99511	10.4755	8.06818	4	H3K4me3	Pecr	Pecr	Mreg
chr1	72254007	72254621	615	promoter	3m	121	6.80163	12.1741	9.47173	7	H3K4me3	Pecr	Pecr	Mreg
chr1	72254747	72255180	434	promoter	3m	86	4.1533	8.61181	6.08781	3	H3K4me3	Pecr	Pecr	Mreg
chr1	72255795	72256064	270	intergenic	3m	54	4.15879	5.41834	3.18909	2	H3K4me3	Pecr	Pecr	Mreg
chr1	72283506	72284152	647	promoter	3m	161	5.03909	16.1305	13.5563	5	H3K4me3	Pecr	Tmem169	Mreg
chr1	72284305	72286324	2020	promoter_extended	3m	590	22.0583	59.048	54.8551	9	H3K4me3	Pecr	Xrcc5	Mreg
chr1	72306929	72308433	1505	promoter	3m	208	8.74562	20.8094	17.8584	9	H3K4me3	Xrcc5	2004-03-01	Tmem169
chr1	72532208	72532497	290	gene_body | intron	3m	68	4.11693	6.85441	4.43064	3	H3K4me3	2004-03-01	Smarcal1	Xrcc5
chr1	72532928	72533370	443	gene_body | intron	3m	83	5.15665	8.35342	5.88861	2	H3K4me3	2004-03-01	Smarcal1	Xrcc5
chr1	72533713	72534098	386	gene_body | intron	3m	65	4.40478	6.5287	4.17946	2	H3K4me3	2004-03-01	Smarcal1	Xrcc5
chr1	72534416	72538128	3713	gene_body | exon	3m	379	14.4425	37.9908	34.8979	9	H3K4me3	2004-03-01	Smarcal1	Xrcc5
chr1	72578429	72578858	430	enhancer | promoter	3m	96	5.25444	9.66817	7.28794	6	H3K4me3	Smarcal1	Smarcal1	2004-03-01
chr1	72582667	72583100	434	promoter	3m	63	4.59879	6.32283	4.0175	2	H3K4me3	Smarcal1	Smarcal1	2004-03-01
chr1	72583241	72584899	1659	promoter_extended	3m	121	6.47779	12.1359	9.30455	9	H3K4me3	Smarcal1	Ankar	2004-03-01
chr1	72710600	72710934	335	promoter	3m	83	5.33459	8.32501	5.86137	1	H3K4me3	Rpl37a	Rpl37a	Ankar
chr1	72711169	72712962	1794	promoter	3m	397	7.28107	39.7627	36.6314	9	H3K4me3	Rpl37a	Igfbp2	Ankar
chr1	72870710	72871032	323	enhancer | intron	3m	63	3.59522	6.35492	3.91246	2	H3K4me3	Igfbp5	Tnp1	Igfbp2
chr1	72871471	72874390	2920	gene_body | intron	3m	177	7.49066	17.7119	15.095	9	H3K4me3	Igfbp5	Tnp1	Igfbp2
chr1	72875148	72875689	542	promoter	3m	83	4.80455	8.39095	6.00262	2	H3K4me3	Igfbp5	Tnp1	Igfbp5
chr1	73278028	73278385	358	enhancer | intron	3m	61	4.3504	6.17956	3.83031	1	H3K4me3	Tnp1	Tns1	Tnp1
chr1	73280860	73281161	302	enhancer | intron	3m	54	4.07018	5.49731	3.15309	2	H3K4me3	Tnp1	Tns1	Tnp1
chr1	74235745	74236322	578	promoter	3m	746	10.3237	74.6526	70.6812	6	H3K4me3	Arpc2	Gpbar1	Cxcr1
chr1	74236385	74240260	3876	enhancer | intron	3m	746	10.3237	74.6526	70.6812	9	H3K4me3	Arpc2	Gpbar1	Cxcr1
chr1	74240956	74241254	299	enhancer | intron	3m	77	4.95279	7.70648	5.35452	1	H3K4me3	Arpc2	Gpbar1	Cxcr1
chr1	74243476	74243745	270	enhancer | intron	3m	53	4.13948	5.38849	3.16911	1	H3K4me3	Arpc2	Gpbar1	Cxcr1
chr1	74244475	74245022	548	enhancer | intron	3m	73	5.08296	7.33691	5.00099	1	H3K4me3	Arpc2	Gpbar1	Cxcr1
chr1	74283654	74284687	1034	promoter_extended	3m	472	9.77135	47.2375	43.9416	9	H3K4me3	Aamp	Pnkd	Gpbar1
chr1	74285062	74286111	1050	promoter_extended	3m	235	8.1363	23.5536	20.789	9	H3K4me3	Pnkd	Tmbim1	Aamp
chr1	74303594	74304277	684	gene_body | exon	3m	177	4.71792	17.7859	15.1675	5	H3K4me3	Pnkd	Catip	Aamp
chr1	74332664	74333509	846	gene_body | intron	3m	556	13.7186	55.6729	51.5829	9	H3K4me3	Pnkd	Catip	Tmbim1
chr1	74334164	74334433	270	gene_body | exon	3m	50	3.65067	5.05435	2.85425	1	H3K4me3	Pnkd	Catip	Tmbim1
chr1	74386334	74386716	383	promoter_extended	3m	65	3.83665	6.59141	4.29663	1	H3K4me3	Slc11a1	Ctdsp1	Slc11a1
chr1	74386935	74387326	392	promoter_extended	3m	50	2.99423	5.06405	2.83448	1	H3K4me3	Slc11a1	Ctdsp1	Slc11a1
chr1	74391246	74391515	270	promoter	3m	849	10.5197	84.9996	80.7246	2	H3K4me3	Ctdsp1	Vil1	Slc11a1
chr1	74391610	74392702	1093	promoter_extended	3m	849	10.8647	84.9996	80.7246	9	H3K4me3	Ctdsp1	Vil1	Slc11a1
chr1	74397553	74398014	462	intergenic	3m	112	4.90372	11.2408	8.4742	7	H3K4me3	Ctdsp1	Vil1	Ctdsp1
chr1	74502638	74503079	442	promoter_extended	3m	84	5.59342	8.43061	5.95325	1	H3K4me3	Usp37	Cnot9	Vil1
chr1	74504708	74505911	1204	promoter_extended	3m	457	8.64251	45.7372	42.4738	9	H3K4me3	Usp37	Cnot9	Vil1
chr1	74506047	74507672	1626	promoter_extended	3m	677	11.0844	67.7488	63.9579	9	H3K4me3	Usp37	Plcd4	Vil1
chr1	74537827	74538110	284	promoter_extended	3m	47	3.72388	4.74788	2.49445	1	H3K4me3	Usp37	Plcd4	Cnot9
chr1	74585766	74588144	2379	promoter_extended	3m	419	9.75286	41.9038	38.7253	9	H3K4me3	Zfp142	Bcs1l	Plcd4
chr1	74588252	74589274	1023	promoter_extended	3m	325	12.1554	32.5154	28.9194	9	H3K4me3	Bcs1l	Rnf25	Zfp142
chr1	74600103	74601989	1887	promoter_extended	3m	399	13.5924	39.9878	36.0344	9	H3K4me3	Rnf25	Ttll4	Bcs1l
chr1	74661645	74663289	1645	promoter	3m	653	10.3291	65.3575	61.6286	9	H3K4me3	Ttll4	Cyp27a1	Stk36
chr1	74771482	74772032	551	promoter	3m	126	4.25362	12.6922	10.215	3	H3K4me3	Wnt6	Wnt10a	Prkag3
chr1	74791643	74792137	495	promoter_extended	3m	145	4.43805	14.5209	11.9924	4	H3K4me3	Wnt10a	Cdk5r2	Wnt6
chr1	74792373	74793050	678	promoter	3m	200	8.36055	20.0827	16.9755	8	H3K4me3	Wnt10a	Cdk5r2	Wnt6
chr1	74814360	74814659	300	intergenic	3m	49	3.95141	4.91428	2.69335	1	H3K4me3	Wnt10a	Cdk5r2	Wnt10a
chr1	74816890	74818022	1133	intergenic	3m	283	7.41402	28.3129	25.4367	9	H3K4me3	Wnt10a	Cdk5r2	Wnt10a
chr1	74854973	74858449	3477	gene_body | intron	3m	1353	28.9515	135.342	129.692	9	H3K4me3	Cdk5r2	Fev	Wnt10a
chr1	74934930	74935693	764	promoter	3m	284	12.7373	28.4791	24.9847	9	H3K4me3	Cfap65	Ihh	Cryba2
chr1	75124587	75124873	287	intergenic | exon	3m	63	3.19275	6.33058	4.05448	1	H3K4me3	Nhej1	Slc23a3	Ihh
chr1	75124934	75125363	430	promoter	3m	67	3.08382	6.72334	4.44849	2	H3K4me3	Nhej1	Slc23a3	Ihh
chr1	75140637	75144078	3442	promoter_extended	3m	683	9.51472	68.367	64.5639	9	H3K4me3	Cnppd1	Zfand2b	Slc23a3
chr1	75168473	75170023	1551	gene_body | exon	3m	427	9.30355	42.7005	39.5045	9	H3K4me3	Zfand2b	Abcb6	Retreg2
chr1	75178863	75180276	1414	promoter	3m	145	5.89472	14.5909	11.9164	9	H3K4me3	Abcb6	Atg9a	Zfand2b
chr1	75190792	75193611	2820	promoter_extended	3m	312	11.4185	31.2003	28.2577	9	H3K4me3	Atg9a	Glb1l	Abcb6
chr1	75210291	75210591	301	promoter	3m	269	6.02529	26.9346	24.0904	3	H3K4me3	Glb1l	Stk16	Ankzf1
chr1	75210811	75211929	1119	promoter_extended	3m	269	8.58235	26.9346	24.0904	9	H3K4me3	Glb1l	Tuba4a	Ankzf1
chr1	75216642	75220077	3436	promoter_extended	3m	326	9.50754	32.6654	29.6902	9	H3K4me3	Tuba4a	A630095N17Rik	Stk16
chr1	75236450	75237142	693	promoter_extended	3m	206	4.83368	20.6101	17.9171	7	H3K4me3	Dnajb2	Ptprn	A630095N17Rik
chr1	75256374	75256763	390	gene_body | intron	3m	55	3.6476	5.50542	3.27198	2	H3K4me3	Ptprn	Resp18	Dnajb2
chr1	75259076	75259571	496	promoter_extended	3m	112	5.04306	11.2043	8.42957	3	H3K4me3	Ptprn	Resp18	Dnajb2
chr1	75262269	75266099	3831	promoter_extended	3m	515	12.2912	51.5034	48.1119	9	H3K4me3	Ptprn	Resp18	Dnajb2
chr1	75276226	75278522	2297	promoter_extended	3m	248	8.05808	24.8697	21.3646	9	H3K4me3	Resp18	Dnpep	Ptprn
chr1	75316462	75317456	995	promoter_extended	3m	198	4.93221	19.8833	17.2099	9	H3K4me3	Dnpep	Des	Resp18
chr1	75381139	75383051	1913	promoter_extended	3m	344	7.57458	34.4982	31.4829	9	H3K4me3	Speg	Gmppa	Des
chr1	75383482	75383941	460	enhancer | intron	3m	86	4.75661	8.66176	6.26109	4	H3K4me3	Speg	Gmppa	Des
chr1	75384280	75386741	2462	enhancer | intron	3m	485	12.1828	48.5825	44.3423	9	H3K4me3	Speg	Gmppa	Des
chr1	75435893	75436799	907	promoter	3m	202	7.91829	20.2319	17.3056	9	H3K4me3	Gmppa	Asic4	Speg
chr1	75451906	75452494	589	enhancer | intron	3m	88	4.42227	8.89981	6.48856	1	H3K4me3	Asic4	Chpf	Gmppa
chr1	75477863	75478139	277	promoter_extended	3m	54	3.36652	5.43549	3.20575	1	H3K4me3	Chpf	Obsl1	Asic4
chr1	75478183	75481972	3790	promoter_extended	3m	823	11.2951	82.3397	78.1463	9	H3K4me3	Chpf	Inha	Asic4
chr1	75504903	75505600	698	promoter_extended	3m	599	7.9975	59.9705	56.3806	8	H3K4me3	Obsl1	Inha	Tmem198
chr1	75505669	75507313	1645	promoter_extended	3m	599	10.2626	59.9705	56.3806	9	H3K4me3	Obsl1	Stk11ip	Tmem198
chr1	75520944	75522700	1757	promoter	3m	350	14.3073	35.0155	31.3653	9	H3K4me3	Stk11ip	Slc4a3	Inha
chr1	75545742	75547908	2167	promoter_extended	3m	411	8.0635	41.1874	38.0249	9	H3K4me3	Slc4a3	Epha4	Stk11ip
chr1	77472507	77472806	300	enhancer | intron	3m	52	4.17188	5.25664	2.99732	1	H3K4me3	Epha4	Pax3	Slc4a3
chr1	77501810	77502109	300	enhancer | intron	3m	71	4.81237	7.18576	4.81	2	H3K4me3	Epha4	Pax3	Slc4a3
chr1	77502599	77503015	417	enhancer | intron	3m	51	3.82481	5.11261	2.90937	1	H3K4me3	Epha4	Pax3	Slc4a3
chr1	77503063	77503420	358	enhancer | intron	3m	46	3.66188	4.65236	2.44937	1	H3K4me3	Epha4	Pax3	Slc4a3
chr1	77504049	77506985	2937	gene_body | intron	3m	424	15.7491	42.4045	38.316	9	H3K4me3	Epha4	Pax3	Slc4a3
chr1	77507054	77507590	537	gene_body | intron	3m	118	6.82823	11.8181	9.14088	7	H3K4me3	Epha4	Pax3	Slc4a3
chr1	77507607	77508311	705	enhancer | intron	3m	141	8.273	14.1762	11.3664	6	H3K4me3	Epha4	Pax3	Slc4a3
chr1	77508380	77508801	422	enhancer | intron	3m	69	4.98542	6.99589	4.68179	2	H3K4me3	Epha4	Pax3	Slc4a3
chr1	77509275	77509690	416	promoter_extended	3m	77	5.35878	7.77339	5.34242	1	H3K4me3	Epha4	Pax3	Slc4a3
chr1	77510014	77510313	300	promoter_extended	3m	52	4.06869	5.27916	3.01778	1	H3K4me3	Epha4	Pax3	Slc4a3
chr1	77510567	77516036	5470	promoter_extended	3m	1321	34.009	132.155	126.824	9	H3K4me3	Epha4	Pax3	Slc4a3
chr1	77536876	77537145	270	intergenic	3m	54	4.15879	5.41834	3.18909	2	H3K4me3	Epha4	Pax3	Epha4
chr1	77598523	77598806	284	intergenic	3m	47	3.72388	4.74788	2.49445	1	H3K4me3	Epha4	Pax3	Epha4
chr1	78083594	78083893	300	intergenic	3m	61	4.64606	6.17824	3.85992	1	H3K4me3	Pax3	Pax3	Epha4
chr1	78231521	78231804	284	intergenic	3m	56	4.13765	5.60277	3.28639	1	H3K4me3	Pax3	Sgpp2	Pax3
chr1	78309953	78311898	1946	promoter	3m	429	7.34348	42.9741	39.7716	9	H3K4me3	Sgpp2	Farsb	Pax3
chr1	78332462	78332777	316	gene_body | intron	3m	91	5.45053	9.1743	6.53625	2	H3K4me3	Sgpp2	Farsb	Pax3
chr1	78487535	78489733	2199	promoter	3m	435	18.5037	43.5677	39.6939	9	H3K4me3	Farsb	BC035947	Sgpp2
chr1	78537094	78537419	326	promoter	3m	92	5.52365	9.29646	6.796	3	H3K4me3	Mogat1	Acsl3	BC035947
chr1	78580466	78580939	474	intergenic	3m	55	4.11914	5.57385	3.26912	1	H3K4me3	Mogat1	Acsl3	Mogat1
chr1	78611630	78612003	374	promoter_extended	3m	76	4.74324	7.66264	5.35215	2	H3K4me3	Acsl3	Acsl3	Mogat1
chr1	78656945	78657244	300	promoter	3m	62	4.40105	6.25992	3.9265	1	H3K4me3	Acsl3	Acsl3	Mogat1
chr1	78657447	78659835	2389	promoter	3m	1056	14.2203	105.672	100.659	9	H3K4me3	Acsl3	Kcne4	Mogat1
chr1	78903551	78903871	321	enhancer | intron	3m	83	5.37894	8.39648	5.91323	2	H3K4me3	Kcne4	Scg2	Kcne4
chr1	79437368	79440229	2862	enhancer | intron	3m	440	16.1812	44.0489	39.9119	9	H3K4me3	Scg2	Ap1s3	Kcne4
chr1	79670992	79672994	2003	promoter	3m	590	13.5073	59.0895	54.9226	9	H3K4me3	Ap1s3	Wdfy1	Scg2
chr1	79759662	79762525	2864	promoter_extended	3m	613	14.9797	61.3399	57.1263	9	H3K4me3	Wdfy1	Mrpl44	Ap1s3
chr1	79776124	79777150	1027	promoter	3m	439	9.32192	43.9367	40.7131	9	H3K4me3	Wdfy1	Serpine2	Ap1s3
chr1	79796142	79796444	303	gene_body | intron	3m	47	3.72388	4.74788	2.49445	1	H3K4me3	Serpine2	Fam124b	Mrpl44
chr1	79856049	79856483	435	enhancer | intron	3m	46	3.66101	4.65101	2.47369	1	H3K4me3	Serpine2	Fam124b	Mrpl44
chr1	79856596	79857565	970	gene_body | intron	3m	120	6.25411	12.0489	9.3724	5	H3K4me3	Serpine2	Fam124b	Mrpl44
chr1	79857579	79859114	1536	gene_body | intron	3m	358	8.46282	35.8378	32.7927	9	H3K4me3	Serpine2	Fam124b	Mrpl44
chr1	80078183	80078482	300	intergenic	3m	63	4.74655	6.33727	4.02506	1	H3K4me3	Fam124b	Fam124b	Serpine2
chr1	80337844	80340440	2597	enhancer | intron	3m	291	12.8029	29.1434	25.6796	9	H3K4me3	Cul3	Gm45261	Fam124b
chr1	80340727	80341598	872	promoter	3m	310	9.3894	31.0593	27.4166	9	H3K4me3	Cul3	Gm45261	Cul3
chr1	80709601	80710094	494	promoter	3m	343	13.5471	34.3711	30.5685	9	H3K4me3	Dock10	Nyap2	Gm45261
chr1	80757471	80758979	1509	promoter	3m	465	6.89535	46.5165	43.2378	9	H3K4me3	Dock10	Nyap2	Gm45261
chr1	81075873	81081198	5326	promoter	3m	509	18.3459	50.9752	46.939	9	H3K4me3	Nyap2	Irs1	Dock10
chr1	81131075	81131443	369	enhancer | intron	3m	57	3.94996	5.78193	3.45512	1	H3K4me3	Nyap2	Irs1	Dock10
chr1	81577364	81577885	522	intergenic	3m	104	6.46922	10.4872	7.99769	2	H3K4me3	Nyap2	Irs1	Nyap2
chr1	81592935	81593308	374	enhancer | intergenic	3m	91	5.83354	9.12634	6.70552	1	H3K4me3	Nyap2	Irs1	Nyap2
chr1	81593593	81594111	519	intergenic	3m	86	4.94268	8.63644	6.20319	4	H3K4me3	Nyap2	Irs1	Nyap2
chr1	82282705	82287300	4596	gene_body | intron	3m	491	16.8792	49.1922	45.0151	9	H3K4me3	Irs1	Rhbdd1	Gm9747
chr1	82289660	82292648	2989	gene_body | exon	3m	460	8.25502	46.037	42.7669	9	H3K4me3	Irs1	Rhbdd1	Gm9747
chr1	82316592	82317613	1022	gene_body | exon	3m	685	10.6518	68.5761	64.763	9	H3K4me3	Rhbdd1	Col4a4	Irs1
chr1	82649767	82650050	284	gene_body | intron	3m	47	3.72388	4.74788	2.49445	1	H3K4me3	Col4a3	Mff	Col4a4
chr1	82724210	82726608	2399	promoter_extended	3m	528	10.4623	52.8128	49.3934	9	H3K4me3	Mff	Tm4sf20	Col4a3
chr1	82839475	82841198	1724	promoter	3m	1187	16.1015	118.783	113.264	9	H3K4me3	Agfg1	A030005L19Rik	Gm47791
chr1	82841281	82841654	374	enhancer | intron	3m	75	5.23141	7.57155	5.15199	1	H3K4me3	Agfg1	A030005L19Rik	Gm47791
chr1	82841871	82842272	402	enhancer | intron	3m	65	4.71381	6.50283	4.15535	1	H3K4me3	Agfg1	A030005L19Rik	Gm47791
chr1	83403278	83404655	1378	gene_body | intron	3m	144	8.43832	14.4486	11.7316	9	H3K4me3	Sphkap	Pid1	Daw1
chr1	83404929	83408707	3779	promoter	3m	341	11.1287	34.1695	31.1618	9	H3K4me3	Sphkap	Pid1	Daw1
chr1	83437672	83437973	302	intergenic	3m	76	4.88839	7.60141	5.13321	4	H3K4me3	Sphkap	Pid1	Sphkap
chr1	84282566	84282875	310	gene_body | intron	3m	79	4.53401	7.90279	5.35462	3	H3K4me3	Pid1	Dner	Sphkap
chr1	84283417	84284902	1486	gene_body | intron	3m	352	6.90679	35.2031	32.1723	9	H3K4me3	Pid1	Dner	Sphkap
chr1	84365834	84366316	483	promoter_extended	3m	93	5.55898	9.35534	6.82344	3	H3K4me3	Pid1	Dner	Pid1
chr1	84577966	84578277	312	gene_body | intron	3m	56	4.13765	5.60277	3.28639	1	H3K4me3	Dner	Trip12	Pid1
chr1	84620781	84621097	317	enhancer | intron	3m	85	5.27823	8.55412	5.96118	2	H3K4me3	Dner	Trip12	Pid1
chr1	84693791	84696336	2546	promoter_extended	3m	870	28.8625	87.0191	82.3541	9	H3K4me3	Dner	Trip12	Pid1
chr1	84709374	84710382	1009	enhancer | intergenic	3m	319	13.2908	31.9164	28.2451	9	H3K4me3	Trip12	Trip12	Dner
chr1	84837425	84841567	4143	promoter_extended	3m	935	16.5382	93.5414	88.9818	9	H3K4me3	Trip12	Slc16a14	Dner
chr1	84933711	84935648	1938	promoter	3m	497	9.10967	49.7595	46.4071	9	H3K4me3	Slc16a14	C130026I21Rik	Fbxo36
chr1	85793398	85795113	1716	promoter	3m	939	11.6489	93.9614	89.3865	9	H3K4me3	Cab39	Itm2c	A630001G21Rik
chr1	85795231	85795691	461	gene_body | intron	3m	182	5.58912	18.2253	15.2244	3	H3K4me3	Cab39	Itm2c	A630001G21Rik
chr1	85894377	85899278	4902	enhancer | intron	3m	532	14.1035	53.2951	48.7698	9	H3K4me3	Itm2c	4933407L21Rik	Cab39
chr1	86000295	86000779	485	intergenic	3m	88	5.44241	8.82372	6.31828	4	H3K4me3	Spata3	Spata3	Gpr55
chr1	86045712	86047564	1853	gene_body | intron	3m	461	7.39794	46.1842	42.911	9	H3K4me3	2810459M11Rik	Psmd1	Spata3
chr1	86059185	86059468	284	promoter_extended	3m	63	3.85885	6.37804	4.01767	1	H3K4me3	2810459M11Rik	Psmd1	2810459M11Rik
chr1	86064521	86066091	1571	gene_body | exon	3m	497	8.1325	49.7371	46.3863	9	H3K4me3	Psmd1	Htr2b	2810459M11Rik
chr1	86154723	86155846	1124	gene_body | intron	3m	799	18.038	79.9541	75.1975	9	H3K4me3	Gm21972	B3gnt7	Psmd1
chr1	86221008	86221291	284	gene_body | intron	3m	53	3.8352	5.35449	3.06323	1	H3K4me3	Armc9	B3gnt7	Gm21972
chr1	86303176	86303939	764	gene_body | exon	3m	107	3.77358	10.7177	8.30123	4	H3K4me3	B3gnt7	Ncl	Armc9
chr1	86357313	86357874	562	promoter_extended	3m	48	3.88547	4.81278	2.59973	1	H3K4me3	Ncl	Nmur1	B3gnt7
chr1	86357920	86359336	1417	promoter_extended	3m	482	12.0376	48.2737	43.9537	9	H3K4me3	Ncl	Nmur1	B3gnt7
chr1	86359642	86361057	1416	promoter_extended	3m	425	8.86094	42.573	39.3803	9	H3K4me3	Ncl	Nmur1	Ncl
chr1	86440961	86442511	1551	enhancer | intergenic	3m	355	13.0944	35.5907	31.9201	9	H3K4me3	Tex44	Ptma	Tex44
chr1	86474766	86475073	308	intergenic	3m	77	4.81895	7.79024	5.34342	1	H3K4me3	Tex44	Ptma	Tex44
chr1	86486692	86487204	513	enhancer | intergenic	3m	188	5.68952	18.8511	16.2043	5	H3K4me3	Ptma	Ptma	Tex44
chr1	86487908	86488680	773	enhancer | intergenic	3m	153	5.91458	15.3623	12.8098	8	H3K4me3	Ptma	Ptma	Tex44
chr1	86504309	86504580	272	enhancer | intergenic	3m	109	3.57664	10.9474	8.52402	3	H3K4me3	Ptma	Ptma	Tex44
chr1	86526726	86529696	2971	gene_body | intron	3m	793	11.2201	79.3821	75.2763	9	H3K4me3	Ptma	Pde6d	Tex44
chr1	86581179	86583697	2519	promoter_extended	3m	574	9.28782	57.4757	53.9418	9	H3K4me3	Pde6d	Nppc	Ptma
chr1	86586909	86588350	1442	promoter_extended	3m	424	14.1154	42.4214	38.6795	9	H3K4me3	Cops7b	Nppc	Pde6d
chr1	86634664	86635007	344	promoter_extended	3m	87	5.42771	8.79964	6.33013	3	H3K4me3	Cops7b	Nppc	Cops7b
chr1	86669734	86670927	1194	promoter	3m	130	4.38419	13.0848	10.5969	7	H3K4me3	Nppc	Dis3l2	Cops7b
chr1	86670981	86671448	468	promoter	3m	101	5.60397	10.1421	7.56263	2	H3K4me3	Nppc	Dis3l2	Nppc
chr1	86703109	86705423	2315	promoter	3m	613	8.7905	61.3859	57.7553	9	H3K4me3	Dis3l2	Alppl2	Nppc
chr1	86705747	86706085	339	enhancer | intron	3m	59	4.20729	5.9519	3.6952	1	H3K4me3	Dis3l2	Alppl2	Nppc
chr1	87213192	87215969	2778	promoter	3m	455	13.5461	45.553	41.522	9	H3K4me3	Eif4e2	Efhd1	Chrng
chr1	87264068	87264548	481	promoter	3m	52	3.29017	5.28486	3.04234	1	H3K4me3	Efhd1	Gigyf2	Eif4e2
chr1	87326928	87328983	2056	gene_body | exon	3m	999	12.456	99.9313	95.1358	9	H3K4me3	Gigyf2	Kcnj13	Efhd1
chr1	87504526	87505128	603	enhancer | intron	3m	50	3.53474	5.08207	2.85006	1	H3K4me3	Ngef	Neu2	Snorc
chr1	87506757	87507273	517	promoter_extended	3m	63	4.26776	6.30552	3.97013	1	H3K4me3	Ngef	Neu2	Snorc
chr1	87507358	87510375	3018	promoter_extended	3m	577	9.11678	57.7268	54.189	9	H3K4me3	Ngef	Inpp5d	Snorc
chr1	87510563	87511015	453	promoter	3m	577	8.97074	57.7268	54.189	9	H3K4me3	Ngef	Inpp5d	Snorc
chr1	87756006	87757272	1267	gene_body | intron	3m	696	10.9672	69.6577	65.8163	9	H3K4me3	Atg16l1	Sag	Inpp5d
chr1	87811876	87812175	300	promoter	3m	76	5.08726	7.62494	5.20181	1	H3K4me3	Sag	Dgkd	Atg16l1
chr1	87852566	87854863	2298	promoter	3m	549	9.90364	54.9097	51.44	9	H3K4me3	Dgkd	Usp40	Sag
chr1	88006987	88007286	300	gene_body | exon	3m	200	5.9623	20.0642	16.9628	2	H3K4me3	Usp40	Ugt1a10	Dgkd
chr1	88007404	88008676	1273	gene_body | intron	3m	469	8.39236	46.9438	43.654	9	H3K4me3	Usp40	Ugt1a10	Dgkd
chr1	88008694	88009157	464	promoter	3m	82	5.48011	8.25025	5.83998	2	H3K4me3	Usp40	Ugt1a10	Usp40
chr1	88205386	88205781	396	gene_body | intron	3m	126	3.52975	12.6641	10.1877	2	H3K4me3	Ugt1a10	Ugt1a1	Usp40
chr1	88445743	88446042	300	gene_body | intron	3m	62	4.69337	6.25298	3.92055	1	H3K4me3	Spp2	Glrp1	Spp2
chr1	88560052	88560426	375	gene_body | intron	3m	75	5.23141	7.57155	5.15199	2	H3K4me3	Glrp1	Arl4c	Glrp1
chr1	88698481	88698780	300	gene_body | exon	3m	49	3.7524	4.99862	2.77168	2	H3K4me3	Arl4c	Sh3bp4	Glrp1
chr1	88698978	88702520	3543	gene_body | exon	3m	617	19.4458	61.7276	58.0906	9	H3K4me3	Arl4c	Sh3bp4	Glrp1
chr1	88788605	88788879	275	intergenic	3m	51	3.58383	5.1659	2.95937	1	H3K4me3	Arl4c	Sh3bp4	Arl4c
chr1	89069987	89071677	1691	promoter	3m	389	10.6683	38.9704	35.0656	9	H3K4me3	Sh3bp4	Agap1	Arl4c
chr1	89072718	89073148	431	gene_body | intron	3m	82	4.57542	8.28461	5.81206	3	H3K4me3	Sh3bp4	Agap1	Arl4c
chr1	89454211	89454606	396	promoter	3m	460	8.17772	46.0663	42.7953	2	H3K4me3	Agap1	Agap1	Sh3bp4
chr1	89454806	89456635	1830	gene_body | exon	3m	460	8.55443	46.0663	42.7953	9	H3K4me3	Agap1	Gbx2	Sh3bp4
chr1	89580250	89581923	1674	gene_body | intron	3m	682	9.37347	68.2616	64.4635	9	H3K4me3	Agap1	Gbx2	Sh3bp4
chr1	89582409	89582689	281	enhancer | intron	3m	96	4.34426	9.63607	6.96662	2	H3K4me3	Agap1	Gbx2	Sh3bp4
chr1	89582766	89583146	381	enhancer | intron	3m	54	3.89062	5.44408	3.1849	1	H3K4me3	Agap1	Gbx2	Sh3bp4
chr1	89968547	89968879	333	gene_body | intron	3m	352	6.78236	35.28	32.2471	3	H3K4me3	Asb18	Iqca	Gbx2
chr1	90204262	90205305	1044	gene_body | intron	3m	71	4.13859	7.16955	4.7946	6	H3K4me3	Ackr3	Cops8	Iqca
chr1	90404370	90404692	323	enhancer | intergenic	3m	74	4.60829	7.43386	5.00532	2	H3K4me3	Ackr3	Cops8	Ackr3
chr1	90602770	90603260	491	promoter	3m	169	6.77855	16.9165	14.1381	9	H3K4me3	Cops8	Col6a3	Ackr3
chr1	90603445	90604557	1113	gene_body | intron	3m	610	12.935	61.0195	57.4041	9	H3K4me3	Cops8	Col6a3	Ackr3
chr1	90743489	90743868	380	enhancer | intergenic	3m	86	5.19036	8.61192	6.15233	6	H3K4me3	Col6a3	Col6a3	Cops8
chr1	90998122	91000267	2146	promoter	3m	422	8.03767	42.2313	39.0466	9	H3K4me3	Lrrfip1	Rbm44	Rab17
chr1	91052862	91053433	572	promoter	3m	122	4.41739	12.2768	9.81314	6	H3K4me3	Lrrfip1	Rbm44	Rab17
chr1	91179891	91182178	2288	enhancer | intron	3m	518	9.99091	51.8041	48.4071	9	H3K4me3	Ramp1	Ube2f	Rbm44
chr1	91249280	91250014	735	promoter	3m	194	7.55341	19.4542	16.7918	9	H3K4me3	Ube2f	Ube2f	Ramp1
chr1	91250264	91251967	1704	promoter	3m	834	11.3925	83.4411	79.2134	9	H3K4me3	Ube2f	Scly	Ramp1
chr1	91298242	91299241	1000	promoter_extended	3m	190	6.02893	19.0105	16.1359	9	H3K4me3	Scly	Espnl	Ube2f
chr1	91396246	91396666	421	enhancer | intron	3m	62	4.69337	6.25298	3.92055	1	H3K4me3	Ilkap	Hes6	Erfe
chr1	91396756	91399684	2929	promoter	3m	736	10.3672	73.6111	69.6681	9	H3K4me3	Ilkap	Hes6	Erfe
chr1	91412602	91413200	599	gene_body | exon	3m	268	5.69111	26.8121	23.9704	7	H3K4me3	Hes6	Per2	Ilkap
chr1	91413405	91414187	783	promoter	3m	268	5.69111	26.8121	23.9704	4	H3K4me3	Hes6	Per2	Ilkap
chr1	91457789	91459472	1684	enhancer | intron	3m	590	11.3493	59.0882	55.5165	9	H3K4me3	Per2	Traf3ip1	Hes6
chr1	91494043	91494424	382	promoter	3m	792	11.3473	79.2856	75.1807	2	H3K4me3	Traf3ip1	Traf3ip1	Per2
chr1	91494623	91495993	1371	promoter_extended	3m	792	15.3047	79.2856	75.1807	9	H3K4me3	Traf3ip1	Asb1	Per2
chr1	91540522	91541890	1369	promoter	3m	818	10.146	81.8041	77.6294	9	H3K4me3	Asb1	Twist2	Traf3ip1
chr1	91801081	91801732	652	gene_body | exon	3m	228	5.28625	22.8305	20.0833	4	H3K4me3	Twist2	Hdac4	Asb1
chr1	91846420	91846719	300	gene_body | intron	3m	45	3.61441	4.57919	2.38113	1	H3K4me3	Twist2	Hdac4	Asb1
chr1	92178415	92179954	1540	enhancer | intron	3m	500	13.2687	50.0479	46.6877	9	H3K4me3	Hdac4	Ndufa10	Twist2
chr1	92180705	92181209	505	promoter	3m	124	3.71822	12.4582	9.98954	3	H3K4me3	Hdac4	Ndufa10	Twist2
chr1	92471911	92473820	1910	promoter_extended	3m	568	13.0395	56.8367	53.3213	9	H3K4me3	Ndufa10	Olfr1416	Hdac4
chr1	92640628	92642065	1438	promoter_extended	3m	326	9.21193	32.6651	29.6902	9	H3K4me3	Cops9	Otos	Olfr12
chr1	92642286	92642760	475	promoter	3m	326	6.18082	32.6651	29.6902	4	H3K4me3	Cops9	Otos	Cops9
chr1	92830852	92833494	2643	promoter	3m	946	13.8718	94.601	90.0044	9	H3K4me3	Gpc1	Ankmy1	Otos
chr1	92847936	92850085	2150	promoter_extended	3m	219	6.45992	21.9356	18.7895	9	H3K4me3	Gpc1	Ankmy1	Otos
chr1	92906595	92907527	933	promoter_extended	3m	244	6.72197	24.4983	21.2928	7	H3K4me3	Dusp28	Rnpepl1	Ankmy1
chr1	92907600	92907991	392	promoter_extended	3m	223	4.63201	22.3678	19.6315	2	H3K4me3	Dusp28	Rnpepl1	Ankmy1
chr1	92909980	92910781	802	promoter	3m	161	6.61401	16.1258	13.3825	8	H3K4me3	Rnpepl1	Rnpepl1	Dusp28
chr1	92911083	92912452	1370	gene_body | exon	3m	448	7.03677	44.8935	41.6491	9	H3K4me3	Rnpepl1	Capn10	Dusp28
chr1	92933736	92934227	492	promoter	3m	101	5.26723	10.1246	7.43794	7	H3K4me3	Capn10	Capn10	Rnpepl1
chr1	92934613	92936212	1600	promoter_extended	3m	549	9.53866	54.9035	51.4347	9	H3K4me3	Capn10	Gpr35	Rnpepl1
chr1	93099402	93101824	2423	enhancer | intron	3m	505	10.7639	50.5159	47.1473	9	H3K4me3	Kif1a	Agxt	Aqp12
chr1	93102040	93102339	300	promoter	3m	147	5.46333	14.7358	11.7652	4	H3K4me3	Kif1a	Agxt	Kif1a
chr1	93115369	93115945	577	intergenic	3m	115	5.33479	11.5315	8.74907	7	H3K4me3	Kif1a	Agxt	Kif1a
chr1	93235906	93236322	417	gene_body | exon	3m	109	3.33958	10.9249	8.50239	3	H3K4me3	Sned1	Mterf4	Crocc2
chr1	93304880	93306744	1865	promoter_extended	3m	278	7.71648	27.8014	24.9369	9	H3K4me3	Mterf4	Pask	Sned1
chr1	93342851	93345739	2889	promoter_extended	3m	476	10.1847	47.6598	44.3561	9	H3K4me3	Pask	Ano7	Mterf4
chr1	93444796	93445962	1167	promoter_extended	3m	481	8.17873	48.1964	44.8785	9	H3K4me3	Hdlbp	2002-09-01	Ano7
chr1	93477458	93478846	1389	promoter_extended	3m	274	8.75481	27.4219	24.5656	9	H3K4me3	Hdlbp	2002-09-01	Ano7
chr1	93478990	93480493	1504	gene_body | exon	3m	430	9.69415	43.0817	39.8775	9	H3K4me3	2002-09-01	Farp2	Hdlbp
chr1	93512028	93512745	718	gene_body | intron	3m	331	5.95061	33.1463	30.1615	9	H3K4me3	Farp2	Stk25	2002-09-01
chr1	93633797	93635688	1892	promoter	3m	694	9.26732	69.4728	65.6379	9	H3K4me3	Stk25	Bok	Farp2
chr1	93636156	93636498	343	gene_body | exon	3m	49	3.61378	4.99398	2.76911	1	H3K4me3	Stk25	Bok	Farp2
chr1	93682919	93683279	361	promoter_extended	3m	94	4.82789	9.40574	6.96726	1	H3K4me3	Bok	Bok	Stk25
chr1	93685391	93686697	1307	promoter_extended	3m	294	6.34807	29.4721	26.5696	9	H3K4me3	Bok	Thap4	Stk25
chr1	93753086	93754751	1666	promoter_extended	3m	915	11.1645	91.5249	87.0352	9	H3K4me3	Thap4	Dtymk	Bok
chr1	93754834	93756704	1871	promoter_extended	3m	915	14.8096	91.5249	87.0352	9	H3K4me3	Thap4	Dtymk	Bok
chr1	93801192	93801931	740	promoter_extended	3m	282	6.3591	28.2015	25.328	9	H3K4me3	Dtymk	Ing5	Atg4b
chr1	93803905	93804375	471	promoter_extended	3m	401	6.73279	40.1218	36.9829	8	H3K4me3	Ing5	D2hgdh	Dtymk
chr1	93804500	93804858	359	promoter_extended	3m	401	6.73279	40.1218	36.9829	3	H3K4me3	Ing5	D2hgdh	Dtymk
chr1	93825650	93826068	419	promoter	3m	133	5.35508	13.3472	10.8519	5	H3K4me3	D2hgdh	Gal3st2	Ing5
chr1	94035384	94035692	309	enhancer | intergenic	3m	58	3.24326	5.82133	3.57158	1	H3K4me3	Pdcd1	Pdcd1	Neu4
chr1	95109816	95110153	338	intergenic	3m	64	4.55141	6.49798	4.12365	1	H3K4me3	Fam174a	Fam174a	Pdcd1
chr1	95150437	95150766	330	intergenic	3m	64	4.55141	6.49798	4.12365	1	H3K4me3	Fam174a	Fam174a	Pdcd1
chr1	95313174	95313503	330	promoter	3m	735	9.60128	73.5323	69.595	2	H3K4me3	Fam174a	Fam174a	Pdcd1
chr1	95313505	95315465	1961	gene_body | intron	3m	735	9.60128	73.5323	69.595	9	H3K4me3	Fam174a	St8sia4	Pdcd1
chr1	95392779	95393062	284	intergenic	3m	64	4.55141	6.49798	4.12365	1	H3K4me3	Fam174a	St8sia4	Fam174a
chr1	95664691	95668647	3957	gene_body | exon	3m	426	14.8765	42.6258	38.7771	9	H3K4me3	St8sia4	Slco4c1	Fam174a
chr1	95669856	95670233	378	promoter_extended	3m	93	5.97924	9.35983	6.92774	2	H3K4me3	St8sia4	Slco4c1	St8sia4
chr1	95712162	95712431	270	gene_body | intron	3m	63	4.62087	6.35736	4.07381	1	H3K4me3	St8sia4	Slco4c1	St8sia4
chr1	96050440	96050976	537	intergenic	3m	54	4.15879	5.41834	3.18909	1	H3K4me3	St8sia4	Slco4c1	St8sia4
chr1	96870084	96870421	338	promoter_extended	3m	62	4.69337	6.25298	3.92055	1	H3K4me3	Slco4c1	Slco6c1	St8sia4
chr1	96870647	96872810	2164	promoter	3m	255	9.3048	25.5575	22.7456	9	H3K4me3	Slco4c1	Slco6c1	St8sia4
chr1	97587964	97588319	356	intergenic	3m	74	4.96518	7.43017	5.00205	3	H3K4me3	D1Ertd622e	D1Ertd622e	Slco6c1
chr1	97625037	97625416	380	gene_body | exon	3m	83	5.73634	8.37615	5.90222	1	H3K4me3	D1Ertd622e	Ppip5k2	Slco6c1
chr1	97650487	97650863	377	enhancer | intron	3m	82	4.91026	8.25811	5.87967	2	H3K4me3	D1Ertd622e	Ppip5k2	Slco6c1
chr1	97651332	97651688	357	enhancer | intron	3m	72	5.21485	7.2942	4.88975	3	H3K4me3	D1Ertd622e	Ppip5k2	Slco6c1
chr1	97655181	97655625	445	enhancer | intron	3m	70	4.88997	7.08604	4.71558	2	H3K4me3	D1Ertd622e	Ppip5k2	Slco6c1
chr1	97656750	97657449	700	promoter_extended	3m	204	10.2149	20.4044	17.4695	9	H3K4me3	D1Ertd622e	Ppip5k2	Slco6c1
chr1	97657516	97658900	1385	promoter_extended	3m	642	17.6904	64.2911	59.656	8	H3K4me3	D1Ertd622e	Ppip5k2	Slco6c1
chr1	97658919	97662426	3508	gene_body | intron	3m	920	27.8657	92.0264	87.2799	9	H3K4me3	D1Ertd622e	Ppip5k2	Slco6c1
chr1	97767446	97770087	2642	promoter_extended	3m	339	15.6446	33.9295	30.307	9	H3K4me3	Ppip5k2	Gin1	D1Ertd622e
chr1	97770200	97771310	1111	promoter_extended	3m	195	7.81326	19.5195	16.4282	9	H3K4me3	Ppip5k2	Pam	D1Ertd622e
chr1	97772059	97772358	300	promoter_extended	3m	41	3.56758	4.18288	2.03499	1	H3K4me3	Gin1	Pam	Ppip5k2
chr1	97974133	97978215	4083	promoter	3m	949	11.9942	94.9313	90.3215	9	H3K4me3	Pam	Slco6d1	Gin1
chr1	98046384	98046730	347	gene_body | exon	3m	52	4.17188	5.25664	2.99732	1	H3K4me3	Pam	Slco6d1	Gin1
chr1	98046736	98047887	1152	promoter_extended	3m	133	7.30079	13.3385	10.6102	9	H3K4me3	Pam	Slco6d1	Gin1
chr1	98047898	98048258	361	promoter	3m	133	7.25158	13.3385	10.6102	3	H3K4me3	Pam	Slco6d1	Gin1
chr1	98094236	98096165	1930	promoter	3m	696	10.3724	69.6312	65.7911	9	H3K4me3	Pam	Slco6d1	Gin1
chr1	98499565	98499848	284	promoter	3m	64	4.55141	6.49798	4.12365	1	H3K4me3	Slco6d1	Cntnap5b	Pam
chr1	98623341	98623656	316	intergenic	3m	47	3.72388	4.74788	2.49445	1	H3K4me3	Slco6d1	Cntnap5b	Slco6d1
chr1	99630001	99630284	284	intergenic	3m	47	3.72388	4.74788	2.49445	1	H3K4me3	Cntnap5b	Cntnap5b	Slco6d1
chr1	99771780	99775029	3250	promoter	3m	282	9.14121	28.2055	24.9421	9	H3K4me3	Cntnap5b	Cdh20	Slco6d1
chr1	99775177	99775608	432	enhancer | intron	3m	144	7.65445	14.4482	11.6576	3	H3K4me3	Cntnap5b	Cdh20	Slco6d1
chr1	100099073	100099356	284	gene_body | intron	3m	47	3.72388	4.74788	2.49445	1	H3K4me3	Cntnap5b	Cdh20	Slco6d1
chr1	100109229	100109565	337	enhancer | intron	3m	83	5.37894	8.39648	5.91323	1	H3K4me3	Cntnap5b	Cdh20	Slco6d1
chr1	100445392	100445689	298	gene_body | intron	3m	64	4.36043	6.4566	4.01132	2	H3K4me3	Cntnap5b	Cdh20	Slco6d1
chr1	101400728	101401041	314	intergenic	3m	78	4.88116	7.89468	5.44216	1	H3K4me3	Cntnap5b	Cdh20	Cntnap5b
chr1	101836610	101836893	284	intergenic	3m	47	3.72388	4.74788	2.49445	1	H3K4me3	Cntnap5b	Cdh20	Cntnap5b
chr1	102507364	102507698	335	gene_body | intron	3m	56	4.13765	5.60277	3.28639	1	H3K4me3	Cntnap5b	Cdh20	Cntnap5b
chr1	102761531	102761814	284	intergenic	3m	47	3.72388	4.74788	2.49445	1	H3K4me3	Cdh20	Cdh20	Cntnap5b
chr1	102810553	102810836	284	intergenic	3m	64	4.55141	6.49798	4.12365	1	H3K4me3	Cdh20	Cdh20	Cntnap5b
chr1	104242277	104242603	327	intergenic	3m	64	4.55141	6.49798	4.12365	1	H3K4me3	Cdh20	Cdh20	Cntnap5b
chr1	104331412	104331695	284	intergenic	3m	56	4.13765	5.60277	3.28639	1	H3K4me3	Cdh20	Cdh20	Cntnap5b
chr1	104767966	104768289	324	promoter	3m	58	4.12849	5.82611	3.57598	1	H3K4me3	Cdh20	Cdh20	Cntnap5b
chr1	104768514	104770124	1611	enhancer | intron	3m	160	7.66747	16.0816	13.5088	9	H3K4me3	Cdh20	Rnf152	Cntnap5b
chr1	105135595	105136116	522	intergenic	3m	69	4.50665	6.97271	4.68538	2	H3K4me3	Cdh20	Rnf152	Cdh20
chr1	105355062	105356858	1797	promoter_extended	3m	595	18.6172	59.5768	55.3766	9	H3K4me3	Rnf152	Pign	Cdh20
chr1	105397607	105397890	284	gene_body | intron	3m	64	4.55141	6.49798	4.12365	2	H3K4me3	Rnf152	Pign	Rnf152
chr1	105662828	105663731	904	promoter_extended	3m	135	5.41873	13.5299	10.763	9	H3K4me3	Pign	Relch	Rnf152
chr1	105663913	105667188	3276	promoter_extended	3m	694	10.2226	69.4086	65.5778	9	H3K4me3	Relch	Tnfrsf11a	Pign
chr1	105667981	105668310	330	promoter_extended	3m	51	4.09025	5.12929	2.89333	1	H3K4me3	Relch	Tnfrsf11a	Pign
chr1	105779063	105779362	300	promoter_extended	3m	82	5.49475	8.27354	5.81317	1	H3K4me3	Tnfrsf11a	Tnfrsf11a	Relch
chr1	105780743	105781431	689	gene_body | intron	3m	143	6.17192	14.3519	11.6428	7	H3K4me3	Tnfrsf11a	Zcchc2	Relch
chr1	105988367	105988666	300	promoter_extended	3m	57	4.23378	5.75291	3.46374	1	H3K4me3	Zcchc2	Zcchc2	Tnfrsf11a
chr1	105989605	105990235	631	gene_body | exon	3m	211	6.51053	21.1922	18.2249	8	H3K4me3	Zcchc2	Zcchc2	Tnfrsf11a
chr1	105990407	105990901	495	promoter	3m	239	7.69966	23.9023	21.1287	6	H3K4me3	Zcchc2	Phlpp1	Tnfrsf11a
chr1	105991048	105994639	3592	promoter_extended	3m	527	13.7214	52.7284	49.3106	9	H3K4me3	Zcchc2	Phlpp1	Tnfrsf11a
chr1	106171580	106172159	580	promoter	3m	352	6.4535	35.2031	32.1723	6	H3K4me3	Phlpp1	Bcl2	Zcchc2
chr1	106172239	106175436	3198	promoter_extended	3m	877	12.6814	87.7317	83.3692	9	H3K4me3	Phlpp1	Bcl2	Zcchc2
chr1	106276393	106276692	300	promoter_extended	3m	52	4.17188	5.25664	2.99732	1	H3K4me3	Phlpp1	Bcl2	Zcchc2
chr1	106420377	106420676	300	intergenic	3m	52	4.17188	5.25664	2.99732	1	H3K4me3	Phlpp1	Bcl2	Phlpp1
chr1	106700264	106700533	270	enhancer | intron	3m	63	4.62087	6.35736	4.07381	1	H3K4me3	Bcl2	Kdsr	Phlpp1
chr1	106710775	106714469	3695	gene_body | exon	3m	510	11.0052	51.0812	47.6981	9	H3K4me3	Bcl2	Kdsr	Phlpp1
chr1	106714651	106715089	439	promoter	3m	510	7.68102	51.0812	47.6981	6	H3K4me3	Bcl2	Kdsr	Bcl2
chr1	106757843	106759738	1896	gene_body | exon	3m	406	8.4012	40.6772	37.5257	9	H3K4me3	Kdsr	Vps4b	Bcl2
chr1	106759939	106760506	568	promoter	3m	309	9.83135	30.912	27.9771	9	H3K4me3	Kdsr	Vps4b	Kdsr
chr1	106794953	106797231	2279	promoter	3m	985	13.0852	98.5892	93.8455	9	H3K4me3	Vps4b	Serpinb5	Kdsr
chr1	106879379	106879662	284	gene_body | intron	3m	56	4.13765	5.60277	3.28639	1	H3K4me3	Serpinb5	Serpinb12	Vps4b
chr1	106990723	106991024	302	gene_body | intron	3m	52	4.17188	5.25664	2.99732	1	H3K4me3	Serpinb13	Serpinb3a	Serpinb12
chr1	107590434	107591139	706	enhancer | intron	3m	181	8.43961	18.1835	15.2059	8	H3K4me3	Serpinb8	Cdh7	Serpinb2
chr1	107591150	107591802	653	enhancer | intron	3m	106	6.36721	10.6841	7.95511	5	H3K4me3	Serpinb8	Cdh7	Serpinb2
chr1	107593017	107593553	537	enhancer | intron	3m	175	9.24175	17.5472	14.7374	7	H3K4me3	Serpinb8	Cdh7	Serpinb2
chr1	107732018	107732326	309	intergenic	3m	70	4.53251	7.01566	4.61494	3	H3K4me3	Serpinb8	Cdh7	Serpinb8
chr1	107994092	107994469	378	enhancer | intron	3m	64	4.55141	6.49798	4.12365	1	H3K4me3	Serpinb8	Cdh7	Serpinb8
chr1	109173150	109173433	284	intergenic	3m	64	4.55141	6.49798	4.12365	1	H3K4me3	Cdh7	Cdh7	Serpinb8
chr1	109225273	109225556	284	intergenic	3m	56	4.13765	5.60277	3.28639	1	H3K4me3	Cdh7	Cdh7	Serpinb8
chr1	109981341	109985988	4648	promoter_extended	3m	805	20.7623	80.5465	75.556	9	H3K4me3	Cdh7	Cdh19	Serpinb8
chr1	110033789	110034072	284	gene_body | intron	3m	47	3.72388	4.74788	2.49445	1	H3K4me3	Cdh7	Cdh19	Serpinb8
chr1	110435856	110436257	402	intergenic	3m	86	5.11787	8.61327	6.01391	2	H3K4me3	Cdh7	Cdh19	Cdh7
chr1	110573616	110573904	289	intergenic	3m	56	4.13765	5.60277	3.28639	1	H3K4me3	Cdh19	Cdh19	Cdh7
chr1	110965690	110965973	284	gene_body | exon	3m	64	4.55141	6.49798	4.12365	1	H3K4me3	Cdh19	Dsel	Cdh7
chr1	111327316	111327599	284	intergenic	3m	64	4.55141	6.49798	4.12365	1	H3K4me3	Cdh19	Dsel	Cdh19
chr1	111328496	111328785	290	intergenic	3m	64	4.55141	6.49798	4.12365	1	H3K4me3	Cdh19	Dsel	Cdh19
chr1	111862465	111862825	361	gene_body | exon	3m	63	4.69337	6.30822	3.97844	2	H3K4me3	Dsel	Cntnap5a	Cdh19
chr1	111863378	111863959	582	gene_body | intron	3m	72	5.21485	7.2942	4.88975	5	H3K4me3	Dsel	Cntnap5a	Cdh19
chr1	111864056	111865205	1150	gene_body | exon	3m	510	7.68102	51.0812	47.6981	9	H3K4me3	Dsel	Cntnap5a	Cdh19
chr1	112228828	112229127	300	intergenic	3m	43	3.6504	4.31022	2.13036	1	H3K4me3	Dsel	Cntnap5a	Dsel
chr1	112416146	112417134	989	intergenic	3m	152	6.8591	15.2861	12.4156	8	H3K4me3	Dsel	Cntnap5a	Dsel
chr1	112419114	112419430	317	intergenic	3m	64	4.55141	6.49798	4.12365	1	H3K4me3	Dsel	Cntnap5a	Dsel
chr1	112871562	112871845	284	intergenic	3m	61	4.3504	6.17956	3.83031	1	H3K4me3	Dsel	Cntnap5a	Dsel
chr1	113854471	113854850	380	intergenic	3m	74	4.96518	7.43017	5.00205	2	H3K4me3	Cntnap5a	Cntnap5a	Dsel
chr1	113995221	113995634	414	intergenic	3m	56	4.13765	5.60277	3.28639	1	H3K4me3	Cntnap5a	Cntnap5a	Dsel
chr1	115682927	115683226	300	promoter_extended	3m	53	4.21916	5.33076	3.07805	1	H3K4me3	Cntnap5a	Cntnap5a	Dsel
chr1	115684119	115686536	2418	promoter	3m	523	14.7927	52.3025	48.1187	9	H3K4me3	Cntnap5a	Gm19965	Dsel
chr1	115686542	115688119	1578	promoter_extended	3m	374	11.3845	37.4617	33.5382	6	H3K4me3	Cntnap5a	Gm19965	Dsel
chr1	115688967	115689294	328	promoter_extended	3m	63	4.69337	6.30822	3.97844	2	H3K4me3	Cntnap5a	Gm19965	Dsel
chr1	116852402	116852801	400	intergenic	3m	47	3.72388	4.74788	2.49445	1	H3K4me3	Gm19965	Gm28363	Gm19965
chr1	117671671	117671954	284	gene_body | intron	3m	64	4.55141	6.49798	4.12365	1	H3K4me3	Gm28363	Gm28363	Gm19965
chr1	117690371	117690670	300	intergenic	3m	43	3.6504	4.31022	2.13036	1	H3K4me3	Gm28363	Gm28363	Gm19965
chr1	117759179	117759462	284	promoter_extended	3m	47	3.72388	4.74788	2.49445	1	H3K4me3	B020011L13Rik	B020011L13Rik	Gm28363
chr1	118309959	118311894	1936	gene_body | exon	3m	357	9.58745	35.7307	32.6877	9	H3K4me3	Tsn	Nifk	Gm29106
chr1	118321823	118323226	1404	promoter	3m	413	11.6661	41.3642	37.3453	9	H3K4me3	Nifk	Clasp1	Tsn
chr1	118387838	118391114	3277	promoter	3m	498	15.5896	49.8195	45.5873	9	H3K4me3	Clasp1	Tfcp2l1	Nifk
chr1	118435686	118435955	270	enhancer | intron	3m	60	4.45515	6.09842	3.67229	2	H3K4me3	Clasp1	Tfcp2l1	Nifk
chr1	118457743	118458042	300	promoter_extended	3m	66	4.67364	6.69108	4.33244	2	H3K4me3	Clasp1	Tfcp2l1	Nifk
chr1	118459446	118460075	630	promoter	3m	88	3.99629	8.80765	6.30311	4	H3K4me3	Clasp1	Tfcp2l1	Nifk
chr1	118481653	118483175	1523	promoter_extended	3m	229	10.5507	22.9111	19.784	9	H3K4me3	Clasp1	Tfcp2l1	Nifk
chr1	119245690	119245973	284	promoter_extended	3m	47	3.72388	4.74788	2.49445	1	H3K4me3	Inhbb	Inhbb	Gli2
chr1	119419685	119420304	620	gene_body | intron	3m	92	4.7268	9.20693	6.68593	2	H3K4me3	Inhbb	Ralb	Gli2
chr1	119421324	119422149	826	gene_body | exon	3m	285	5.09723	28.5376	25.6564	5	H3K4me3	Inhbb	Ralb	Gli2
chr1	119503610	119503909	300	enhancer | intron	3m	49	3.70463	4.92327	2.70123	1	H3K4me3	Ralb	Tmem185b	Inhbb
chr1	119503969	119504803	835	gene_body | intron	3m	194	4.46503	19.4354	16.7735	9	H3K4me3	Ralb	Tmem185b	Inhbb
chr1	119525384	119526643	1260	promoter_extended	3m	397	8.44903	39.7627	36.6314	9	H3K4me3	Tmem185b	Epb41l5	Ralb
chr1	119647813	119649226	1414	promoter	3m	652	9.87432	65.2549	61.5323	9	H3K4me3	Epb41l5	Ptpn4	Tmem185b
chr1	119820640	119820939	300	enhancer | intron	3m	52	4.17188	5.25664	2.99732	1	H3K4me3	Ptpn4	Tmem177	Epb41l5
chr1	119831664	119831933	270	enhancer | intron	3m	67	4.73942	6.7949	4.49099	1	H3K4me3	Ptpn4	Tmem177	Epb41l5
chr1	119834118	119834417	300	enhancer | intron	3m	81	5.23725	8.16794	5.73031	2	H3K4me3	Ptpn4	Tmem177	Epb41l5
chr1	119834486	119837567	3082	gene_body | intron	3m	1320	44.3262	132.018	126.688	9	H3K4me3	Ptpn4	Tmem177	Epb41l5
chr1	119911557	119911881	325	enhancer | intron	3m	72	5.05856	7.29838	4.89325	1	H3K4me3	Tmem177	Cfap221	Ptpn4
chr1	119912396	119913642	1247	promoter	3m	237	8.13204	23.7601	20.3685	9	H3K4me3	Tmem177	Cfap221	Ptpn4
chr1	120120213	120121051	839	promoter	3m	130	5.22328	13.0367	10.3913	8	H3K4me3	Dbi	3110009E18Rik	Tmem37
chr1	120121141	120122163	1023	promoter_extended	3m	147	6.17587	14.7761	12.0936	9	H3K4me3	3110009E18Rik	Steap3	Dbi
chr1	120677316	120677615	300	gene_body | intron	3m	64	4.70688	6.49197	4.14464	1	H3K4me3	En1	Insig2	En1
chr1	120677638	120677921	284	gene_body | intron	3m	53	3.8352	5.35449	3.06323	1	H3K4me3	En1	Insig2	En1
chr1	120697964	120698324	361	intergenic	3m	81	5.20997	8.12384	5.65915	1	H3K4me3	En1	Insig2	En1
chr1	121096747	121097267	521	enhancer | intron	3m	120	5.60174	12.0009	9.54493	5	H3K4me3	Insig2	Insig2	En1
chr1	121097274	121097644	371	enhancer | intron	3m	85	5.63718	8.50031	6.07329	2	H3K4me3	Insig2	Insig2	En1
chr1	121108847	121109379	533	enhancer | intron	3m	75	4.34315	7.55202	5.02654	2	H3K4me3	Insig2	Insig2	En1
chr1	121325525	121325852	328	promoter_extended	3m	61	4.61837	6.1346	3.84019	1	H3K4me3	Insig2	Ccdc93	En1
chr1	121326121	121328677	2557	promoter_extended	3m	459	11.4146	45.9946	42.1487	9	H3K4me3	Insig2	Ccdc93	En1
chr1	121430967	121432519	1553	gene_body | intron	3m	303	7.46429	30.3326	27.4098	9	H3K4me3	Ccdc93	Htr5b	Insig2
chr1	121566573	121567856	1284	enhancer | intron	3m	327	12.8032	32.7525	29.7759	9	H3K4me3	Ddx18	Dpp10	Htr5b
chr1	121945823	121946137	315	intergenic	3m	73	5.27395	7.38869	5.01914	1	H3K4me3	Ddx18	Dpp10	Ddx18
chr1	122100304	122100587	284	intergenic	3m	47	3.72388	4.74788	2.49445	1	H3K4me3	Ddx18	Dpp10	Ddx18
chr1	122374543	122374826	284	intergenic	3m	56	4.13765	5.60277	3.28639	1	H3K4me3	Ddx18	Dpp10	Ddx18
chr1	123684516	123684799	284	gene_body | intron	3m	47	3.72388	4.74788	2.49445	1	H3K4me3	Dpp10	Actr3	Ddx18
chr1	123947414	123947697	284	enhancer | intron	3m	56	4.13765	5.60277	3.28639	1	H3K4me3	Dpp10	Actr3	Ddx18
chr1	124005943	124006242	300	enhancer | intron	3m	62	4.69337	6.25298	3.92055	1	H3K4me3	Dpp10	Actr3	Ddx18
chr1	124025215	124025498	284	enhancer | intron	3m	64	4.55141	6.49798	4.12365	2	H3K4me3	Dpp10	Actr3	Ddx18
chr1	124041970	124042568	599	enhancer | intron	3m	69	5.02454	6.99183	4.61569	1	H3K4me3	Dpp10	Actr3	Ddx18
chr1	124042791	124046408	3618	promoter	3m	361	12.3168	36.1247	32.3546	9	H3K4me3	Dpp10	Actr3	Ddx18
chr1	124207896	124208337	442	enhancer | intron	3m	93	5.79271	9.39447	6.8564	3	H3K4me3	Dpp10	Actr3	Ddx18
chr1	124288964	124289263	300	enhancer | intron	3m	43	3.6504	4.31022	2.13036	1	H3K4me3	Dpp10	Actr3	Ddx18
chr1	124301491	124301790	300	enhancer | intron	3m	74	4.96518	7.43017	5.00205	1	H3K4me3	Dpp10	Actr3	Ddx18
chr1	124408521	124408825	305	enhancer | intron	3m	47	3.72388	4.74788	2.49445	1	H3K4me3	Dpp10	Actr3	Ddx18
chr1	124785887	124786170	284	enhancer | intron	3m	74	4.96518	7.43017	5.00205	1	H3K4me3	Dpp10	Actr3	Ddx18
chr1	124843256	124846153	2898	gene_body | intron	3m	228	11.5023	22.8322	19.6034	9	H3K4me3	Dpp10	Actr3	Ddx18
chr1	125433322	125433621	300	enhancer | intron	3m	52	4.17188	5.25664	2.99732	1	H3K4me3	Actr3	Slc35f5	Dpp10
chr1	125433756	125435771	2016	promoter	3m	720	15.1466	72.0809	68.1801	9	H3K4me3	Actr3	Slc35f5	Dpp10
chr1	125435982	125436325	344	promoter	3m	94	4.36037	9.45565	6.94709	5	H3K4me3	Actr3	Slc35f5	Actr3
chr1	125436362	125436745	384	promoter_extended	3m	94	4.26724	9.45565	6.94709	4	H3K4me3	Actr3	Slc35f5	Actr3
chr1	125560111	125562192	2082	promoter	3m	593	8.71442	59.3434	55.7634	9	H3K4me3	Slc35f5	Gpr39	Actr3
chr1	125909014	125909383	370	enhancer | intron	3m	56	4.16764	5.64962	3.36604	1	H3K4me3	Lypd1	Nckap5	Gpr39
chr1	125910059	125910415	357	gene_body | intron	3m	95	5.88062	9.53699	6.99008	3	H3K4me3	Lypd1	Nckap5	Gpr39
chr1	125910923	125912188	1266	promoter	3m	217	4.77261	21.7014	18.9812	7	H3K4me3	Lypd1	Nckap5	Gpr39
chr1	125912421	125913125	705	promoter_extended	3m	86	4.1649	8.63773	6.23847	3	H3K4me3	Lypd1	Nckap5	Gpr39
chr1	125913199	125913570	372	promoter	3m	65	4.59637	6.56904	4.2177	1	H3K4me3	Nckap5	Nckap5	Lypd1
chr1	126292616	126292935	320	enhancer | intron	3m	47	3.72388	4.74788	2.49445	1	H3K4me3	Nckap5	Mgat5	Lypd1
chr1	126492351	126492990	640	gene_body | intron	3m	75	3.90617	7.51723	5.14183	2	H3K4me3	Nckap5	Mgat5	Lypd1
chr1	127204388	127204657	270	promoter	3m	51	3.55268	5.11275	2.90937	1	H3K4me3	Mgat5	Mgat5	Nckap5
chr1	127204999	127208004	3006	enhancer | intron	3m	374	10.6699	37.4239	33.5824	9	H3K4me3	Mgat5	Tmem163	Nckap5
chr1	127209847	127210177	331	enhancer | intron	3m	93	5.32095	9.35201	6.78923	2	H3K4me3	Mgat5	Tmem163	Nckap5
chr1	127657413	127657751	339	enhancer | intron	3m	48	3.68696	4.89536	2.63328	1	H3K4me3	Tmem163	Acmsd	Mgat5
chr1	127674904	127675207	304	gene_body | intron	3m	76	4.94771	7.69821	5.27219	1	H3K4me3	Tmem163	Acmsd	Mgat5
chr1	127676621	127678069	1449	gene_body | intron	3m	142	4.41842	14.2412	11.7202	8	H3K4me3	Tmem163	Acmsd	Mgat5
chr1	127678915	127679214	300	gene_body | exon	3m	89	5.51179	8.93719	6.43198	1	H3K4me3	Tmem163	Acmsd	Mgat5
chr1	127706593	127706892	300	enhancer | intergenic	3m	62	4.69337	6.25298	3.92055	1	H3K4me3	Acmsd	Acmsd	Tmem163
chr1	127770457	127770756	300	promoter_extended	3m	50	4.03865	5.04916	2.81901	1	H3K4me3	Acmsd	Ccnt2	Acmsd
chr1	127772871	127773956	1086	promoter	3m	247	11.9942	24.7083	21.4936	9	H3K4me3	Ccnt2	Ccnt2	Acmsd
chr1	127774149	127777273	3125	promoter_extended	3m	559	18.5318	55.9498	52.4551	9	H3K4me3	Ccnt2	Map3k19	Acmsd
chr1	127777290	127777606	317	promoter_extended	3m	93	5.97924	9.35983	6.92774	3	H3K4me3	Ccnt2	Map3k19	Acmsd
chr1	127868802	127870282	1481	enhancer | intron	3m	222	7.51786	22.2593	19.5257	9	H3K4me3	Rab3gap1	Zranb3	Map3k19
chr1	128101954	128103104	1151	gene_body | exon	3m	142	7.3934	14.2904	11.768	9	H3K4me3	Zranb3	R3hdm1	Rab3gap1
chr1	128103235	128106128	2894	promoter_extended	3m	621	18.1786	62.1833	58.5354	9	H3K4me3	R3hdm1	Ubxn4	Zranb3
chr1	128141386	128141689	304	promoter	3m	62	4.69337	6.25298	3.92055	1	H3K4me3	R3hdm1	Ubxn4	Zranb3
chr1	128141792	128146536	4745	gene_body | intron	3m	551	21.256	55.1998	51.1197	9	H3K4me3	R3hdm1	Ubxn4	Zranb3
chr1	128148585	128148854	270	promoter_extended	3m	63	4.62087	6.35736	4.07381	1	H3K4me3	R3hdm1	Ubxn4	Zranb3
chr1	128243342	128243855	514	promoter	3m	54	4.17481	5.44311	3.17247	2	H3K4me3	Ubxn4	Ubxn4	R3hdm1
chr1	128244102	128245642	1541	gene_body | intron	3m	310	8.11948	31.0528	27.5172	9	H3K4me3	Ubxn4	Lct	R3hdm1
chr1	128245690	128246485	796	enhancer | intron	3m	200	5.9623	20.0642	16.9628	2	H3K4me3	Ubxn4	Lct	R3hdm1
chr1	128246564	128246863	300	enhancer | intron	3m	58	4.40906	5.80673	3.51289	1	H3K4me3	Ubxn4	Lct	R3hdm1
chr1	128248518	128248819	302	enhancer | intron	3m	63	4.74655	6.33727	4.02506	1	H3K4me3	Ubxn4	Lct	R3hdm1
chr1	128359130	128359716	587	gene_body | intron	3m	381	7.01075	38.1245	35.0295	8	H3K4me3	Mcm6	Dars	Lct
chr1	128415955	128416254	300	enhancer | intron	3m	63	4.69337	6.30822	3.97844	2	H3K4me3	Dars	Cxcr4	Mcm6
chr1	128416377	128417410	1034	gene_body | intron	3m	465	7.7992	46.5307	43.2513	9	H3K4me3	Dars	Cxcr4	Mcm6
chr1	128507368	128507667	300	intergenic	3m	52	4.17188	5.25664	2.99732	1	H3K4me3	Cxcr4	Cxcr4	Dars
chr1	128609634	128609943	310	intergenic	3m	68	4.28536	6.87843	4.48463	1	H3K4me3	Cxcr4	Thsd7b	Cxcr4
chr1	129273139	129275323	2185	promoter	3m	248	9.41504	24.8326	21.3291	9	H3K4me3	Thsd7b	Cd55b	Cxcr4
chr1	129485793	129486119	327	enhancer | intron	3m	73	5.08296	7.33691	5.00099	1	H3K4me3	Thsd7b	Cd55b	Cxcr4
chr1	129817147	129817430	284	gene_body | intron	3m	47	3.72388	4.74788	2.49445	1	H3K4me3	Thsd7b	Cd55b	Cxcr4
chr1	130462252	130463184	933	promoter	3m	185	4.77757	18.59	15.9503	8	H3K4me3	Cd55	Zp3r	Cd55b
chr1	130563617	130564034	418	intergenic	3m	89	5.53687	8.97817	6.46561	3	H3K4me3	Zp3r	Zp3r	Cd55
chr1	130714764	130718969	4206	promoter_extended	3m	407	9.43126	40.7219	37.5693	9	H3K4me3	Gm29427	AA986860	C4bp
chr1	130765067	130765733	667	promoter	3m	131	7.11884	13.1171	10.3845	4	H3K4me3	AA986860	Fcamr	AA986860
chr1	130790311	130790654	344	intergenic	3m	42	3.29163	4.26556	2.06242	1	H3K4me3	Fcamr	Fcamr	AA986860
chr1	131095984	131098381	2398	promoter_extended	3m	314	7.7221	31.4987	28.5503	9	H3K4me3	Mapkapk2	Dyrk3	Il10
chr1	131136056	131139021	2966	promoter	3m	756	10.411	75.6864	71.6852	9	H3K4me3	Dyrk3	Eif2d	Mapkapk2
chr1	131140483	131141155	673	promoter_extended	3m	94	5.23799	9.49647	7.12179	5	H3K4me3	Dyrk3	Eif2d	Dyrk3
chr1	131150939	131151238	300	promoter_extended	3m	72	5.21485	7.2942	4.88975	1	H3K4me3	Eif2d	Eif2d	Dyrk3
chr1	131152228	131152650	423	promoter	3m	62	4.69337	6.25298	3.92055	2	H3K4me3	Eif2d	Eif2d	Dyrk3
chr1	131152783	131154339	1557	promoter	3m	311	10.4949	31.145	27.61	9	H3K4me3	Eif2d	Rassf5	Dyrk3
chr1	131243165	131246416	3252	promoter	3m	615	9.0396	61.5427	57.909	9	H3K4me3	Rassf5	Ikbke	Eif2d
chr1	131522277	131527442	5166	promoter_extended	3m	991	22.3559	99.1705	94.1819	9	H3K4me3	Srgap2	Fam72a	Ikbke
chr1	131527915	131528696	782	gene_body | exon	3m	254	6.45881	25.4692	22.6588	8	H3K4me3	Fam72a	Avpr1b	Srgap2
chr1	131555426	131555958	533	enhancer | intergenic	3m	162	7.13261	16.2644	13.1772	6	H3K4me3	Fam72a	Avpr1b	Fam72a
chr1	131827447	131827772	326	promoter	3m	134	4.44543	13.4804	10.9821	2	H3K4me3	Slc41a1	Rab29	Pm20d1
chr1	131827924	131829188	1265	gene_body | intron	3m	309	6.69968	30.9551	28.0192	9	H3K4me3	Slc41a1	Rab29	Pm20d1
chr1	131867197	131867633	437	promoter	3m	164	5.25187	16.4086	13.8272	3	H3K4me3	Rab29	Nucks1	Slc41a1
chr1	131910428	131912284	1857	promoter_extended	3m	798	11.1766	79.8412	75.7203	9	H3K4me3	Nucks1	Slc45a3	Rab29
chr1	131962774	131963431	658	promoter	3m	328	6.13566	32.887	29.9074	5	H3K4me3	Slc45a3	Elk4	Nucks1
chr1	132007060	132009034	1975	promoter	3m	734	10.3224	73.4042	69.4717	9	H3K4me3	Elk4	Mfsd4a	Slc45a3
chr1	132065666	132068258	2593	promoter	3m	273	10.9532	27.3868	24.5321	9	H3K4me3	Mfsd4a	Cdk18	Elk4
chr1	132072545	132072828	284	promoter_extended	3m	76	4.55053	7.63171	5.16154	2	H3K4me3	Mfsd4a	Cdk18	Mfsd4a
chr1	132138271	132138570	300	promoter_extended	3m	50	3.38801	5.0425	2.81438	1	H3K4me3	Cdk18	Lemd1	Mfsd4a
chr1	132138610	132139901	1292	promoter	3m	480	8.38741	48.0055	44.6919	9	H3K4me3	Cdk18	Lemd1	Mfsd4a
chr1	132144022	132144356	335	promoter_extended	3m	96	4.94054	9.62519	7.076	3	H3K4me3	Cdk18	Lemd1	Cdk18
chr1	132190252	132191680	1429	promoter	3m	440	11.9765	44.0894	40.2053	9	H3K4me3	Lemd1	Gm10188	Cdk18
chr1	132200785	132201781	997	promoter_extended	3m	249	10.0636	24.9267	21.6174	9	H3K4me3	Lemd1	Gm10188	Cdk18
chr1	132298451	132299371	921	gene_body | exon	3m	396	6.28917	39.6655	36.5366	7	H3K4me3	Klhdc8a	Nuak2	Lemd1
chr1	132316160	132316453	294	gene_body | exon	3m	70	3.06869	7.00199	4.60279	2	H3K4me3	Nuak2	Tmcc2	Klhdc8a
chr1	132387190	132387700	511	enhancer | intron	3m	84	5.21667	8.45263	5.97328	1	H3K4me3	Tmcc2	Dstyk	Nuak2
chr1	132388043	132391655	3613	promoter	3m	554	18.4936	55.4225	51.338	9	H3K4me3	Tmcc2	Dstyk	Nuak2
chr1	132391816	132392098	283	promoter_extended	3m	122	4.2143	12.2716	9.80854	2	H3K4me3	Tmcc2	Dstyk	Tmcc2
chr1	132410936	132411275	340	intergenic	3m	67	4.69441	6.72386	4.36306	1	H3K4me3	Dstyk	Dstyk	Tmcc2
chr1	132416815	132417336	522	promoter_extended	3m	756	10.1372	75.6127	71.6164	6	H3K4me3	Dstyk	Dstyk	Tmcc2
chr1	132417394	132419388	1995	promoter	3m	756	16.4532	75.6127	71.6164	9	H3K4me3	Dstyk	Rbbp5	Tmcc2
chr1	132473872	132474424	553	promoter_extended	3m	151	7.54144	15.1644	12.3237	3	H3K4me3	Rbbp5	Rbbp5	Dstyk
chr1	132475446	132475715	270	promoter_extended	3m	62	4.52759	6.21155	3.94281	1	H3K4me3	Rbbp5	Rbbp5	Dstyk
chr1	132475928	132476197	270	promoter_extended	3m	131	4.50335	13.195	10.2923	2	H3K4me3	Rbbp5	Rbbp5	Dstyk
chr1	132476305	132478979	2675	promoter	3m	259	10.3062	25.9622	22.685	9	H3K4me3	Rbbp5	Tmem81	Dstyk
chr1	132541356	132543153	1798	promoter	3m	192	4.9276	19.2621	16.6037	8	H3K4me3	Cntn2	Nfasc	Tmem81
chr1	132738862	132739197	336	enhancer | intron	3m	57	3.67321	5.78773	3.49621	1	H3K4me3	Nfasc	Lrrn2	Cntn2
chr1	132739297	132741806	2510	enhancer | intron	3m	986	19.0328	98.6381	93.6575	9	H3K4me3	Nfasc	Lrrn2	Cntn2
chr1	132879934	132882830	2897	gene_body | intron	3m	724	11.8995	72.4929	68.5842	9	H3K4me3	Lrrn2	Mdm4	Nfasc
chr1	133023247	133023622	376	promoter_extended	3m	61	4.63858	6.16645	3.84974	1	H3K4me3	Mdm4	Pik3c2b	Lrrn2
chr1	133024069	133026095	2027	promoter	3m	553	9.4375	55.351	51.8672	9	H3K4me3	Mdm4	Pik3c2b	Lrrn2
chr1	133032994	133034232	1239	promoter_extended	3m	164	7.47694	16.4476	13.547	9	H3K4me3	Mdm4	Pik3c2b	Mdm4
chr1	133045594	133047334	1741	promoter	3m	643	9.0516	64.3635	60.6582	9	H3K4me3	Pik3c2b	Ppp1r15b	Mdm4
chr1	133130305	133130946	642	promoter	3m	94	4.8218	9.43785	7.06539	5	H3K4me3	Ppp1r15b	Ppp1r15b	Pik3c2b
chr1	133131292	133136158	4867	promoter_extended	3m	449	10.7515	44.9736	41.7269	9	H3K4me3	Ppp1r15b	Plekha6	Pik3c2b
chr1	133163832	133164469	638	promoter	3m	73	3.28761	7.32724	5.02782	4	H3K4me3	Plekha6	Golt1a	Ppp1r15b
chr1	133181315	133183820	2506	enhancer | intron	3m	733	14.0531	73.3198	69.3887	9	H3K4me3	Plekha6	Golt1a	Ppp1r15b
chr1	133183956	133184337	382	enhancer | intron	3m	64	4.37468	6.47979	4.13415	1	H3K4me3	Plekha6	Golt1a	Ppp1r15b
chr1	133363400	133364130	731	promoter_extended	3m	158	4.93025	15.886	13.3181	4	H3K4me3	Etnk2	Sox13	Ren1
chr1	133422986	133424246	1261	gene_body | intron	3m	244	5.7025	24.4659	21.679	3	H3K4me3	Sox13	Snrpe	Etnk2
chr1	133659528	133661479	1952	gene_body | exon	3m	510	12.726	51.0617	46.8608	9	H3K4me3	Zc3h11a	Lax1	Snrpe
chr1	133661670	133662018	349	promoter	3m	77	4.95154	7.70445	5.26217	2	H3K4me3	Zc3h11a	Lax1	Zc3h11a
chr1	133799026	133799389	364	enhancer | intron	3m	48	2.9092	4.87356	2.68458	1	H3K4me3	Atp2b4	Optc	Lax1
chr1	133799452	133801426	1975	gene_body | intron	3m	244	9.48414	24.4032	21.1116	9	H3K4me3	Atp2b4	Optc	Lax1
chr1	134048527	134048961	435	enhancer | intergenic	3m	58	4.01423	5.88856	3.63542	2	H3K4me3	Fmod	Btg2	Fmod
chr1	134077389	134079186	1798	gene_body | intron	3m	269	10.5097	26.9365	23.7242	9	H3K4me3	Btg2	Chit1	Fmod
chr1	134079291	134080060	770	promoter	3m	138	6.00171	13.8193	11.0668	6	H3K4me3	Btg2	Chit1	Btg2
chr1	134232636	134232955	320	enhancer | intron	3m	98	4.45648	9.89604	7.43684	3	H3K4me3	Adora1	Myog	Mybph
chr1	134233033	134236010	2978	gene_body | exon	3m	347	6.56275	34.7951	31.7726	9	H3K4me3	Adora1	Myog	Mybph
chr1	134342625	134344684	2060	intergenic	3m	272	9.07745	27.297	24.4442	9	H3K4me3	Tmem183a	Tmem183a	Ppfia4
chr1	134359939	134360750	812	enhancer | intron	3m	141	4.97856	14.1924	11.2309	4	H3K4me3	Tmem183a	4933406M09Rik	Ppfia4
chr1	134360827	134361930	1104	promoter	3m	290	7.94728	29.0026	25.9452	9	H3K4me3	Tmem183a	4933406M09Rik	Ppfia4
chr1	134362101	134362787	687	promoter	3m	94	4.83879	9.42707	6.91933	5	H3K4me3	Tmem183a	4933406M09Rik	Tmem183a
chr1	134381935	134382622	688	promoter_extended	3m	167	7.91297	16.7586	13.6823	8	H3K4me3	4933406M09Rik	4933406M09Rik	Tmem183a
chr1	134405714	134406415	702	promoter	3m	276	6.56393	27.6089	24.7488	8	H3K4me3	Cyb5r1	Adipor1	4933406M09Rik
chr1	134414842	134415215	374	promoter	3m	68	4.25797	6.83076	4.4943	3	H3K4me3	Adipor1	Adipor1	Cyb5r1
chr1	134415369	134416650	1282	gene_body | intron	3m	842	10.9982	84.2054	79.9538	9	H3K4me3	Adipor1	Klhl12	Cyb5r1
chr1	134416921	134417195	275	enhancer | intron	3m	54	4.03526	5.44267	3.21268	1	H3K4me3	Adipor1	Klhl12	Cyb5r1
chr1	134417222	134417772	551	enhancer | intron	3m	103	6.40139	10.3779	7.78447	1	H3K4me3	Adipor1	Klhl12	Cyb5r1
chr1	134454456	134456951	2496	promoter	3m	425	9.80834	42.5237	39.3323	9	H3K4me3	Klhl12	Rabif	Adipor1
chr1	134494718	134496083	1366	enhancer | intron	3m	437	17.3012	43.7503	39.8721	9	H3K4me3	Rabif	Mgat4e	Klhl12
chr1	134556176	134556999	824	promoter_extended	3m	220	5.47146	22.0313	19.304	7	H3K4me3	Kdm5b	Kdm5b	Mgat4e
chr1	134560040	134562436	2397	gene_body | intron	3m	1320	13.8281	132.015	125.932	9	H3K4me3	Kdm5b	Syt2	Mgat4e
chr1	134859852	134860201	350	enhancer | intron	3m	82	5.08717	8.23826	5.66299	3	H3K4me3	Ppp1r12b	Ube2t	Syt2
chr1	134952891	134953190	300	enhancer | intron	3m	52	4.17188	5.25664	2.99732	1	H3K4me3	Ppp1r12b	Ube2t	Syt2
chr1	134953251	134953914	664	enhancer | intron	3m	84	5.59342	8.43061	5.95325	2	H3K4me3	Ppp1r12b	Ube2t	Syt2
chr1	134954080	134955977	1898	gene_body | intron	3m	416	7.2473	41.6893	38.5159	9	H3K4me3	Ppp1r12b	Ube2t	Syt2
chr1	134962599	134963117	519	gene_body | exon	3m	147	6.58643	14.7589	12.0276	7	H3K4me3	Ube2t	Lgr6	Ppp1r12b
chr1	135145976	135148752	2777	promoter_extended	3m	1193	15.1054	119.345	113.8	9	H3K4me3	Arl8a	Gpr37l1	Ptpn7
chr1	135237826	135238125	300	intergenic	3m	64	4.38413	6.49515	4.0442	2	H3K4me3	Elf3	Elf3	Gpr37l1
chr1	135282271	135284664	2394	promoter_extended	3m	545	8.18126	54.5896	51.1254	9	H3K4me3	Rnpep	Timm17a	Elf3
chr1	135311848	135314882	3035	promoter_extended	3m	422	12.4442	42.2311	38.4933	9	H3K4me3	Timm17a	Lmod1	Rnpep
chr1	135372227	135372605	379	gene_body | intron	3m	59	4.02904	5.91308	3.61293	1	H3K4me3	Shisa4	Ipo9	Lmod1
chr1	135372656	135373332	677	gene_body | intron	3m	133	6.77427	13.3807	10.6105	2	H3K4me3	Shisa4	Ipo9	Lmod1
chr1	135373578	135375400	1823	promoter_extended	3m	742	11.089	74.2544	70.2964	9	H3K4me3	Shisa4	Ipo9	Lmod1
chr1	135428689	135429132	444	gene_body | intron	3m	562	11.3284	56.2238	51.7727	2	H3K4me3	Ipo9	Nav1	Shisa4
chr1	135429202	135430516	1315	gene_body | intron	3m	820	14.078	82.0172	77.8341	9	H3K4me3	Ipo9	Nav1	Shisa4
chr1	135554037	135554343	307	enhancer | intron	3m	79	4.91797	7.95632	5.59343	2	H3K4me3	Nav1	Csrp1	Ipo9
chr1	135580747	135581173	427	promoter_extended	3m	140	6.66221	14.0378	11.2357	4	H3K4me3	Nav1	Csrp1	Ipo9
chr1	135582211	135585868	3658	promoter_extended	3m	456	10.3743	45.654	41.6202	9	H3K4me3	Nav1	Csrp1	Ipo9
chr1	135687348	135688399	1052	promoter	3m	297	5.56396	29.7875	26.8781	8	H3K4me3	Nav1	Csrp1	Ipo9
chr1	135728912	135729422	511	promoter	3m	77	3.65349	7.76563	5.45173	3	H3K4me3	Csrp1	Phlda3	Nav1
chr1	135729538	135729843	306	enhancer | intron	3m	69	3.89154	6.95883	4.64639	1	H3K4me3	Csrp1	Phlda3	Nav1
chr1	135765851	135767155	1305	promoter	3m	257	5.03564	25.7166	22.9008	8	H3K4me3	Phlda3	Tnni1	Csrp1
chr1	135767254	135767560	307	gene_body | intron	3m	257	5.03564	25.7166	22.9008	4	H3K4me3	Phlda3	Tnni1	Csrp1
chr1	136017897	136019566	1670	gene_body | intron	3m	639	15.2957	63.9576	60.267	9	H3K4me3	Tmem9	Ascl5	Igfn1
chr1	136128693	136129097	405	promoter_extended	3m	93	5.18239	9.39705	6.86573	2	H3K4me3	Kif21b	Kif21b	Cacna1s
chr1	136130507	136133991	3485	promoter_extended	3m	878	12.0766	87.8498	83.4849	9	H3K4me3	Kif21b	Mroh3	Cacna1s
chr1	136233348	136234619	1272	promoter_extended	3m	138	5.94794	13.8856	11.1989	7	H3K4me3	Inava	Gpr25	Mroh3
chr1	136259555	136260327	773	promoter_extended	3m	356	6.35353	35.6241	32.5837	6	H3K4me3	Gpr25	Camsap2	Inava
chr1	136260517	136261428	912	promoter	3m	356	6.35353	35.6241	32.5837	8	H3K4me3	Gpr25	Camsap2	Inava
chr1	136341656	136342348	693	enhancer | intron	3m	164	8.85625	16.437	13.5069	8	H3K4me3	Camsap2	Ddx59	Gpr25
chr1	136342473	136346848	4376	promoter	3m	881	14.6094	88.1386	83.7626	9	H3K4me3	Camsap2	Ddx59	Gpr25
chr1	136414546	136415632	1087	gene_body | exon	3m	314	5.03756	31.4196	28.4726	5	H3K4me3	Ddx59	Kif14	Camsap2
chr1	136415853	136416271	419	promoter	3m	57	3.91942	5.73112	3.44295	1	H3K4me3	Ddx59	Kif14	Camsap2
chr1	136624281	136629882	5602	gene_body | exon	3m	692	10.822	69.2775	65.4533	9	H3K4me3	Zfp281	Nr5a2	Kif14
chr1	137226248	137226583	336	intergenic	3m	56	4.13765	5.60277	3.28639	1	H3K4me3	Nr5a2	Ptprc	Nr5a2
chr1	137897954	137902744	4791	gene_body | intron	3m	773	29.2032	77.3347	72.8199	9	H3K4me3	Ptprc	Ptprc	Nr5a2
chr1	138044212	138044495	284	enhancer | intergenic	3m	64	4.55141	6.49798	4.12365	3	H3K4me3	Ptprc	Ptprc	Nr5a2
chr1	138135994	138136347	354	enhancer | intron	3m	72	5.21485	7.2942	4.88975	3	H3K4me3	Ptprc	Atp6v1g3	Nr5a2
chr1	138176176	138176465	290	promoter	3m	64	4.55141	6.49798	4.12365	1	H3K4me3	Ptprc	Atp6v1g3	Ptprc
chr1	138346177	138346509	333	intergenic	3m	56	4.13765	5.60277	3.28639	1	H3K4me3	Atp6v1g3	Nek7	Atp6v1g3
chr1	138443114	138443419	306	intergenic	3m	56	4.13765	5.60277	3.28639	1	H3K4me3	Nek7	Nek7	Atp6v1g3
chr1	138499458	138499757	300	enhancer | intron	3m	43	3.65501	4.31734	2.1416	1	H3K4me3	Nek7	Lhx9	Atp6v1g3
chr1	138506080	138506363	284	enhancer | intron	3m	56	4.13765	5.60277	3.28639	1	H3K4me3	Nek7	Lhx9	Atp6v1g3
chr1	138617652	138620372	2721	promoter	3m	789	10.8428	78.967	74.8705	9	H3K4me3	Nek7	Lhx9	Atp6v1g3
chr1	138700549	138700832	284	intergenic	3m	64	4.55141	6.49798	4.12365	1	H3K4me3	Nek7	Lhx9	Nek7
chr1	138839420	138839874	455	gene_body | intron	3m	118	6.86483	11.8779	9.19104	2	H3K4me3	Lhx9	2310009B15Rik	Nek7
chr1	138842480	138842970	491	promoter	3m	84	5.04453	8.48829	6.09521	2	H3K4me3	Lhx9	2310009B15Rik	Nek7
chr1	138846810	138847251	442	promoter_extended	3m	124	5.80675	12.4073	9.83233	2	H3K4me3	Lhx9	2310009B15Rik	Nek7
chr1	138847600	138847961	362	promoter	3m	72	4.33849	7.25493	4.74869	2	H3K4me3	Lhx9	2310009B15Rik	Nek7
chr1	138856273	138857268	996	promoter_extended	3m	99	5.515	9.98652	7.41464	4	H3K4me3	2310009B15Rik	Dennd1b	Lhx9
chr1	138876568	138876995	428	gene_body | intron	3m	142	7.26738	14.2386	11.2696	8	H3K4me3	2310009B15Rik	Dennd1b	2310009B15Rik
chr1	138897233	138897627	395	intergenic	3m	70	4.53251	7.01566	4.61494	2	H3K4me3	2310009B15Rik	Dennd1b	2310009B15Rik
chr1	138962966	138964781	1816	promoter_extended	3m	352	7.25491	35.28	32.2471	9	H3K4me3	Dennd1b	Crb1	2310009B15Rik
chr1	138964997	138965300	304	promoter_extended	3m	76	5.21485	7.60141	5.13321	2	H3K4me3	Dennd1b	Crb1	2310009B15Rik
chr1	139421366	139421772	407	promoter	3m	398	6.49795	39.8666	36.7337	4	H3K4me3	Zbtb41	Zbtb41	Crb1
chr1	139421805	139424235	2431	gene_body | exon	3m	398	8.91697	39.8666	36.7337	9	H3K4me3	Zbtb41	Aspm	Crb1
chr1	139424304	139425416	1113	gene_body | intron	3m	148	5.73634	14.839	12.0284	6	H3K4me3	Zbtb41	Aspm	Crb1
chr1	139425588	139426489	902	enhancer | intron	3m	72	5.21485	7.2942	4.88975	4	H3K4me3	Zbtb41	Aspm	Crb1
chr1	139454786	139455163	378	gene_body | exon	3m	139	4.20293	13.9794	11.465	4	H3K4me3	Aspm	F13b	Zbtb41
chr1	140003336	140003635	300	promoter	3m	63	4.74655	6.33727	4.02506	1	H3K4me3	Cfh	Cfh	Cfhr2
chr1	140245215	140247981	2767	promoter	3m	376	9.07088	37.6529	34.0566	9	H3K4me3	Kcnt2	Cdc73	Cfh
chr1	140311019	140311302	284	enhancer | intron	3m	74	4.96518	7.43017	5.00205	1	H3K4me3	Kcnt2	Cdc73	Cfh
chr1	140398152	140398486	335	enhancer | intron	3m	64	4.62087	6.49798	4.12365	2	H3K4me3	Kcnt2	Cdc73	Cfh
chr1	140616967	140617250	284	gene_body | intron	3m	70	4.74589	7.07917	4.67389	1	H3K4me3	Kcnt2	Cdc73	Kcnt2
chr1	140661056	140661565	510	promoter_extended	3m	111	6.44585	11.1903	8.58287	5	H3K4me3	Kcnt2	Cdc73	Kcnt2
chr1	141596616	141596899	284	intergenic	3m	47	3.72388	4.74788	2.49445	1	H3K4me3	Kcnt2	Cdc73	Kcnt2
chr1	142351536	142351820	285	intergenic	3m	56	4.13765	5.60277	3.28639	1	H3K4me3	Cdc73	Cdc73	Kcnt2
chr1	143077572	143077996	425	intergenic	3m	78	4.88839	7.88348	5.56244	3	H3K4me3	Cdc73	Cdc73	Kcnt2
chr1	143639712	143646857	7146	promoter_extended	3m	937	33.8965	93.7363	88.9638	9	H3K4me3	Cdc73	Glrx2	Kcnt2
chr1	143700942	143702825	1884	promoter	3m	494	10.5868	49.4133	46.0688	9	H3K4me3	Cdc73	Glrx2	B3galt2
chr1	143705325	143705663	339	promoter_extended	3m	61	4.64606	6.17824	3.85992	1	H3K4me3	Cdc73	Glrx2	Cdc73
chr1	143737865	143738217	353	promoter_extended	3m	63	4.62087	6.35736	4.07381	1	H3K4me3	Glrx2	Ro60	Cdc73
chr1	143738643	143739339	697	promoter	3m	538	9.57684	53.8701	50.4261	8	H3K4me3	Glrx2	Ro60	Cdc73
chr1	143739448	143740802	1355	promoter_extended	3m	538	12.7072	53.8701	50.4261	9	H3K4me3	Glrx2	Ro60	Cdc73
chr1	143774343	143774759	417	promoter_extended	3m	65	4.72076	6.51372	4.16528	1	H3K4me3	Ro60	Uchl5	Glrx2
chr1	143775584	143776998	1415	promoter_extended	3m	225	7.74513	22.5636	19.4518	9	H3K4me3	Ro60	Uchl5	Glrx2
chr1	143777222	143778643	1422	gene_body | exon	3m	472	8.07899	47.2375	43.9416	9	H3K4me3	Uchl5	Rgs2	Ro60
chr1	143924387	143924784	398	intergenic	3m	94	6.25782	9.49539	6.94986	1	H3K4me3	Rgs2	Rgs2	Uchl5
chr1	144000891	144001677	787	gene_body | exon	3m	94	6.25782	9.49539	6.94986	4	H3K4me3	Rgs2	Rgs13	Uchl5
chr1	144001871	144004261	2391	gene_body | intron	3m	1280	43.2833	128.09	122.818	9	H3K4me3	Rgs2	Rgs13	Uchl5
chr1	144004302	144005086	785	promoter	3m	181	5.7334	18.1834	15.5542	7	H3K4me3	Rgs2	Rgs13	Rgs2
chr1	144006390	144006731	342	promoter_extended	3m	54	4.06876	5.49508	3.2205	1	H3K4me3	Rgs2	Rgs13	Rgs2
chr1	144190856	144191125	270	intergenic	3m	63	4.62087	6.35736	4.07381	1	H3K4me3	Rgs13	Rgs1	Rgs13
chr1	145024022	145024305	284	intergenic	3m	74	4.96518	7.43017	5.00205	1	H3K4me3	Rgs18	Brinp3	Rgs18
chr1	146492083	146500545	8463	promoter_extended	3m	397	16.1865	39.7359	35.8477	9	H3K4me3	Brinp3	Pla2g4a	Rgs18
chr1	146501640	146501939	300	promoter_extended	3m	52	4.17188	5.25664	2.99732	1	H3K4me3	Brinp3	Pla2g4a	Rgs18
chr1	146644855	146645140	286	gene_body | intron	3m	74	4.96518	7.43017	5.00205	1	H3K4me3	Brinp3	Pla2g4a	Rgs18
chr1	146724620	146725102	483	promoter	3m	175	7.33017	17.5842	14.9709	7	H3K4me3	Brinp3	Pla2g4a	Rgs18
chr1	147407975	147408291	317	intergenic	3m	70	4.53251	7.01566	4.61494	2	H3K4me3	Brinp3	Pla2g4a	Brinp3
chr1	148684463	148684732	270	intergenic	3m	72	5.05936	7.29965	4.97171	1	H3K4me3	Pla2g4a	Pla2g4a	Brinp3
chr1	149556587	149556997	411	intergenic	3m	81	5.23725	8.16794	5.73031	4	H3K4me3	Pla2g4a	Pla2g4a	Brinp3
chr1	149732805	149733123	319	intergenic	3m	112	6.51229	11.2998	8.63899	2	H3K4me3	Pla2g4a	Pla2g4a	Brinp3
chr1	149961480	149961763	284	promoter	3m	73	4.904	7.33242	4.9148	3	H3K4me3	Pla2g4a	Ptgs2	Pla2g4a
chr1	150099094	150100626	1533	promoter	3m	128	5.67816	12.8072	10.3266	8	H3K4me3	Ptgs2	Pdc	Pla2g4a
chr1	150100731	150101085	355	promoter_extended	3m	105	5.08395	10.5935	8.0216	3	H3K4me3	Ptgs2	Pdc	Pla2g4a
chr1	150391813	150392743	931	promoter	3m	180	8.10319	18.036	15.4096	9	H3K4me3	Odr4	Tpr	Pdc
chr1	150393250	150394631	1382	promoter_extended	3m	377	6.42868	37.7447	34.658	9	H3K4me3	Tpr	Prg4	Odr4
chr1	150488371	150488775	405	intergenic	3m	78	5.38885	7.82113	5.38776	1	H3K4me3	Prg4	Hmcn1	Prg4
chr1	150681252	150681643	392	enhancer | intron	3m	79	4.92688	7.97122	5.54949	2	H3K4me3	Hmcn1	Gm47985	Prg4
chr1	151343759	151344454	696	promoter	3m	642	9.52803	64.2998	60.5979	9	H3K4me3	Ivns1abp	Ivns1abp	Gm47996
chr1	151344490	151346892	2403	promoter_extended	3m	642	9.52803	64.2998	60.5979	9	H3K4me3	Ivns1abp	Swt1	Gm47996
chr1	151347348	151347647	300	promoter_extended	3m	49	3.98834	4.97128	2.74587	1	H3K4me3	Ivns1abp	Swt1	Gm47996
chr1	151427250	151428397	1148	gene_body | exon	3m	417	8.14721	41.7478	38.5724	9	H3K4me3	Swt1	Trmt1l	Ivns1abp
chr1	151428608	151430593	1986	gene_body | exon	3m	674	10.3794	67.4345	63.6515	9	H3K4me3	Trmt1l	Rnf2	Swt1
chr1	151449584	151449883	300	gene_body | intron	3m	62	4.69337	6.25298	3.92055	1	H3K4me3	Trmt1l	Rnf2	Swt1
chr1	151499679	151501216	1538	promoter	3m	908	11.4275	90.8739	86.4083	9	H3K4me3	Rnf2	Fam129a	Trmt1l
chr1	151565959	151566262	304	promoter_extended	3m	70	4.74589	7.07917	4.67389	1	H3K4me3	Fam129a	Fam129a	Rnf2
chr1	151754302	151754947	646	promoter	3m	129	7.531	12.9637	10.2205	8	H3K4me3	Edem3	Edem3	Fam129a
chr1	151755320	151756972	1653	promoter_extended	3m	735	10.2251	73.5699	69.6288	9	H3K4me3	Edem3	1700025G04Rik	Fam129a
chr1	151765032	151765315	284	enhancer | intron	3m	61	4.15998	6.12894	3.87492	2	H3K4me3	Edem3	1700025G04Rik	Fam129a
chr1	152071758	152072159	402	enhancer | intron	3m	123	6.67078	12.363	9.67103	2	H3K4me3	1700025G04Rik	Tsen15	Edem3
chr1	152088393	152091946	3554	promoter	3m	862	15.2823	86.2223	81.2938	9	H3K4me3	1700025G04Rik	Tsen15	Edem3
chr1	152149421	152149842	422	intergenic	3m	64	4.55141	6.49798	4.12365	2	H3K4me3	1700025G04Rik	Tsen15	1700025G04Rik
chr1	152262141	152262518	378	intergenic	3m	70	4.74589	7.07917	4.67389	1	H3K4me3	Tsen15	Tsen15	1700025G04Rik
chr1	152385744	152387253	1510	promoter_extended	3m	715	10.3214	71.5357	67.6476	9	H3K4me3	Tsen15	Colgalt2	1700025G04Rik
chr1	152399545	152400843	1299	gene_body | exon	3m	318	7.32036	31.8069	28.8521	9	H3K4me3	Colgalt2	Rgl1	Tsen15
chr1	152401348	152401728	381	gene_body | intron	3m	80	5.33451	8.0186	5.57312	3	H3K4me3	Colgalt2	Rgl1	Tsen15
chr1	152624492	152625542	1051	promoter	3m	385	7.33898	38.5356	35.431	7	H3K4me3	Rgl1	Apobec4	Colgalt2
chr1	152758160	152758443	284	gene_body | intron	3m	47	3.72388	4.74788	2.49445	1	H3K4me3	Rgl1	Arpc5	Apobec4
chr1	152762929	152766400	3472	promoter_extended	3m	514	19.976	51.4091	47.3651	9	H3K4me3	Rgl1	Arpc5	Apobec4
chr1	152766548	152768258	1711	promoter_extended	3m	1029	13.0464	102.934	98.0255	9	H3K4me3	Arpc5	Ncf2	Rgl1
chr1	152900929	152902735	1807	enhancer | intron	3m	1146	32.0082	114.683	109.604	9	H3K4me3	Smg7	Nmnat2	Ncf2
chr1	152902853	152903261	409	promoter	3m	316	6.13506	31.6081	28.657	6	H3K4me3	Smg7	Nmnat2	Smg7
chr1	152903500	152904709	1210	promoter_extended	3m	193	5.58386	19.3153	16.6558	8	H3K4me3	Smg7	Nmnat2	Smg7
chr1	152954584	152957917	3334	promoter	3m	667	14.6132	66.7274	62.3932	9	H3K4me3	Nmnat2	Lamc2	Smg7
chr1	153025774	153026104	331	enhancer | intron	3m	53	3.8352	5.35449	3.06323	1	H3K4me3	Nmnat2	Lamc2	Smg7
chr1	153185566	153185892	327	gene_body | intron	3m	86	3.73898	8.66693	6.32042	2	H3K4me3	Lamc2	Lamc1	Nmnat2
chr1	153186219	153186923	705	promoter	3m	86	3.91212	8.66693	6.32042	3	H3K4me3	Lamc2	Lamc1	Nmnat2
chr1	153329786	153330225	440	enhancer | intron	3m	48	3.68736	4.896	2.70566	1	H3K4me3	Lamc1	Shcbp1l	Lamc2
chr1	153331102	153333958	2857	promoter	3m	804	12.1495	80.4821	76.3451	9	H3K4me3	Lamc1	Shcbp1l	Lamc2
chr1	153424209	153425080	872	promoter	3m	426	14.9827	42.6156	38.7674	9	H3K4me3	Shcbp1l	Shcbp1l	Lamc1
chr1	153485365	153487654	2290	enhancer | intron	3m	621	13.6343	62.1448	58.5022	9	H3K4me3	Dhx9	Npl	Shcbp1l
chr1	153548910	153549235	326	gene_body | exon	3m	132	6.2448	13.2543	10.5361	2	H3K4me3	Npl	Rgs8	Dhx9
chr1	153549335	153549785	451	gene_body | exon	3m	132	6.2448	13.2543	10.5361	3	H3K4me3	Npl	Rgs8	Dhx9
chr1	153653027	153654867	1841	gene_body | intron	3m	153	6.94899	15.337	12.6268	9	H3K4me3	Rgs8	Rgs16	Npl
chr1	153661227	153661536	310	promoter_extended	3m	97	4.66346	9.72156	7.14122	2	H3K4me3	Rgs8	Rgs16	Npl
chr1	153665582	153666671	1090	promoter_extended	3m	112	5.40238	11.2316	8.59841	7	H3K4me3	Rgs8	Rgs16	Npl
chr1	153668142	153668595	454	enhancer | intron	3m	92	5.09509	9.24016	6.59986	4	H3K4me3	Rgs8	Rgs16	Npl
chr1	153739777	153740710	934	promoter_extended	3m	128	4.85105	12.8154	10.0838	9	H3K4me3	Rgs16	Rnasel	Rgs8
chr1	153752074	153752757	684	promoter	3m	69	4.68902	6.98782	4.62339	5	H3K4me3	Rnasel	Rgsl1	Rgs16
chr1	153761293	153761688	396	gene_body | intron	3m	58	4.1668	5.88731	3.5554	3	H3K4me3	Rnasel	Rgsl1	Rgs16
chr1	153898818	153901704	2887	promoter_extended	3m	420	7.80718	42.0615	38.8801	9	H3K4me3	Teddm2	Zfp648	Teddm1a
chr1	154721126	154721487	362	enhancer | intron	3m	47	3.83888	4.74126	2.53273	1	H3K4me3	Cacna1e	Ier5	Zfp648
chr1	154721777	154727089	5313	promoter	3m	384	10.4778	38.4974	34.873	9	H3K4me3	Cacna1e	Ier5	Zfp648
chr1	154881830	154882447	618	enhancer | intron	3m	65	4.57844	6.54071	4.19065	1	H3K4me3	Cacna1e	Ier5	Zfp648
chr1	154882593	154883503	911	gene_body | exon	3m	294	8.49285	29.4026	26.5013	8	H3K4me3	Cacna1e	Ier5	Zfp648
chr1	154883673	154884830	1158	promoter	3m	345	11.6395	34.5006	30.7527	9	H3K4me3	Cacna1e	Ier5	Zfp648
chr1	154917199	154917498	300	intergenic	3m	74	5.21485	7.45948	4.99826	3	H3K4me3	Cacna1e	Ier5	Cacna1e
chr1	155032329	155033064	736	gene_body | intron	3m	84	4.88665	8.48939	5.97283	4	H3K4me3	Ier5	Ier5	Cacna1e
chr1	155059894	155060264	371	promoter_extended	3m	98	4.88872	9.85785	7.40026	5	H3K4me3	Ier5	Ier5	Cacna1e
chr1	155083642	155084066	425	promoter	3m	83	3.90617	8.38634	6.0488	3	H3K4me3	Ier5	Ier5	Cacna1e
chr1	155096682	155099665	2984	gene_body | exon	3m	902	10.6695	90.2139	85.7682	9	H3K4me3	Ier5	Mr1	Cacna1e
chr1	155158672	155160142	1471	gene_body | intron	3m	685	11.4679	68.5766	64.763	9	H3K4me3	Stx6	BC034090	Mr1
chr1	155160692	155161065	374	enhancer | intron	3m	92	5.89364	9.22264	6.70122	1	H3K4me3	Stx6	BC034090	Mr1
chr1	155413546	155414086	541	enhancer | intron	3m	97	5.57847	9.73909	7.18407	3	H3K4me3	Xpr1	Acbd6	BC034090
chr1	155414504	155415050	547	enhancer | intron	3m	965	13.1053	96.5322	91.8632	4	H3K4me3	Xpr1	Acbd6	BC034090
chr1	155415061	155417462	2402	gene_body | intron	3m	965	13.1053	96.5322	91.8632	9	H3K4me3	Xpr1	Acbd6	BC034090
chr1	155557331	155560069	2739	promoter_extended	3m	664	10.9834	66.4689	62.7104	9	H3K4me3	Acbd6	Lhx4	Xpr1
chr1	155811410	155813696	2287	promoter	3m	403	7.7382	40.3831	37.2397	9	H3K4me3	Qsox1	Cep350	Lhx4
chr1	155970904	155971203	300	gene_body | exon	3m	53	4.21916	5.33076	3.07805	1	H3K4me3	Cep350	Tor1aip1	Qsox1
chr1	155971270	155973260	1991	gene_body | exon	3m	920	11.8053	92.0344	87.5282	9	H3K4me3	Cep350	Tor1aip1	Qsox1
chr1	155973761	155974964	1204	promoter_extended	3m	106	6.32874	10.6102	8.11584	8	H3K4me3	Cep350	Tor1aip1	Cep350
chr1	156035042	156035955	914	promoter_extended	3m	195	6.78972	19.5299	16.8655	7	H3K4me3	Tor1aip1	Fam163a	Cep350
chr1	156036168	156037864	1697	promoter_extended	3m	304	8.94912	30.456	27.5308	9	H3K4me3	Tor1aip1	Fam163a	Cep350
chr1	156040824	156042470	1647	enhancer | intron	3m	323	12.0568	32.3313	28.6099	9	H3K4me3	Tor1aip2	Fam163a	Tor1aip1
chr1	156302920	156304062	1143	promoter	3m	402	6.00233	40.2066	37.0669	7	H3K4me3	Tdrd5	Nphs2	Fam163a
chr1	156332260	156332743	484	gene_body | intron	3m	68	4.44718	6.80238	4.52492	3	H3K4me3	Axdnd1	Gm2000	Nphs2
chr1	156420569	156421376	808	promoter	3m	189	5.76312	18.9924	16.3424	9	H3K4me3	Axdnd1	Soat1	Gm2000
chr1	156472705	156473004	300	enhancer | intron	3m	62	4.57242	6.2816	3.947	1	H3K4me3	Soat1	Abl2	Axdnd1
chr1	156473206	156474533	1328	promoter	3m	550	8.87692	55.0527	51.5763	9	H3K4me3	Soat1	Abl2	Axdnd1
chr1	156558356	156561086	2731	promoter	3m	1027	13.2363	102.706	97.8068	9	H3K4me3	Abl2	Tor3a	Soat1
chr1	156673598	156674152	555	promoter_extended	3m	122	4.19557	12.2131	9.37165	5	H3K4me3	Tor3a	Fam20b	Abl2
chr1	156717339	156718980	1642	promoter_extended	3m	652	9.36212	65.2876	61.5616	9	H3K4me3	Fam20b	Ralgps2	Tor3a
chr1	156938257	156939520	1264	promoter	3m	591	9.15292	59.1125	55.5394	9	H3K4me3	Ralgps2	Tex35	Angptl1
chr1	156939621	156940680	1060	promoter	3m	591	10.9499	59.1125	55.5394	8	H3K4me3	Ralgps2	Tex35	Angptl1
chr1	156940934	156941292	359	promoter_extended	3m	79	5.28149	7.94821	5.5718	3	H3K4me3	Ralgps2	Tex35	Ralgps2
chr1	157229666	157231808	2143	promoter	3m	179	8.86525	17.9718	15.3479	9	H3K4me3	Rasal2	Cryzl2	Tex35
chr1	157242713	157243080	368	enhancer | intron	3m	101	6.04298	10.1546	7.60474	2	H3K4me3	Rasal2	Cryzl2	Tex35
chr1	157243354	157243866	513	gene_body | intron	3m	101	6.04298	10.1546	7.60474	4	H3K4me3	Rasal2	Cryzl2	Tex35
chr1	157243907	157244769	863	gene_body | intron	3m	122	6.86872	12.2853	9.57954	8	H3K4me3	Rasal2	Cryzl2	Tex35
chr1	157408244	157408585	342	promoter_extended	3m	83	5.73634	8.37615	5.90222	2	H3K4me3	Rasal2	Cryzl2	Tex35
chr1	157409123	157409682	560	promoter_extended	3m	91	6.05798	9.17317	6.65443	4	H3K4me3	Rasal2	Cryzl2	Tex35
chr1	157409736	157412672	2937	promoter_extended	3m	880	16.2064	88.017	83.6469	9	H3K4me3	Rasal2	Cryzl2	Tex35
chr1	157412883	157413339	457	promoter	3m	69	4.68407	6.97986	4.60421	4	H3K4me3	Rasal2	Cryzl2	Rasal2
chr1	158351224	158357033	5810	gene_body | intron	3m	1467	45.2135	146.757	141.213	9	H3K4me3	Brinp2	Astn1	Sec16b
chr1	158361475	158365277	3803	promoter	3m	457	18.4835	45.7652	41.926	9	H3K4me3	Astn1	Pappa2	Brinp2
chr1	158365498	158365933	436	enhancer | intron	3m	72	5.21485	7.2942	4.88975	1	H3K4me3	Astn1	Pappa2	Brinp2
chr1	159231454	159231761	308	promoter	3m	86	3.7647	8.64515	6.29925	2	H3K4me3	Cop1	Cop1	Pappa2
chr1	159232664	159234411	1748	promoter_extended	3m	512	17.1936	51.2656	47.282	9	H3K4me3	Cop1	Tnr	Pappa2
chr1	159523668	159526533	2866	gene_body | intron	3m	513	16.1343	51.3731	47.9844	9	H3K4me3	Tnr	4930523C07Rik	Cop1
chr1	160195303	160196499	1197	enhancer | intron	3m	408	14.0332	40.8336	36.8382	9	H3K4me3	Mrps14	Cacybp	Tnn
chr1	160210073	160210452	380	promoter_extended	3m	62	4.69337	6.25298	3.92055	1	H3K4me3	Cacybp	Rabgap1l	Mrps14
chr1	160210957	160212820	1864	promoter_extended	3m	915	11.3388	91.5249	87.0352	9	H3K4me3	Cacybp	Rabgap1l	Mrps14
chr1	160213206	160213956	751	gene_body | exon	3m	118	6.39089	11.8855	9.24282	7	H3K4me3	Cacybp	Rabgap1l	Cacybp
chr1	160347983	160352287	4305	promoter	3m	1156	34.88	115.685	110.593	9	H3K4me3	Rabgap1l	Gpr52	Cacybp
chr1	160574779	160575078	300	promoter_extended	3m	52	4.17188	5.25664	2.99732	1	H3K4me3	Rabgap1l	Gpr52	Cacybp
chr1	160576682	160577481	800	gene_body | exon	3m	94	6.25782	9.49539	6.94986	4	H3K4me3	Rabgap1l	Rc3h1	Cacybp
chr1	160577487	160580217	2731	promoter_extended	3m	177	8.34376	17.7945	14.6216	9	H3K4me3	Rabgap1l	Rc3h1	Cacybp
chr1	160790966	160791514	549	gene_body | intron	3m	72	5.21485	7.2942	4.88975	1	H3K4me3	Rabgap1l	Rc3h1	Gpr52
chr1	160791577	160793125	1549	gene_body | intron	3m	831	10.9073	83.1224	78.905	9	H3K4me3	Rabgap1l	Rc3h1	Gpr52
chr1	160793507	160793851	345	promoter	3m	43	3.6504	4.31022	2.13036	1	H3K4me3	Rabgap1l	Rc3h1	Rabgap1l
chr1	160905438	160908253	2816	promoter_extended	3m	934	11.0771	93.4276	88.8721	9	H3K4me3	Rc3h1	Serpinc1	Rabgap1l
chr1	161033919	161037896	3978	promoter_extended	3m	451	17.5235	45.1482	41.6491	9	H3K4me3	Zbtb37	Dars2	Serpinc1
chr1	161037988	161038667	680	promoter_extended	3m	72	5.16229	7.2104	4.82025	1	H3K4me3	Dars2	Dars2	Zbtb37
chr1	161069499	161070715	1217	promoter_extended	3m	236	6.73005	23.6094	20.8435	9	H3K4me3	Dars2	Klhl20	Zbtb37
chr1	161070943	161071828	886	promoter_extended	3m	180	5.54364	18.0257	15.3998	8	H3K4me3	Cenpl	Klhl20	Dars2
chr1	161129850	161131568	1719	enhancer | intron	3m	284	5.98444	28.4411	25.5619	9	H3K4me3	Klhl20	Ankrd45	Cenpl
chr1	161131802	161132103	302	promoter	3m	80	5.33451	8.0186	5.57312	2	H3K4me3	Klhl20	Ankrd45	Klhl20
chr1	161142137	161143870	1734	promoter	3m	265	6.513	26.5391	23.7035	9	H3K4me3	Ankrd45	Tex50	Klhl20
chr1	161170499	161170871	373	intergenic	3m	112	3.53231	11.237	8.80547	2	H3K4me3	Ankrd45	Prdx6	Ankrd45
chr1	161249390	161251377	1988	gene_body | exon	3m	470	9.10669	47.0332	43.7409	9	H3K4me3	Prdx6	Tnfsf4	Ankrd45
chr1	161874942	161876771	1830	gene_body | intron	3m	347	9.40794	34.7414	31.7205	9	H3K4me3	Suco	4930558K02Rik	Fasl
chr1	161877051	161878283	1233	promoter	3m	84	5.80134	8.48085	6.0542	5	H3K4me3	Suco	4930558K02Rik	Suco
chr1	161885935	161886218	284	promoter_extended	3m	56	4.13765	5.60277	3.28639	1	H3K4me3	Suco	4930558K02Rik	Suco
chr1	161968549	161968973	425	promoter	3m	108	5.41327	10.8872	8.46615	5	H3K4me3	4930558K02Rik	Pigc	Suco
chr1	161969135	161970213	1079	promoter	3m	388	15.3089	38.8508	34.879	9	H3K4me3	4930558K02Rik	Dnm3	Suco
chr1	162390568	162390851	284	enhancer | intron	3m	64	4.55141	6.49798	4.12365	1	H3K4me3	Dnm3	Eef1aknmt	4930558K02Rik
chr1	162475376	162478050	2675	promoter_extended	3m	505	19.9463	50.5678	46.5399	9	H3K4me3	Dnm3	Eef1aknmt	4930558K02Rik
chr1	162547069	162548504	1436	gene_body | exon	3m	192	6.95676	19.2277	16.5706	9	H3K4me3	Eef1aknmt	Vamp4	Dnm3
chr1	162548658	162549894	1237	promoter_extended	3m	100	5.54232	10.0054	7.50558	6	H3K4me3	Eef1aknmt	Vamp4	Eef1aknmt
chr1	162569801	162572453	2653	promoter_extended	3m	704	9.45999	70.4512	66.593	9	H3K4me3	Vamp4	Myoc	Eef1aknmt
chr1	162737714	162738016	303	enhancer | intron	3m	62	4.69337	6.25298	3.92055	1	H3K4me3	Prrc2c	Fmo4	Myocos
chr1	162738467	162740553	2087	gene_body | intron	3m	683	9.6348	68.3522	64.5512	9	H3K4me3	Prrc2c	Fmo4	Myocos
chr1	162740717	162741347	631	promoter	3m	126	5.35826	12.6132	9.90483	5	H3K4me3	Prrc2c	Fmo4	Prrc2c
chr1	163396295	163396578	284	gene_body | intron	3m	56	4.13765	5.60277	3.28639	1	H3K4me3	Gorab	Mettl11b	Prrx1
chr1	163402611	163404633	2023	promoter	3m	644	16.3159	64.4893	60.2066	9	H3K4me3	Gorab	Mettl11b	Prrx1
chr1	163683734	163684199	466	intergenic	3m	92	5.69826	9.24108	6.68279	3	H3K4me3	Mettl11b	Mettl11b	Gorab
chr1	163779588	163781070	1483	gene_body | intron	3m	614	12.8984	61.4711	57.8389	9	H3K4me3	Kifap3	Scyl3	Mettl11b
chr1	163781123	163781752	630	gene_body | intron	3m	83	5.73634	8.37615	5.90222	4	H3K4me3	Kifap3	Scyl3	Mettl11b
chr1	163928732	163931075	2344	promoter	3m	826	17.6048	82.615	78.4155	9	H3K4me3	Scyl3	BC055324	Kifap3
chr1	163993998	163995860	1863	promoter	3m	207	8.66998	20.7745	18.0781	9	H3K4me3	BC055324	Sele	Scyl3
chr1	164184294	164184734	441	enhancer | intron	3m	58	4.40906	5.80673	3.51289	1	H3K4me3	F5	Slc19a2	Selp
chr1	164204012	164204295	284	gene_body | intron	3m	64	4.55141	6.49798	4.12365	1	H3K4me3	F5	Slc19a2	Selp
chr1	164248897	164251265	2369	enhancer | intron	3m	509	9.2111	50.954	47.5742	9	H3K4me3	Slc19a2	Ccdc181	F5
chr1	164275587	164276492	906	gene_body | intron	3m	311	8.16611	31.1864	28.245	9	H3K4me3	Ccdc181	Blzf1	Slc19a2
chr1	164306136	164307482	1347	promoter_extended	3m	432	10.6307	43.2613	39.4935	9	H3K4me3	Blzf1	Atp1b1	Ccdc181
chr1	164307645	164309078	1434	promoter_extended	3m	161	8.68759	16.1594	13.2425	9	H3K4me3	Nme7	Atp1b1	Blzf1
chr1	164452634	164452975	342	enhancer | intron	3m	60	4.12647	6.07384	3.81075	1	H3K4me3	Atp1b1	Dpt	Nme7
chr1	164453150	164453724	575	enhancer | exon	3m	892	10.7188	89.2061	84.7929	5	H3K4me3	Atp1b1	Dpt	Nme7
chr1	164453745	164458307	4563	promoter_extended	3m	892	12.7045	89.2061	84.7929	9	H3K4me3	Atp1b1	Dpt	Nme7
chr1	164459316	164460341	1026	promoter_extended	3m	136	6.94324	13.6768	10.8921	7	H3K4me3	Atp1b1	Dpt	Atp1b1
chr1	164510754	164511218	465	enhancer | intron	3m	88	5.22982	8.8031	6.29972	1	H3K4me3	Atp1b1	Dpt	Atp1b1
chr1	164781731	164782000	270	intergenic	3m	58	4.30856	5.86963	3.61711	2	H3K4me3	Dpt	Dpt	Atp1b1
chr1	164861100	164861369	270	promoter_extended	3m	48	3.54801	4.88601	2.69634	2	H3K4me3	Dpt	Xcl1	Dpt
chr1	164898450	164898778	329	enhancer | intron	3m	101	5.41175	10.1609	7.45567	5	H3K4me3	Xcl1	Xcl1	Dpt
chr1	165194103	165194755	653	promoter	3m	271	5.34332	27.1985	24.3479	6	H3K4me3	Sft2d2	Tiprl	Tbx19
chr1	165234616	165234915	300	gene_body | intron	3m	64	4.32992	6.40693	3.97262	3	H3K4me3	Tiprl	Gpr161	Sft2d2
chr1	165235282	165236917	1636	promoter	3m	371	16.762	37.1276	33.3584	9	H3K4me3	Tiprl	Gpr161	Sft2d2
chr1	165237336	165237628	293	promoter	3m	62	3.4386	6.25482	3.83036	2	H3K4me3	Tiprl	Gpr161	Tiprl
chr1	165238109	165238408	300	promoter_extended	3m	63	4.74464	6.33423	4.02506	1	H3K4me3	Tiprl	Gpr161	Tiprl
chr1	165280531	165280830	300	intergenic	3m	43	3.58121	4.34819	2.16652	1	H3K4me3	Gpr161	Gpr161	Tiprl
chr1	165280942	165281241	300	intergenic	3m	53	4.09762	5.32383	3.06012	1	H3K4me3	Gpr161	Gpr161	Tiprl
chr1	165281321	165282984	1664	enhancer | intergenic	3m	443	8.03551	44.3927	41.1601	9	H3K4me3	Gpr161	Gpr161	Tiprl
chr1	165458799	165460599	1801	promoter_extended	3m	1012	13.367	101.268	96.4217	9	H3K4me3	Dcaf6	Mpc2	Gpr161
chr1	165461282	165463813	2532	gene_body | exon	3m	451	15.1597	45.1579	41.3366	9	H3K4me3	Mpc2	Adcy10	Dcaf6
chr1	165633024	165634625	1602	promoter	3m	442	8.58817	44.2051	40.976	9	H3K4me3	Mpzl1	Rcsd1	Adcy10
chr1	165641042	165641518	477	intergenic	3m	91	5.83917	9.13537	6.67925	4	H3K4me3	Rcsd1	Rcsd1	Mpzl1
chr1	165641695	165642239	545	intergenic	3m	186	7.50836	18.6411	16	9	H3K4me3	Rcsd1	Rcsd1	Mpzl1
chr1	165642392	165643590	1199	enhancer | intergenic	3m	348	9.09754	34.8893	31.385	9	H3K4me3	Rcsd1	Rcsd1	Mpzl1
chr1	165707894	165708437	544	gene_body | exon	3m	79	2.89766	7.92951	5.6068	4	H3K4me3	Rcsd1	Creg1	Mpzl1
chr1	165763730	165764717	988	gene_body | intron	3m	468	8.50808	46.8637	43.5754	9	H3K4me3	Creg1	Cd247	Rcsd1
chr1	165780084	165780381	298	promoter_extended	3m	96	5.9641	9.67209	7.2229	1	H3K4me3	Creg1	Cd247	Creg1
chr1	165844899	165845169	271	promoter	3m	89	4.03739	8.90733	6.4954	3	H3K4me3	Cd247	Pou2f1	Creg1
chr1	166000685	166002717	2033	promoter_extended	3m	776	11.9233	77.6844	73.6281	9	H3K4me3	Pou2f1	Dusp27	Cd247
chr1	166003042	166004310	1269	promoter_extended	3m	256	7.3732	25.6821	22.8666	9	H3K4me3	Pou2f1	Dusp27	Pou2f1
chr1	166048195	166048494	300	promoter_extended	3m	94	4.51878	9.41301	6.75869	6	H3K4me3	Pou2f1	Dusp27	Pou2f1
chr1	166071937	166072386	450	intergenic	3m	47	3.71461	4.7336	2.49445	1	H3K4me3	Dusp27	Dusp27	Pou2f1
chr1	166253686	166254056	371	promoter	3m	53	3.22393	5.36031	3.14297	1	H3K4me3	Ildr2	Ildr2	Mael
chr1	166254227	166257849	3623	enhancer | intron	3m	995	22.1818	99.5533	94.3772	9	H3K4me3	Ildr2	Tada1	Mael
chr1	166258066	166258416	351	enhancer | intron	3m	61	4.48278	6.14156	3.82653	1	H3K4me3	Ildr2	Tada1	Mael
chr1	166258938	166259566	629	enhancer | intron	3m	86	5.53809	8.65244	6.25251	1	H3K4me3	Ildr2	Tada1	Mael
chr1	166259653	166260579	927	enhancer | intron	3m	273	12.4538	27.3102	24.0831	9	H3K4me3	Ildr2	Tada1	Mael
chr1	166289778	166290080	303	enhancer | intron	3m	72	5.05936	7.29965	4.97171	1	H3K4me3	Ildr2	Tada1	Mael
chr1	166378743	166379048	306	promoter	3m	241	6.06854	24.1556	21.3761	4	H3K4me3	Tada1	Tada1	Ildr2
chr1	166379315	166380596	1282	gene_body | intron	3m	830	10.7596	83.0441	78.8285	9	H3K4me3	Tada1	Pogk	Ildr2
chr1	166408863	166410644	1782	promoter	3m	673	9.79656	67.3151	63.5416	9	H3K4me3	Pogk	Gm4846	Tada1
chr1	166429254	166429671	418	enhancer | intergenic	3m	83	5.33451	8.33932	5.89314	6	H3K4me3	Pogk	Gm4846	Pogk
chr1	166696663	166696990	328	intergenic	3m	70	4.74589	7.07917	4.67389	1	H3K4me3	Fmo9	Fam78b	Fmo9
chr1	166837132	166837422	291	intergenic	3m	47	3.72388	4.74788	2.49445	1	H3K4me3	Fmo9	Fam78b	Fmo9
chr1	166939742	166940041	300	intergenic	3m	45	3.6504	4.59673	2.37778	2	H3K4me3	Fam78b	Fam78b	Fmo9
chr1	167000022	167003660	3639	promoter_extended	3m	1027	13.8797	102.749	97.8454	9	H3K4me3	Fam78b	Uck2	Fmo9
chr1	167004943	167005471	529	promoter_extended	3m	81	4.65691	8.12581	5.66106	2	H3K4me3	Fam78b	Uck2	Fmo9
chr1	167076181	167076512	332	gene_body | intron	3m	54	4.19507	5.47446	3.20116	1	H3K4me3	Fam78b	Uck2	Fmo9
chr1	167283047	167285611	2565	promoter_extended	3m	822	11.1281	82.2262	78.0356	9	H3K4me3	Uck2	Tmco1	Fam78b
chr1	167307604	167308609	1006	promoter	3m	411	10.2155	41.1871	38.0249	9	H3K4me3	Tmco1	Aldh9a1	Uck2
chr1	167308760	167309918	1159	promoter_extended	3m	411	8.76509	41.1871	38.0249	9	H3K4me3	Tmco1	Aldh9a1	Uck2
chr1	167312647	167312946	300	promoter_extended	3m	72	5.21272	7.2908	4.88975	1	H3K4me3	Tmco1	Aldh9a1	Uck2
chr1	167340361	167340707	347	promoter	3m	193	5.58386	19.3153	16.6558	6	H3K4me3	Tmco1	Aldh9a1	Tmco1
chr1	167349793	167350878	1086	promoter	3m	305	6.9252	30.5363	27.6098	9	H3K4me3	Aldh9a1	Mgst3	Tmco1
chr1	167391815	167394506	2692	promoter	3m	356	11.7096	35.6948	32.1616	9	H3K4me3	Mgst3	Lrrc52	Aldh9a1
chr1	167598529	167599286	758	gene_body | intron	3m	212	8.18223	21.2792	18.3075	9	H3K4me3	Rxrg	Lmx1a	Lrrc52
chr1	167600453	167600976	524	gene_body | intron	3m	78	5.19771	7.80088	5.41211	3	H3K4me3	Rxrg	Lmx1a	Lrrc52
chr1	167658448	167658818	371	intergenic	3m	44	3.27049	4.42526	2.21259	1	H3K4me3	Rxrg	Lmx1a	Rxrg
chr1	167802962	167803516	555	enhancer | intron	3m	153	5.87364	15.3647	12.8119	5	H3K4me3	Lmx1a	Pbx1	Rxrg
chr1	167942237	167942850	614	enhancer | intergenic	3m	83	5.37894	8.39648	5.91323	3	H3K4me3	Lmx1a	Pbx1	Lmx1a
chr1	168027669	168027968	300	enhancer | intron	3m	72	5.21485	7.2942	4.88975	2	H3K4me3	Pbx1	Pbx1	Lmx1a
chr1	168042288	168042571	284	enhancer | intron	3m	47	3.72388	4.74788	2.49445	1	H3K4me3	Pbx1	Pbx1	Lmx1a
chr1	168168643	168168939	297	promoter_extended	3m	57	4.07659	5.74306	3.41829	1	H3K4me3	Pbx1	Nuf2	Lmx1a
chr1	168197946	168198285	340	enhancer | intron	3m	65	4.44718	6.5975	4.21885	1	H3K4me3	Pbx1	Nuf2	Lmx1a
chr1	168261798	168262117	320	enhancer | intron	3m	52	4.17188	5.25664	2.99732	1	H3K4me3	Pbx1	Nuf2	Lmx1a
chr1	168325108	168325391	284	enhancer | intron	3m	55	4.07863	5.51051	3.21106	1	H3K4me3	Pbx1	Nuf2	Lmx1a
chr1	168423538	168424463	926	enhancer | intron	3m	597	14.0387	59.7452	55.2099	9	H3K4me3	Pbx1	Nuf2	Lmx1a
chr1	168424575	168432430	7856	gene_body | intron	3m	766	17.4826	76.6194	71.5513	9	H3K4me3	Pbx1	Nuf2	Lmx1a
chr1	168569346	168569629	284	intergenic	3m	74	4.96518	7.43017	5.00205	1	H3K4me3	Pbx1	Nuf2	Pbx1
chr1	168676107	168677486	1380	promoter	3m	130	6.58327	13.043	10.3133	7	H3K4me3	Pbx1	Nuf2	Pbx1
chr1	169531652	169532285	634	promoter	3m	158	7.67361	15.8599	12.9923	7	H3K4me3	Nuf2	Rgs5	Nuf2
chr1	169560804	169561119	316	intergenic	3m	73	4.7238	7.33166	4.82005	3	H3K4me3	Nuf2	Rgs5	Nuf2
chr1	169744206	169749159	4954	promoter	3m	830	29.8836	83.0795	78.4748	9	H3K4me3	Rgs4	Ccdc190	Rgs5
chr1	169925605	169925874	270	promoter_extended	3m	62	4.10284	6.29374	4.0344	2	H3K4me3	Ccdc190	Ccdc190	Rgs4
chr1	169934643	169934931	289	promoter	3m	75	5.04396	7.5559	5.21028	1	H3K4me3	Ccdc190	Hsd17b7	Rgs4
chr1	169968387	169969197	811	promoter_extended	3m	180	6.67262	18.0303	15.2002	8	H3K4me3	Hsd17b7	Ddr2	Ccdc190
chr1	169969421	169970079	659	promoter	3m	350	11.409	35.0515	31.2944	9	H3K4me3	Hsd17b7	Ddr2	Hsd17b7
chr1	170173266	170175934	2669	promoter	3m	567	8.18196	56.7213	53.2078	9	H3K4me3	Uap1	Uhmk1	Ddr2
chr1	170213427	170215517	2091	promoter	3m	617	13.5586	61.7276	58.0906	9	H3K4me3	Uhmk1	Sh2d1b2	Uap1
chr1	170215670	170215939	270	promoter	3m	51	3.55268	5.11275	2.90937	1	H3K4me3	Uhmk1	Sh2d1b2	Uhmk1
chr1	170254864	170256192	1329	gene_body | exon	3m	385	10.2703	38.5356	35.431	9	H3K4me3	Sh2d1b2	Sh2d1b1	Sh2d1b2
chr1	170281045	170281414	370	gene_body | intron	3m	83	5.37894	8.39648	5.91323	1	H3K4me3	Sh2d1b1	Gm7694	Sh2d1b2
chr1	170410516	170410820	305	enhancer | intron	3m	97	5.78775	9.73471	7.18033	1	H3K4me3	Nos1ap	Olfml2b	Spata46
chr1	170584137	170584406	270	enhancer | intron	3m	76	5.11208	7.6645	5.31441	1	H3K4me3	Nos1ap	Olfml2b	Spata46
chr1	170586412	170590618	4207	promoter	3m	788	17.9859	78.8901	74.7962	9	H3K4me3	Nos1ap	Olfml2b	Spata46
chr1	170644000	170644695	696	promoter	3m	218	5.65014	21.8919	19.1665	6	H3K4me3	Olfml2b	Atf6	Nos1ap
chr1	170645205	170645892	688	gene_body | intron	3m	189	8.6044	18.9851	15.9297	9	H3K4me3	Olfml2b	Atf6	Nos1ap
chr1	170854753	170855146	394	gene_body | intron	3m	52	4.17188	5.25664	2.99732	1	H3K4me3	Atf6	Dusp12	Olfml2b
chr1	170855406	170856543	1138	gene_body | intron	3m	79	5.0744	7.90425	5.46512	3	H3K4me3	Atf6	Dusp12	Olfml2b
chr1	170856609	170857543	935	gene_body | intron	3m	83	5.73634	8.37615	5.90222	3	H3K4me3	Atf6	Dusp12	Olfml2b
chr1	170866167	170869387	3221	promoter_extended	3m	926	29.2032	92.6339	87.601	9	H3K4me3	Atf6	Dusp12	Olfml2b
chr1	170884216	170885457	1242	promoter	3m	406	8.2978	40.6574	37.5066	9	H3K4me3	Dusp12	Fcrlb	Atf6
chr1	170907456	170908552	1097	gene_body | intron	3m	176	4.58807	17.6156	15.0016	7	H3K4me3	Fcrlb	Fcrla	Gm26620
chr1	171147698	171147967	270	promoter_extended	3m	67	4.73942	6.7949	4.49099	2	H3K4me3	Sdhc	Mpz	Cfap126
chr1	171149484	171151064	1581	promoter	3m	271	9.82067	27.1592	24.3094	9	H3K4me3	Sdhc	Pcp4l1	Cfap126
chr1	171194364	171196221	1858	gene_body | intron	3m	296	12.3784	29.685	26.3656	9	H3K4me3	Pcp4l1	Nr1i3	Mpz
chr1	171221417	171222518	1102	promoter_extended	3m	367	11.3563	36.7546	32.9537	9	H3K4me3	Tomm40l	Apoa2	Nr1i3
chr1	171245013	171245392	380	promoter_extended	3m	80	5.14339	8.0161	5.58859	2	H3K4me3	Ndufs2	Adamts4	Fcer1g
chr1	171245876	171247122	1247	promoter_extended	3m	525	16.2147	52.5162	48.3258	9	H3K4me3	Ndufs2	Adamts4	Fcer1g
chr1	171270196	171271577	1382	promoter_extended	3m	387	9.99874	38.7096	35.6009	9	H3K4me3	B4galt3	Ppox	Adamts4
chr1	171280366	171281083	718	promoter	3m	176	7.12009	17.6288	14.816	9	H3K4me3	Ppox	Usp21	B4galt3
chr1	171287062	171288107	1046	promoter_extended	3m	487	8.99288	48.7455	45.4158	9	H3K4me3	Usp21	Ufc1	Ppox
chr1	171293436	171295271	1836	promoter_extended	3m	484	16.5393	48.4987	44.5865	9	H3K4me3	Ufc1	Dedd	Usp21
chr1	171327097	171330939	3843	promoter_extended	3m	837	20.8191	83.7763	79.1616	9	H3K4me3	Dedd	Nit1	Ufc1
chr1	171335480	171335798	319	promoter_extended	3m	54	4.15879	5.41834	3.18909	1	H3K4me3	Dedd	Nit1	Ufc1
chr1	171344574	171347099	2526	promoter_extended	3m	839	15.4149	83.9281	79.687	9	H3K4me3	Nit1	Klhdc9	Dedd
chr1	171360148	171361468	1321	promoter_extended	3m	156	6.58408	15.6251	12.8535	9	H3K4me3	Klhdc9	Nectin4	Pfdn2
chr1	171411273	171413148	1876	promoter_extended	3m	974	14.614	97.4528	92.752	9	H3K4me3	Usf1	Tstd1	Arhgap30
chr1	171503353	171504142	790	promoter	3m	190	4.78755	19.0621	16.4096	9	H3K4me3	Alyref2	Itln1	F11r
chr1	172024826	172025382	557	enhancer | intron	3m	50	3.53474	5.08207	2.85006	1	H3K4me3	Vangl2	Nhlh1	Slamf6
chr1	172025396	172027490	2095	promoter	3m	690	19.1614	69.0074	64.6254	9	H3K4me3	Vangl2	Nhlh1	Slamf6
chr1	172081460	172083995	2536	promoter	3m	507	14.1806	50.7668	47.3935	9	H3K4me3	Ncstn	Pex19	Nhlh1
chr1	172084904	172085550	647	promoter_extended	3m	67	4.89896	6.7949	4.49099	2	H3K4me3	Copa	Pex19	Ncstn
chr1	172126395	172127917	1523	promoter	3m	274	11.4461	27.4234	24.0757	9	H3K4me3	Pex19	Dcaf8	Copa
chr1	172127976	172128275	300	enhancer | intron	3m	220	7.01141	22.0609	18.846	4	H3K4me3	Pex19	Dcaf8	Copa
chr1	172147236	172147577	342	promoter	3m	72	5.02966	7.25276	4.85985	1	H3K4me3	Dcaf8	Dcaf8	Pex19
chr1	172147987	172149883	1897	promoter_extended	3m	508	9.44059	50.8055	47.4298	9	H3K4me3	Dcaf8	Pea15a	Pex19
chr1	172202576	172203733	1158	promoter_extended	3m	141	6.72632	14.1564	11.5007	6	H3K4me3	Pea15a	Casq1	Dcaf8
chr1	172204611	172207244	2634	promoter	3m	739	17.5968	73.9239	69.4427	9	H3K4me3	Pea15a	Casq1	Dcaf8
chr1	172306671	172306970	300	promoter_extended	3m	49	3.6923	4.9038	2.68392	1	H3K4me3	Igsf8	Kcnj9	Atp1a2
chr1	172311743	172314149	2407	promoter_extended	3m	996	25.7268	99.6805	94.7362	9	H3K4me3	Igsf8	Kcnj9	Atp1a2
chr1	172314393	172315211	819	promoter_extended	3m	141	5.91154	14.184	11.2237	7	H3K4me3	Igsf8	Kcnj9	Atp1a2
chr1	172315431	172315952	522	promoter_extended	3m	105	5.29075	10.5734	7.84131	5	H3K4me3	Igsf8	Kcnj9	Atp1a2
chr1	172326927	172329289	2363	enhancer | promoter	3m	319	12.7135	31.9216	28.5211	9	H3K4me3	Kcnj9	Kcnj10	Igsf8
chr1	172375783	172376221	439	promoter	3m	111	6.41335	11.1367	8.58086	2	H3K4me3	Pigm	Pigm	Kcnj10
chr1	172376510	172377586	1077	gene_body | exon	3m	517	9.09575	51.7727	48.3768	9	H3K4me3	Pigm	Slamf9	Kcnj10
chr1	172392928	172393258	331	promoter_extended	3m	83	4.77844	8.34426	5.96237	2	H3K4me3	Pigm	Slamf9	Pigm
chr1	172482129	172483134	1006	promoter	3m	291	8.00344	29.1581	25.5746	9	H3K4me3	Igsf9	Tagln2	Slamf9
chr1	172520713	172521420	708	gene_body | exon	3m	75	3.80486	7.5566	5.21058	2	H3K4me3	Cfap45	Vsig8	Tagln2
chr1	172550061	172550641	581	gene_body | exon	3m	91	4.87176	9.16144	6.73859	5	H3K4me3	Cfap45	Vsig8	Cfap45
chr1	172562490	172563580	1091	promoter_extended	3m	297	6.36553	29.7228	26.8147	9	H3K4me3	Vsig8	Slamf8	Cfap45
chr1	172616640	172617217	578	intergenic	3m	92	4.94244	9.29468	6.86572	3	H3K4me3	Dusp23	Dusp23	Fcrl6
chr1	172632312	172633158	847	gene_body | exon	3m	212	5.27213	21.2879	18.5789	7	H3K4me3	Dusp23	Crp	Fcrl6
chr1	172756168	172756710	543	enhancer | intron	3m	64	4.55141	6.49798	4.12365	3	H3K4me3	Crp	Apcs	Dusp23
[truncated: 73,529 more rows]

## Sheet: Table S6
Table S6: H3K27me3 peak locations
[truncated: 21,644 more rows]

## Sheet: Table S7
Table S7: GO enrichment at H3K27ac peaks by neuronal age
[truncated: 2,398 more rows]

## Sheet: Table S8
Table S8: GO enrichment at H3K4me3 peaks by neuronal age
[truncated: 5,415 more rows]

[truncated: 8 more sheets: Table S9, Table S10, Table S11, Table S12, Table S13, Table S14, Table S15, Table S16]
